# Supplementary material for: Obesity and PCOS radically alters the snRNA composition of follicular fluid extracellular vesicles
Source: Front Endocrinol (Lausanne). 2023 Jun 19;14:1205385. doi: 10.3389/fendo.2023.1205385 (PMC10315679; doi:10.3389/fendo.2023.1205385)
Supplement: Supplementary file 1 [file Table_1.xlsx]

## Sheet: Table S1 - Primers and Probes
miRBase ID	Assay ID	Mature miRNA Sequence	Stemloop Sequence
hsa-miR-424-3p	478091_mir	CAAAACGUGAGGCGCUGCUAU	CGAGGGGAUACAGCAGCAAUUCAUGUUUUGAAGUGUUCUAAAUGGUUCAAAACGUGAGGCGCUGCUAUACCCCCUCGUGGGGAAGGUAGAAGGUGGGG
hsa-miR-146a-5p	478399_mir	UGAGAACUGAAUUCCAUGGGUU	CCGAUGUGUAUCCUCAGCUUUGAGAACUGAAUUCCAUGGGUUGUGUCAGUGUCAGACCUCUGAAAUUCAGUUCUUCAGCUGGGAUAUCUCUGUCAUCGU
hsa-miR-22-3p	477985_mir	AAGCUGCCAGUUGAAGAACUGU	GGCUGAGCCGCAGUAGUUCUUCAGUGGCAAGCUUUAUGUCCUGACCCAGCUAAAGCUGCCAGUUGAAGAACUGUUGCCCUCUGCC
hsa-miR-143-3p	477912_mir	UGAGAUGAAGCACUGUAGCUC	GCGCAGCGCCCUGUCUCCCAGCCUGAGGUGCAGUGCUGCAUCUCUGGUCAGUUGGGAGUCUGAGAUGAAGCACUGUAGCUCAGGAAGAGAGAAGUUGUUCUGCAGC
hsa-miR-4257	478876_mir	CCAGAGGUGGGGACUGAG	GGCUUAGAAACAGUCCCUAGGUAGGAUUUGGGGAGGAGCUAAGAAGCCCCUACAGGGCCCAGAGGUGGGGACUGAGCCUUAGUUGG
hsa-miR-142-5p	477911_mir	CAUAAAGUAGAAAGCACUACU	GACAGUGCAGUCACCCAUAAAGUAGAAAGCACUACUAACAGCACUGGAGGGUGUAGUGUUUCCUACUUUAUGGAUGAGUGUACUGUG
hsa-miR-182-3p	478729_mir	UGGUUCUAGACUUGCCAACUA	GAGCUGCUUGCCUCCCCCCGUUUUUGGCAAUGGUAGAACUCACACUGGUGAGGUAACAGGAUCCGGUGGUUCUAGACUUGCCAACUAUGGGGCGAGGACUCAGCCGGCAC
hsa-miR-10a-5p	479241_mir	UACCCUGUAGAUCCGAAUUUGUG	GAUCUGUCUGUCUUCUGUAUAUACCCUGUAGAUCCGAAUUUGUGUAAGGAAUUUUGUGGUCACAAAUUCGUAUCUAGGGGAAUAUGUAGUUGACAUAAACACUCCGCUCU
hsa-miR-486-5p	478128_mir	UCCUGUACUGAGCUGCCCCGAG	GCAUCCUGUACUGAGCUGCCCCGAGGCCCUUCAUGCUGCCCAGCUCGGGGCAGCUCAGUACAGGAUAC
hsa-miR-92a-3p	477827_mir	UAUUGCACUUGUCCCGGCCUGU	CUUUCUACACAGGUUGGGAUCGGUUGCAAUGCUGUGUUUCUGUAUGGUAUUGCACUUGUCCCGGCCUGUUGAGUUUGG

## Sheet: Table S2 - Patient Demographics
	Obese PCOS (n=5)	Obese Non-PCOS (n=10)	Lean PCOS (n=10)	Lean Non-PCOS (n=10)
Age (years)	36.4+/-1.9 (31-42)	35.0+/-1.6 (27-45)	37.8+/-1.0 (30-41)	32.9+/-0.8 (31-40)
BMI (kg/m2)	32.5+/-1.2 (30.1-37.2)	33.8+/-1.1 (30.2-38.4)	21.5+/-0.5 (19.1-24.8)	21.7+/-0.4 (20.6-23.7)
AMH (pmol/L)	56.3+/-6.1 (43.3-81.9)	26.4+/-1.3 (19.6-32.2)	60.5+/-7.1 (30.2-101.0)	34.2+/-2.3 (26.4-46.2)
LH on Trigger (mIU/ml)	3.6+/-0.9 (1.3-7.0)	3.7+/-0.8 (0.5-8.0)	2.6+/-0.6 (0.1-5.5)	1.6+/-0.5 (0.2-4.0)
E2 on Trigger (pmol/L)	10702.2+/-2996.2 (1430-19875)	10792.0+/-1531.4 (6183-20688)	10218.8+/-1566.3 (4024-18857)	14154.2+/-1881.5 (3146-27064)

## Sheet: Table S3 - Top DE hsa-miR in OP
Obese PCOS vs Obese non-PCOS
MP			EX			FFD			GC
hsa-miRNA	log2FC	FDR	hsa-miRNA	log2FC	FDR	hsa-miRNA	log2FC	FDR	hsa-miRNA	log2FC	FDR
none	none	none	miR-3655-5p	-6.66973	0.0275273	miR-21-5p	-7.46941	0.00789918	none	none	none
			miR-4254-5p	-5.75872	2.3959e-09	miR-451a-5p	-7.25145	0.00905222
			miR-575-3p	-5.60496	2.94227e-09	miR-30e-5p	-7.09859	0.0111797
			miR-7847-3p	-5.59247	2.97127e-09	miR-8085-3p	-7.03579	0.00335819
			miR-6134-5p	3.31738	2.36614e-05	miR-192-5p	-6.83504	0.0164898
			miR-6500-3p	6.62147	0.00483246	miR-16-5p	-6.62499	0.0159804
						miR-24-1-3p	-6.59671	0.0200929
						miR-409-3p	-6.5345	0.0214515
						miR-let-7f-5p	-6.50233	0.0213744
						miR-92a-3p	-6.38261	0.0231881
						let-7a-5p	-6.30793	0.0261349
						miR-575-3p	-6.21567	0.0304473
						miR-28-3p	-6.09855	0.0307553
						miR-142-5p	-5.8956	0.0392778
						miR-662-5p	-5.75405	0.0481716
						miR-100-5p	-5.75114	0.0481716
						miR-148a-3p	-5.66636	0.0481716
						miR-99b-5p	-5.38454	0.0435682
						miR-486-5p	-4.37866	0.0468882
Lean PCOS vs Lean non-PCOS
MP			EX			FFD			GC
hsa-miRNA	log2FC	FDR	hsa-miRNA	log2FC	FDR	hsa-miRNA	log2FC	FDR	hsa-miRNA	log2FC	FDR
miR-4330-5p	-6.06551	5.44519e-07	miR-664-5p	-5.53546	2.23035e-05	miR-4681-5p	-3.5383	0.0481179	miR-1260a-5p	3.00499	0.0452028
miR-4681-5p	-5.75479	1.2794e-06	miR-4330-5p	-5.06048	3.64002e-05				miR-375-3p	3.15728	0.0226098
miR-1913-5p	-5.53313	8.21582e-06	miR-6134-5p	-4.38099	0.00483553
miR-3156-1-5p	-4.54906	0.00137608	miR-4681-5p	-4.16657	0.0089384
miR-3137-3p	-4.29284	0.00210159	miR-1182-5p	-4.10601	0.0045408
miR-128-1-5p	-3.92544	0.000570122	miR-1913-5p	-3.63304	0.0153687
miR-4257-3p	-3.90915	0.000865699	miR-7161-5p	-3.61056	0.00729311
miR-182-3p	-3.46268	0.00244553	miR-4437-3p	-3.21342	0.00729311
miR-3917-3p	-3.41139	0.0176011	miR-549-5p	-3.10781	0.0479249
miR-125b-2-5p	-3.39147	0.0064884	miR-3137-3p	-3.074	0.0479249
miR-4437-3p	-3.36664	0.000959132	miR-6124-5p	-2.55395	0.0342958
miR-1182-5p	-3.08996	0.0140933	miR-320a-3p	2.39471	0.00864018
miR-451a-5p	-2.87422	0.0390882	miR-221-3p	2.46583	0.0105454
miR-3615-5p	-2.87129	0.0159673	miR-5195-3p	2.50932	0.0283809
miR-509-2-3p	-2.37471	0.0340927	miR-30a-5p	2.87771	0.00623007
miR-3655-5p	4.83744	8.06749e-05	miR-3655-5p	3.36214	0.0454253
			miR-509-3p	3.68229	0.000142201
Obese PCOS vs Lean PCOS
MP			EX			FFD			GC
hsa-miRNA	log2FC	FDR	hsa-miRNA	log2FC	FDR	hsa-miRNA	log2FC	FDR	hsa-miRNA	log2FC	FDR
miR-4254-5p	-7.24448	9.37301e-05	miR-10a-5p	-7.35581	0.000444612	miR-4254-5p	-9.38499	2.92891e-05	none	none	none
miR-575-3p	-6.89031	0.000165819	miR-575-3p	-6.11137	0.0103015	miR-575-3p	-8.89299	0.000150525
miR-101-3p	-6.29522	0.000167012	miR-let-7a-2-5p	-6.04618	0.00453134	miR-662-5p	-8.13768	0.000477678
miR-320a-5p	-6.17068	0.000867098	miR-4254-5p	-5.79308	0.00305697	miR-320a-5p	-8.02481	0.000572904
miR-662-5p	-5.82832	0.00183562	miR-1307-3p	-5.71136	0.00869527	miR-6884-3p	-7.91335	0.000677359
let-7a-2-5p	-5.71918	0.00198428	miR-662-5p	-5.55671	0.0104469	miR-223-5p	-7.88221	0.00072145
let-7f-1-5p	-5.69765	0.00712281	miR-1237-3p	-5.52767	0.035415	miR-375-3p	-7.80916	0.000925089
miR-6884-3p	-5.64972	0.00225381	miR-320a-5p	-5.51253	0.00899035	miR-6787-5p	-7.64811	0.00100838
miR-12136-5p	-5.58793	9.26351e-05	miR-101-3p	-5.43755	0.0132531	miR-1237-3p	-7.59597	0.00108662
miR-223-5p	-5.45205	0.00319187	miR-223-5p	-5.40964	0.0354146	miR-6731-5p	-7.5473	0.00116977
miR-4291-3p	4.05997	0.0060286	miR-4330-5p	4.82667	0.0410988	miR-3917-3p	5.13067	0.0220595
miR-509-2-3p	4.06887	0.00229159	miR-7161-5p	5.04657	0.0320389
miR-182-3p	4.18474	0.00126846	miR-1182-5p	5.06495	0.0365829
miR-1182-5p	4.2296	0.0207969	miR-3194-5p	6.52415	0.00870893
miR-4257-5p	4.333	0.00649691	miR-664-5p	7.0544	0.0218159
miR-7161-5p	4.53076	0.00134185
miR-3917-3p	4.82875	0.0133776
miR-6134-5p	5.06445	0.0204256
miR-4522-3p	5.30812	0.00118809
miR-3137-3p	5.72126	0.000662759
Obese non-PCOS vs Lean non-PCOS
MP			EX			FFD			GC
hsa-miRNA	log2FC	FDR	hsa-miRNA	log2FC	FDR	hsa-miRNA	log2FC	FDR	hsa-miRNA	log2FC	FDR
miR-889-3p	4.44053	0.0110989	miR-6500-3p	8.33804	2.91277e-06	miR-8085-3p	-4.62905	0.00840644	none	none	none
miR-483-5p	4.11788	0.0121445	miR-4681-5p	6.02978	0.00113118
miR-4505-3p	4.11599	0.0148997	miR-660-3p	5.81004	0.00167825
miR-223-5p	3.39615	0.0438304	miR-1260a-5p	5.75126	0.00261893
miR-4516-5p	3.15639	0.0438304	miR-4422-3p	5.65593	0.0025499
miR-6124-5p	3.1339	0.0445581	miR-3137-3p	5.45506	0.00527741
miR-6787-5p	-2.9756	0.0438304	miR-1913-5p	5.25423	0.00904345
			let-7f-2-5p	5.16963	0.044209
			miR-663b-3p	4.98534	0.0123805
			miR-1182-5p	4.96896	0.0172185
			miR-382-5p	4.94515	0.0191319
			miR-3917-3p	4.88535	0.023064
			miR-6126-5p	4.81728	0.017512
			miR-130b-3p	4.75679	0.0212912
			miR-345-5p	4.65647	0.0261951
			miR-6787-5p	-2.73217	0.00187212
			miR-3655-5p	-5.30689	0.0230901

## Sheet: Table S4 - Top DE hsa-miR in ON
Obese PCOS vs Obese non-PCOS
MP			EX			FFD			GC
hsa-miRNA	log2FC	FDR	hsa-miRNA	log2FC	FDR	hsa-miRNA	log2FC	FDR	hsa-miRNA	log2FC	FDR
none	none	none	miR-3655-5p	-6.66973	0.0275273	miR-21-5p	-7.46941	0.00789918	none	none	none
			miR-4254-5p	-5.75872	2.3959e-09	miR-451a-5p	-7.25145	0.00905222
			miR-575-3p	-5.60496	2.94227e-09	miR-30e-5p	-7.09859	0.0111797
			miR-7847-3p	-5.59247	2.97127e-09	miR-8085-3p	-7.03579	0.00335819
			miR-6134-5p	3.31738	2.36614e-05	miR-192-5p	-6.83504	0.0164898
			miR-6500-3p	6.62147	0.00483246	miR-16-5p	-6.62499	0.0159804
						miR-24-1-3p	-6.59671	0.0200929
						miR-409-3p	-6.5345	0.0214515
						miR-let-7f-5p	-6.50233	0.0213744
						miR-92a-3p	-6.38261	0.0231881
						let-7a-5p	-6.30793	0.0261349
						miR-575-3p	-6.21567	0.0304473
						miR-28-3p	-6.09855	0.0307553
						miR-142-5p	-5.8956	0.0392778
						miR-662-5p	-5.75405	0.0481716
						miR-100-5p	-5.75114	0.0481716
						miR-148a-3p	-5.66636	0.0481716
						miR-99b-5p	-5.38454	0.0435682
						miR-486-5p	-4.37866	0.0468882
Lean PCOS vs Lean non-PCOS
MP			EX			FFD			GC
hsa-miRNA	log2FC	FDR	hsa-miRNA	log2FC	FDR	hsa-miRNA	log2FC	FDR	hsa-miRNA	log2FC	FDR
miR-4330-5p	-6.06551	5.44519e-07	miR-664-5p	-5.53546	2.23035e-05	miR-4681-5p	-3.5383	0.0481179	miR-1260a-5p	3.00499	0.0452028
miR-4681-5p	-5.75479	1.2794e-06	miR-4330-5p	-5.06048	3.64002e-05				miR-375-3p	3.15728	0.0226098
miR-1913-5p	-5.53313	8.21582e-06	miR-6134-5p	-4.38099	0.00483553
miR-3156-1-5p	-4.54906	0.00137608	miR-4681-5p	-4.16657	0.0089384
miR-3137-3p	-4.29284	0.00210159	miR-1182-5p	-4.10601	0.0045408
miR-128-1-5p	-3.92544	0.000570122	miR-1913-5p	-3.63304	0.0153687
miR-4257-3p	-3.90915	0.000865699	miR-7161-5p	-3.61056	0.00729311
miR-182-3p	-3.46268	0.00244553	miR-4437-3p	-3.21342	0.00729311
miR-3917-3p	-3.41139	0.0176011	miR-549-5p	-3.10781	0.0479249
miR-125b-2-5p	-3.39147	0.0064884	miR-3137-3p	-3.074	0.0479249
miR-4437-3p	-3.36664	0.000959132	miR-6124-5p	-2.55395	0.0342958
miR-1182-5p	-3.08996	0.0140933	miR-320a-3p	2.39471	0.00864018
miR-451a-5p	-2.87422	0.0390882	miR-221-3p	2.46583	0.0105454
miR-3615-5p	-2.87129	0.0159673	miR-5195-3p	2.50932	0.0283809
miR-509-2-3p	-2.37471	0.0340927	miR-30a-5p	2.87771	0.00623007
miR-3655-5p	4.83744	8.06749e-05	miR-3655-5p	3.36214	0.0454253
			miR-509-3p	3.68229	0.000142201
Obese PCOS vs Lean PCOS
MP			EX			FFD			GC
hsa-miRNA	log2FC	FDR	hsa-miRNA	log2FC	FDR	hsa-miRNA	log2FC	FDR	hsa-miRNA	log2FC	FDR
miR-4254-5p	-7.24448	9.37301e-05	miR-10a-5p	-7.35581	0.000444612	miR-4254-5p	-9.38499	2.92891e-05	none	none	none
miR-575-3p	-6.89031	0.000165819	miR-575-3p	-6.11137	0.0103015	miR-575-3p	-8.89299	0.000150525
miR-101-3p	-6.29522	0.000167012	miR-let-7a-2-5p	-6.04618	0.00453134	miR-662-5p	-8.13768	0.000477678
miR-320a-5p	-6.17068	0.000867098	miR-4254-5p	-5.79308	0.00305697	miR-320a-5p	-8.02481	0.000572904
miR-662-5p	-5.82832	0.00183562	miR-1307-3p	-5.71136	0.00869527	miR-6884-3p	-7.91335	0.000677359
let-7a-2-5p	-5.71918	0.00198428	miR-662-5p	-5.55671	0.0104469	miR-223-5p	-7.88221	0.00072145
let-7f-1-5p	-5.69765	0.00712281	miR-1237-3p	-5.52767	0.035415	miR-375-3p	-7.80916	0.000925089
miR-6884-3p	-5.64972	0.00225381	miR-320a-5p	-5.51253	0.00899035	miR-6787-5p	-7.64811	0.00100838
miR-12136-5p	-5.58793	9.26351e-05	miR-101-3p	-5.43755	0.0132531	miR-1237-3p	-7.59597	0.00108662
miR-223-5p	-5.45205	0.00319187	miR-223-5p	-5.40964	0.0354146	miR-6731-5p	-7.5473	0.00116977
miR-7847-3p	-5.4083	0.00198784	miR-202-3p	-5.36631	0.0147117	miR-6126-5p	-7.45828	0.00138623
miR-1237-3p	-5.39693	0.00373943	miR-320c-1-3p	-5.34681	0.012824	miR-3191-3p	-7.31096	0.00165451
miR-3655-5p	-5.33325	0.0017196	miR-6884-3p	-5.19854	0.0170943	miR-3180-3-3p	-7.28849	0.00174025
miR-629-5p	-5.20511	0.000485393	miR-126-5p	-5.11073	0.0164495	miR-98-5p	-7.201	0.00194841
miR-6787-5p	-5.15243	0.00335232	miR-873-5p	-5.08449	0.0195723	miR-4499-5p	-7.11256	0.00215681
miR-4291-3p	4.05997	0.0060286	miR-4330-5p	4.82667	0.0410988	miR-3917-3p	5.13067	0.0220595
miR-509-2-3p	4.06887	0.00229159	miR-7161-5p	5.04657	0.0320389
miR-182-3p	4.18474	0.00126846	miR-1182-5p	5.06495	0.0365829
miR-1182-5p	4.2296	0.0207969	miR-3194-5p	6.52415	0.00870893
miR-4257-5p	4.333	0.00649691	miR-664-5p	7.0544	0.0218159
miR-7161-5p	4.53076	0.00134185
miR-3917-3p	4.82875	0.0133776
miR-6134-5p	5.06445	0.0204256
miR-4522-3p	5.30812	0.00118809
miR-3137-3p	5.72126	0.000662759
miR-3977-3p	5.809	0.00233642
miR-128-1-5p	5.94401	1.44131e-05
miR-1913-5p	5.97433	0.00143071
miR-4330-5p	6.61156	8.25483e-05
miR-4681-5p	6.73025	0.000110039
Obese non-PCOS vs Lean non-PCOS
MP			EX			FFD			GC
hsa-miRNA	log2FC	FDR	hsa-miRNA	log2FC	FDR	hsa-miRNA	log2FC	FDR	hsa-miRNA	log2FC	FDR
miR-889-3p	4.44053	0.0110989	miR-6500-3p	8.33804	2.91277e-06	miR-8085-3p	-4.62905	0.00840644	none	none	none
miR-483-5p	4.11788	0.0121445	miR-4681-5p	6.02978	0.00113118
miR-4505-3p	4.11599	0.0148997	miR-660-3p	5.81004	0.00167825
miR-223-5p	3.39615	0.0438304	miR-1260a-5p	5.75126	0.00261893
miR-4516-5p	3.15639	0.0438304	miR-4422-3p	5.65593	0.0025499
miR-6124-5p	3.1339	0.0445581	miR-3137-3p	5.45506	0.00527741
miR-6787-5p	-2.9756	0.0438304	miR-1913-5p	5.25423	0.00904345
			let-7f-2-5p	5.16963	0.044209
			miR-663b-3p	4.98534	0.0123805
			miR-1182-5p	4.96896	0.0172185
			miR-382-5p	4.94515	0.0191319
			miR-3917-3p	4.88535	0.023064
			miR-6126-5p	4.81728	0.017512
			miR-130b-3p	4.75679	0.0212912
			miR-345-5p	4.65647	0.0261951
			miR-6787-5p	-2.73217	0.00187212
			miR-3655-5p	-5.30689	0.0230901

## Sheet: Table S5 - Target enrichment in
Gene Symbol	p-value	FDR	Odd ratio	Number of interactions	microRNA 1	microRNA 2	microRNA 3	microRNA 4	microRNA 5	microRNA 6	microRNA 7	microRNA 8	microRNA 9	microRNA 10	microRNA 11	microRNA 12	microRNA 13	microRNA 14	microRNA 15	microRNA 16	microRNA 17	microRNA 18	microRNA 19	microRNA 20	microRNA 21	microRNA 22
LIFR	1.55005e-09	1.18747e-05	0.120461	13	hsa-miR-101-3p	hsa-miR-98-5p	hsa-miR-27a-3p	hsa-miR-21-5p	hsa-miR-203a-3p	hsa-miR-493-3p	hsa-miR-212-3p	hsa-miR-223-5p	hsa-miR-27b-3p	hsa-miR-144-3p	hsa-miR-30c-5p	hsa-miR-30a-5p	hsa-miR-30e-5p
SERPINE1	2.77739e-09	1.18747e-05	0.0695994	9	hsa-miR-30c-5p	hsa-miR-143-3p	hsa-miR-145-5p	hsa-miR-148a-3p	hsa-miR-486-5p	hsa-miR-30a-5p	hsa-miR-30e-5p	hsa-miR-10a-5p	hsa-miR-192-5p
PTEN	4.22071e-09	1.20304e-05	0.197726	18	hsa-miR-216a-5p	hsa-miR-26a-5p	hsa-miR-21-5p	hsa-miR-141-3p	hsa-miR-222-3p	hsa-miR-29b-3p	hsa-miR-93-5p	hsa-miR-22-3p	hsa-miR-23a-3p	hsa-miR-23b-3p	hsa-miR-144-3p	hsa-miR-92a-3p	hsa-miR-10b-5p	hsa-miR-205-5p	hsa-miR-10a-5p	hsa-miR-130a-3p	hsa-miR-106b-3p	hsa-miR-486-5p
IQCB1	1.1646e-08	2.48962e-05	0.0379633	6	hsa-miR-98-5p	hsa-miR-24-3p	hsa-miR-10a-5p	hsa-miR-30e-5p	hsa-miR-30c-5p	hsa-miR-30a-5p
TMTC3	3.03319e-07	0.000413493	0.147539	11	hsa-miR-192-5p	hsa-miR-101-3p	hsa-miR-27a-3p	hsa-miR-29b-3p	hsa-miR-144-3p	hsa-miR-98-5p	hsa-miR-27b-3p	hsa-miR-202-3p	hsa-miR-26a-5p	hsa-miR-136-5p	hsa-miR-223-5p
GATA3	3.28576e-07	0.000413493	0.0398615	5	hsa-miR-92a-3p	hsa-miR-10b-5p	hsa-miR-29b-3p	hsa-miR-27a-3p	hsa-miR-24-3p
FASN	3.38493e-07	0.000413493	0.130973	10	hsa-miR-423-3p	hsa-miR-27b-3p	hsa-miR-222-3p	hsa-miR-10b-5p	hsa-miR-10a-5p	hsa-miR-93-5p	hsa-miR-92a-3p	hsa-miR-26a-5p	hsa-miR-15b-5p	hsa-miR-30c-5p
MAPK9	4.37111e-07	0.000467217	0.0772825	7	hsa-miR-93-5p	hsa-miR-199a-3p	hsa-miR-141-3p	hsa-miR-192-5p	hsa-miR-27b-3p	hsa-miR-92a-3p	hsa-miR-203a-3p
ATP7B	8.56794e-07	0.000623729	0.045556	5	hsa-miR-98-5p	hsa-miR-27b-3p	hsa-miR-222-3p	hsa-miR-27a-3p	hsa-miR-26a-5p
CFDP1	8.56794e-07	0.000623729	0.045556	5	hsa-miR-27b-3p	hsa-miR-27a-3p	hsa-miR-30e-5p	hsa-miR-30c-5p	hsa-miR-30a-5p
GCSAM	8.56794e-07	0.000623729	0.045556	5	hsa-miR-30e-5p	hsa-miR-30c-5p	hsa-miR-30a-5p	hsa-miR-27a-3p	hsa-miR-27b-3p
MYC	8.75307e-07	0.000623729	0.231576	15	hsa-miR-24-3p	hsa-miR-98-5p	hsa-miR-26a-5p	hsa-miR-145-5p	hsa-miR-21-5p	hsa-miR-148a-3p	hsa-miR-212-3p	hsa-miR-93-5p	hsa-miR-126-5p	hsa-miR-92a-3p	hsa-miR-30c-5p	hsa-miR-23a-3p	hsa-miR-222-3p	hsa-miR-130a-3p	hsa-miR-29b-3p
ZEB2	1.04315e-06	0.000686154	0.106772	8	hsa-miR-141-3p	hsa-miR-205-5p	hsa-miR-203a-3p	hsa-miR-101-3p	hsa-miR-30e-5p	hsa-miR-30c-5p	hsa-miR-222-3p	hsa-miR-144-3p
HNRNPK	1.38137e-06	0.000787471	0.089485	7	hsa-miR-21-5p	hsa-miR-106b-3p	hsa-miR-503-5p	hsa-miR-23b-3p	hsa-miR-15b-5p	hsa-miR-30c-5p	hsa-miR-5571-5p
SOCS6	1.38137e-06	0.000787471	0.089485	7	hsa-miR-203a-3p	hsa-miR-23b-3p	hsa-miR-21-5p	hsa-miR-23a-3p	hsa-miR-27a-3p	hsa-miR-27b-3p	hsa-miR-30e-5p
MAP3K4	1.77566e-06	0.000876056	0.0711812	6	hsa-miR-148a-3p	hsa-miR-93-5p	hsa-miR-92a-3p	hsa-miR-199a-3p	hsa-miR-144-3p	hsa-miR-101-3p
HK1	1.88509e-06	0.000876056	0.0512505	5	hsa-miR-30a-5p	hsa-miR-23b-3p	hsa-miR-10b-5p	hsa-miR-10a-5p	hsa-miR-93-5p
TGFB1	1.94083e-06	0.000876056	0.0935525	7	hsa-miR-24-3p	hsa-miR-29b-3p	hsa-miR-144-3p	hsa-miR-21-5p	hsa-miR-93-5p	hsa-miR-130a-3p	hsa-miR-15b-5p
MET	1.94656e-06	0.000876056	0.136035	9	hsa-miR-199a-3p	hsa-miR-23b-3p	hsa-miR-30a-5p	hsa-miR-130a-3p	hsa-miR-27a-3p	hsa-miR-148a-3p	hsa-miR-101-3p	hsa-miR-144-3p	hsa-miR-27b-3p
PLAG1	2.21877e-06	0.000948634	0.196935	12	hsa-miR-26a-5p	hsa-miR-144-3p	hsa-miR-101-3p	hsa-miR-98-5p	hsa-miR-27a-3p	hsa-miR-23a-3p	hsa-miR-23b-3p	hsa-miR-503-5p	hsa-miR-15b-5p	hsa-miR-126-5p	hsa-miR-223-5p	hsa-miR-29b-3p
NOTCH1	2.39165e-06	0.000973857	0.139199	9	hsa-miR-27b-3p	hsa-miR-24-3p	hsa-miR-23b-3p	hsa-miR-30a-5p	hsa-miR-144-3p	hsa-miR-10b-5p	hsa-miR-30c-5p	hsa-miR-30e-5p	hsa-miR-101-3p
MYCBP2	2.77728e-06	0.000976028	0.0759266	6	hsa-miR-21-5p	hsa-miR-15b-5p	hsa-miR-148a-3p	hsa-miR-493-3p	hsa-miR-126-5p	hsa-miR-92a-3p
MGEA5	2.96769e-06	0.000976028	0.0355906	4	hsa-miR-98-5p	hsa-miR-30c-5p	hsa-miR-27a-3p	hsa-miR-27b-3p
MMP1	2.96769e-06	0.000976028	0.0355906	4	hsa-miR-222-3p	hsa-miR-203a-3p	hsa-miR-145-5p	hsa-miR-202-3p
NEK6	2.96769e-06	0.000976028	0.0355906	4	hsa-miR-24-3p	hsa-miR-1307-3p	hsa-miR-92a-3p	hsa-miR-23a-3p
URB2	2.96769e-06	0.000976028	0.0355906	4	hsa-miR-98-5p	hsa-miR-423-3p	hsa-miR-15b-5p	hsa-miR-92a-3p
BCL9	3.68673e-06	0.0011676	0.056945	5	hsa-miR-101-3p	hsa-miR-98-5p	hsa-miR-92a-3p	hsa-miR-30a-5p	hsa-miR-30c-5p
JAK1	4.19583e-06	0.00126539	0.0806721	6	hsa-miR-23b-3p	hsa-miR-15b-5p	hsa-miR-30e-5p	hsa-miR-30c-5p	hsa-miR-30a-5p	hsa-miR-93-5p
PAFAH1B1	4.29147e-06	0.00126539	0.14869	9	hsa-miR-192-5p	hsa-miR-101-3p	hsa-miR-100-5p	hsa-miR-10a-5p	hsa-miR-10b-5p	hsa-miR-92a-3p	hsa-miR-93-5p	hsa-miR-15b-5p	hsa-miR-136-5p
CCNA2	5.86081e-06	0.00166227	0.131685	8	hsa-miR-24-3p	hsa-miR-212-3p	hsa-miR-98-5p	hsa-miR-27b-3p	hsa-miR-148a-3p	hsa-miR-130a-3p	hsa-miR-29b-3p	hsa-miR-22-3p
IRAK1	6.15252e-06	0.00166227	0.0854175	6	hsa-miR-146b-5p	hsa-miR-192-5p	hsa-miR-423-3p	hsa-miR-222-3p	hsa-miR-92a-3p	hsa-miR-21-5p
CDC7	6.60942e-06	0.00166227	0.0626395	5	hsa-miR-192-5p	hsa-miR-101-3p	hsa-miR-30a-5p	hsa-miR-30c-5p	hsa-miR-30e-5p
ERLIN1	6.60942e-06	0.00166227	0.0626395	5	hsa-miR-30a-5p	hsa-miR-10b-5p	hsa-miR-10a-5p	hsa-miR-30c-5p	hsa-miR-30e-5p
MMP14	6.60942e-06	0.00166227	0.0626395	5	hsa-miR-145-5p	hsa-miR-24-3p	hsa-miR-22-3p	hsa-miR-10a-5p	hsa-miR-143-3p
CAB39L	8.71106e-06	0.00196022	0.0427087	4	hsa-miR-192-5p	hsa-miR-10a-5p	hsa-miR-27a-3p	hsa-miR-27b-3p
NIPSNAP2	8.71106e-06	0.00196022	0.0427087	4	hsa-miR-24-3p	hsa-miR-10b-5p	hsa-miR-10a-5p	hsa-miR-92a-3p
RNF220	8.71106e-06	0.00196022	0.0427087	4	hsa-miR-93-5p	hsa-miR-30a-5p	hsa-miR-30c-5p	hsa-miR-30e-5p
THUMPD1	8.71106e-06	0.00196022	0.0427087	4	hsa-miR-10a-5p	hsa-miR-10b-5p	hsa-miR-92a-3p	hsa-miR-30a-5p
TRIM23	1.2276e-05	0.00262431	0.0949083	6	hsa-miR-192-5p	hsa-miR-30e-5p	hsa-miR-30c-5p	hsa-miR-30a-5p	hsa-miR-27a-3p	hsa-miR-27b-3p
XPO1	1.2276e-05	0.00262431	0.0949083	6	hsa-miR-192-5p	hsa-miR-30a-5p	hsa-miR-23b-3p	hsa-miR-92a-3p	hsa-miR-30c-5p	hsa-miR-30e-5p
BCL2	1.45941e-05	0.0029713	0.193613	10	hsa-miR-21-5p	hsa-miR-15b-5p	hsa-miR-29b-3p	hsa-miR-192-5p	hsa-miR-136-5p	hsa-miR-148a-3p	hsa-miR-143-3p	hsa-miR-205-5p	hsa-miR-503-5p	hsa-miR-98-5p
EEF1A1	1.45941e-05	0.0029713	0.193613	10	hsa-miR-423-3p	hsa-miR-30e-5p	hsa-miR-23b-3p	hsa-miR-15b-5p	hsa-miR-30c-5p	hsa-miR-100-5p	hsa-miR-93-5p	hsa-miR-92a-3p	hsa-miR-30a-5p	hsa-miR-24-3p
SP4	1.59767e-05	0.00317713	0.149481	8	hsa-miR-27a-3p	hsa-miR-192-5p	hsa-miR-30a-5p	hsa-miR-93-5p	hsa-miR-30c-5p	hsa-miR-30e-5p	hsa-miR-216a-5p	hsa-miR-486-5p
TXNDC5	1.6801e-05	0.00320325	0.0996537	6	hsa-miR-27b-3p	hsa-miR-27a-3p	hsa-miR-503-5p	hsa-miR-30e-5p	hsa-miR-30c-5p	hsa-miR-30a-5p
ZFAND5	1.73386e-05	0.00320325	0.126092	7	hsa-miR-98-5p	hsa-miR-15b-5p	hsa-miR-10a-5p	hsa-miR-222-3p	hsa-miR-30e-5p	hsa-miR-30c-5p	hsa-miR-30a-5p
MSL3	1.76064e-05	0.00320325	0.0740285	5	hsa-miR-10b-5p	hsa-miR-10a-5p	hsa-miR-148a-3p	hsa-miR-92a-3p	hsa-miR-26a-5p
UBR5	1.76064e-05	0.00320325	0.0740285	5	hsa-miR-93-5p	hsa-miR-21-5p	hsa-miR-27b-3p	hsa-miR-27a-3p	hsa-miR-22-3p
ZEB1	1.91835e-05	0.00320868	0.15304	8	hsa-miR-141-3p	hsa-miR-205-5p	hsa-miR-101-3p	hsa-miR-23b-3p	hsa-miR-629-5p	hsa-miR-203a-3p	hsa-miR-144-3p	hsa-miR-10b-5p
B3GNT5	1.98877e-05	0.00320868	0.0498269	4	hsa-miR-192-5p	hsa-miR-21-5p	hsa-miR-10a-5p	hsa-miR-30c-5p
BNIP3	1.98877e-05	0.00320868	0.0498269	4	hsa-miR-145-5p	hsa-miR-27a-3p	hsa-miR-27b-3p	hsa-miR-210-3p
COL5A2	1.98877e-05	0.00320868	0.0498269	4	hsa-miR-21-5p	hsa-miR-222-3p	hsa-miR-143-3p	hsa-miR-29b-3p
DERL1	1.98877e-05	0.00320868	0.0498269	4	hsa-miR-21-5p	hsa-miR-30a-5p	hsa-miR-27b-3p	hsa-miR-27a-3p
PHF10	1.98877e-05	0.00320868	0.0498269	4	hsa-miR-192-5p	hsa-miR-93-5p	hsa-miR-106b-3p	hsa-miR-23b-3p
FOXA1	2.1692e-05	0.00327305	0.13016	7	hsa-miR-192-5p	hsa-miR-30c-5p	hsa-miR-30a-5p	hsa-miR-30e-5p	hsa-miR-23a-3p	hsa-miR-93-5p	hsa-miR-625-5p
CDK7	2.21804e-05	0.00327305	0.0284725	3	hsa-miR-98-5p	hsa-miR-423-3p	hsa-miR-199a-3p
IL32	2.21804e-05	0.00327305	0.0284725	3	hsa-miR-205-5p	hsa-miR-98-5p	hsa-miR-29b-3p
TEX10	2.21804e-05	0.00327305	0.0284725	3	hsa-miR-98-5p	hsa-miR-222-3p	hsa-miR-92a-3p
TMED5	2.25256e-05	0.00327305	0.180326	9	hsa-miR-30a-5p	hsa-miR-101-3p	hsa-miR-10b-5p	hsa-miR-10a-5p	hsa-miR-144-3p	hsa-miR-98-5p	hsa-miR-27b-3p	hsa-miR-27a-3p	hsa-miR-199a-3p
DDX5	2.25833e-05	0.00327305	0.104399	6	hsa-miR-205-5p	hsa-miR-93-5p	hsa-miR-15b-5p	hsa-miR-92a-3p	hsa-miR-24-3p	hsa-miR-23a-3p
FBXW7	2.60581e-05	0.00369701	0.183489	9	hsa-miR-27a-3p	hsa-miR-101-3p	hsa-miR-503-5p	hsa-miR-203a-3p	hsa-miR-92a-3p	hsa-miR-182-3p	hsa-miR-24-3p	hsa-miR-223-5p	hsa-miR-144-3p
DBF4	2.67823e-05	0.00369701	0.079723	5	hsa-miR-98-5p	hsa-miR-30a-5p	hsa-miR-30c-5p	hsa-miR-30e-5p	hsa-miR-24-3p
RB1	2.72379e-05	0.00369701	0.160158	8	hsa-miR-26a-5p	hsa-miR-23b-3p	hsa-miR-192-5p	hsa-miR-212-3p	hsa-miR-93-5p	hsa-miR-21-5p	hsa-miR-100-5p	hsa-miR-141-3p
SFXN1	2.72379e-05	0.00369701	0.160158	8	hsa-miR-21-5p	hsa-miR-22-3p	hsa-miR-30a-5p	hsa-miR-30c-5p	hsa-miR-30e-5p	hsa-miR-26a-5p	hsa-miR-27b-3p	hsa-miR-27a-3p
SNAI1	2.98689e-05	0.00399077	0.109145	6	hsa-miR-30a-5p	hsa-miR-30c-5p	hsa-miR-30e-5p	hsa-miR-203a-3p	hsa-miR-22-3p	hsa-miR-486-5p
AFF4	3.45519e-05	0.00442015	0.189817	9	hsa-miR-101-3p	hsa-miR-27a-3p	hsa-miR-126-5p	hsa-miR-205-5p	hsa-miR-30e-5p	hsa-miR-30c-5p	hsa-miR-30a-5p	hsa-miR-27b-3p	hsa-miR-15b-5p
LAMC1	3.544e-05	0.00442015	0.213544	10	hsa-miR-205-5p	hsa-miR-98-5p	hsa-miR-10b-5p	hsa-miR-10a-5p	hsa-miR-92a-3p	hsa-miR-29b-3p	hsa-miR-6884-3p	hsa-miR-15b-5p	hsa-miR-216a-5p	hsa-miR-93-5p
SLC2A3	3.79548e-05	0.00442015	0.167276	8	hsa-miR-98-5p	hsa-miR-24-3p	hsa-miR-10b-5p	hsa-miR-10a-5p	hsa-miR-148a-3p	hsa-miR-4769-5p	hsa-miR-503-5p	hsa-miR-15b-5p
CXCL11	3.89186e-05	0.00442015	0.056945	4	hsa-miR-30e-5p	hsa-miR-30c-5p	hsa-miR-30a-5p	hsa-miR-548b-3p
DHFR	3.89186e-05	0.00442015	0.056945	4	hsa-miR-24-3p	hsa-miR-192-5p	hsa-miR-503-5p	hsa-miR-15b-5p
DYNLT3	3.89186e-05	0.00442015	0.056945	4	hsa-miR-92a-3p	hsa-miR-30e-5p	hsa-miR-30c-5p	hsa-miR-30a-5p
EIF3B	3.89186e-05	0.00442015	0.056945	4	hsa-miR-423-3p	hsa-miR-151a-3p	hsa-miR-222-3p	hsa-miR-92a-3p
GCLC	3.89186e-05	0.00442015	0.056945	4	hsa-miR-30e-5p	hsa-miR-30c-5p	hsa-miR-30a-5p	hsa-miR-101-3p
PPAN	3.89186e-05	0.00442015	0.056945	4	hsa-miR-98-5p	hsa-miR-423-3p	hsa-miR-93-5p	hsa-miR-92a-3p
ARCN1	3.89325e-05	0.00442015	0.11389	6	hsa-miR-98-5p	hsa-miR-93-5p	hsa-miR-30c-5p	hsa-miR-92a-3p	hsa-miR-26a-5p	hsa-miR-15b-5p
MBNL2	3.89325e-05	0.00442015	0.11389	6	hsa-miR-101-3p	hsa-miR-98-5p	hsa-miR-30a-5p	hsa-miR-30e-5p	hsa-miR-223-5p	hsa-miR-10b-5p
RPA2	3.92857e-05	0.00442015	0.0854175	5	hsa-miR-93-5p	hsa-miR-92a-3p	hsa-miR-30e-5p	hsa-miR-30c-5p	hsa-miR-30a-5p
MIB1	4.04667e-05	0.00449391	0.142362	7	hsa-miR-210-3p	hsa-miR-192-5p	hsa-miR-21-5p	hsa-miR-30e-5p	hsa-miR-30c-5p	hsa-miR-30a-5p	hsa-miR-15b-5p
SMAD2	4.47984e-05	0.00490196	0.219238	10	hsa-miR-148a-3p	hsa-miR-503-5p	hsa-miR-203a-3p	hsa-miR-27a-3p	hsa-miR-27b-3p	hsa-miR-486-5p	hsa-miR-15b-5p	hsa-miR-205-5p	hsa-miR-145-5p	hsa-miR-212-3p
LIN28B	4.52876e-05	0.00490196	0.196144	9	hsa-miR-151a-3p	hsa-miR-15b-5p	hsa-miR-100-5p	hsa-miR-26a-5p	hsa-miR-30e-5p	hsa-miR-30c-5p	hsa-miR-30a-5p	hsa-miR-203a-3p	hsa-miR-101-3p
ZNF200	4.91e-05	0.00524818	0.14643	7	hsa-miR-192-5p	hsa-miR-98-5p	hsa-miR-202-3p	hsa-miR-203a-3p	hsa-miR-30e-5p	hsa-miR-30c-5p	hsa-miR-30a-5p
SACS	5.0079e-05	0.00528673	0.118635	6	hsa-miR-98-5p	hsa-miR-26a-5p	hsa-miR-30e-5p	hsa-miR-30c-5p	hsa-miR-30a-5p	hsa-miR-93-5p
CPEB4	5.16367e-05	0.00531982	0.199307	9	hsa-miR-26a-5p	hsa-miR-145-5p	hsa-miR-203a-3p	hsa-miR-92a-3p	hsa-miR-30e-5p	hsa-miR-30c-5p	hsa-miR-30a-5p	hsa-miR-27b-3p	hsa-miR-27a-3p
SLC26A2	5.16367e-05	0.00531982	0.199307	9	hsa-miR-192-5p	hsa-miR-21-5p	hsa-miR-10a-5p	hsa-miR-26a-5p	hsa-miR-5571-5p	hsa-miR-27b-3p	hsa-miR-27a-3p	hsa-miR-145-5p	hsa-miR-5195-3p
SPTBN1	5.58804e-05	0.00568849	0.091112	5	hsa-miR-192-5p	hsa-miR-93-5p	hsa-miR-423-3p	hsa-miR-26a-5p	hsa-miR-145-5p
AKT3	6.04933e-05	0.0059961	0.177953	8	hsa-miR-146b-5p	hsa-miR-223-5p	hsa-miR-4781-3p	hsa-miR-503-5p	hsa-miR-15b-5p	hsa-miR-222-3p	hsa-miR-873-5p	hsa-miR-29b-3p
BRCA1	6.3644e-05	0.0059961	0.123381	6	hsa-miR-212-3p	hsa-miR-24-3p	hsa-miR-192-5p	hsa-miR-21-5p	hsa-miR-26a-5p	hsa-miR-10b-5p
CHD1	6.3644e-05	0.0059961	0.123381	6	hsa-miR-30a-5p	hsa-miR-98-5p	hsa-miR-30c-5p	hsa-miR-26a-5p	hsa-miR-3194-5p	hsa-miR-30e-5p
CIT	6.3644e-05	0.0059961	0.123381	6	hsa-miR-192-5p	hsa-miR-29b-3p	hsa-miR-92a-3p	hsa-miR-203a-3p	hsa-miR-93-5p	hsa-miR-486-5p
EDC3	6.3644e-05	0.0059961	0.123381	6	hsa-miR-22-3p	hsa-miR-30e-5p	hsa-miR-30c-5p	hsa-miR-30a-5p	hsa-miR-15b-5p	hsa-miR-29b-3p
NUFIP2	6.67911e-05	0.0059961	0.427087	22	hsa-miR-30a-5p	hsa-miR-101-3p	hsa-miR-93-5p	hsa-miR-21-5p	hsa-miR-10b-5p	hsa-miR-205-5p	hsa-miR-126-5p	hsa-miR-203a-3p	hsa-miR-145-5p	hsa-miR-5195-3p	hsa-miR-26a-5p	hsa-miR-23b-3p	hsa-miR-23a-3p	hsa-miR-548b-3p	hsa-miR-7847-3p	hsa-miR-5189-5p	hsa-miR-27b-3p	hsa-miR-27a-3p	hsa-miR-4781-3p	hsa-miR-503-5p	hsa-miR-15b-5p	hsa-miR-92a-3p
CFTR	6.85454e-05	0.0059961	0.0640631	4	hsa-miR-509-3p	hsa-miR-101-3p	hsa-miR-144-3p	hsa-miR-145-5p
DTL	6.85454e-05	0.0059961	0.0640631	4	hsa-miR-192-5p	hsa-miR-30a-5p	hsa-miR-24-3p	hsa-miR-92a-3p
MMP13	6.85454e-05	0.0059961	0.0640631	4	hsa-miR-100-5p	hsa-miR-27b-3p	hsa-miR-27a-3p	hsa-miR-143-3p
NFE2L2	6.85454e-05	0.0059961	0.0640631	4	hsa-miR-144-3p	hsa-miR-27a-3p	hsa-miR-106b-3p	hsa-miR-27b-3p
TKT	6.85454e-05	0.0059961	0.0640631	4	hsa-miR-106b-3p	hsa-miR-30c-5p	hsa-miR-92a-3p	hsa-miR-26a-5p
ZCRB1	6.85454e-05	0.0059961	0.0640631	4	hsa-miR-136-5p	hsa-miR-30e-5p	hsa-miR-30c-5p	hsa-miR-30a-5p
BMPR2	7.01216e-05	0.0059961	0.181512	8	hsa-miR-21-5p	hsa-miR-92a-3p	hsa-miR-100-5p	hsa-miR-130a-3p	hsa-miR-192-5p	hsa-miR-93-5p	hsa-miR-27a-3p	hsa-miR-27b-3p
NAP1L1	7.01216e-05	0.0059961	0.181512	8	hsa-miR-30a-5p	hsa-miR-10b-5p	hsa-miR-10a-5p	hsa-miR-30e-5p	hsa-miR-30c-5p	hsa-miR-101-3p	hsa-miR-202-3p	hsa-miR-98-5p
SMAD7	7.01216e-05	0.0059961	0.181512	8	hsa-miR-216a-5p	hsa-miR-21-5p	hsa-miR-98-5p	hsa-miR-15b-5p	hsa-miR-100-5p	hsa-miR-92a-3p	hsa-miR-93-5p	hsa-miR-503-5p
SRPRA	7.01216e-05	0.0059961	0.181512	8	hsa-miR-423-3p	hsa-miR-92a-3p	hsa-miR-503-5p	hsa-miR-15b-5p	hsa-miR-6737-5p	hsa-miR-30e-5p	hsa-miR-30c-5p	hsa-miR-30a-5p
LYSMD3	7.09162e-05	0.006004	0.154565	7	hsa-miR-192-5p	hsa-miR-101-3p	hsa-miR-27a-3p	hsa-miR-93-5p	hsa-miR-205-5p	hsa-miR-27b-3p	hsa-miR-144-3p
OTUD4	7.22339e-05	0.00605561	0.253664	11	hsa-miR-101-3p	hsa-miR-93-5p	hsa-miR-5571-5p	hsa-miR-26a-5p	hsa-miR-27b-3p	hsa-miR-27a-3p	hsa-miR-148a-3p	hsa-miR-29b-3p	hsa-miR-30e-5p	hsa-miR-30c-5p	hsa-miR-30a-5p
ITSN2	7.74156e-05	0.00630458	0.0968065	5	hsa-miR-21-5p	hsa-miR-126-5p	hsa-miR-27a-3p	hsa-miR-27b-3p	hsa-miR-144-3p
TET2	7.74156e-05	0.00630458	0.0968065	5	hsa-miR-92a-3p	hsa-miR-22-3p	hsa-miR-101-3p	hsa-miR-29b-3p	hsa-miR-26a-5p
TIAM1	7.74156e-05	0.00630458	0.0968065	5	hsa-miR-21-5p	hsa-miR-10b-5p	hsa-miR-141-3p	hsa-miR-10a-5p	hsa-miR-22-3p
SMCHD1	7.99948e-05	0.00640601	0.128126	6	hsa-miR-210-3p	hsa-miR-10b-5p	hsa-miR-10a-5p	hsa-miR-100-5p	hsa-miR-30a-5p	hsa-miR-203a-3p
DNMT1	8.44776e-05	0.00640601	0.158632	7	hsa-miR-148a-3p	hsa-miR-29b-3p	hsa-miR-100-5p	hsa-miR-26a-5p	hsa-miR-92a-3p	hsa-miR-30a-5p	hsa-miR-30c-5p
PSAP	8.44776e-05	0.00640601	0.158632	7	hsa-miR-23b-3p	hsa-miR-23a-3p	hsa-miR-24-3p	hsa-miR-27a-3p	hsa-miR-27b-3p	hsa-miR-210-3p	hsa-miR-625-5p
PIK3R1	8.51017e-05	0.00640601	0.211962	9	hsa-miR-29b-3p	hsa-miR-21-5p	hsa-miR-503-5p	hsa-miR-15b-5p	hsa-miR-5189-5p	hsa-miR-143-3p	hsa-miR-486-5p	hsa-miR-23a-3p	hsa-miR-23b-3p
ATXN10	8.69018e-05	0.00640601	0.0379633	3	hsa-miR-30a-5p	hsa-miR-23b-3p	hsa-miR-21-5p
CCNYL1	8.69018e-05	0.00640601	0.0379633	3	hsa-miR-100-5p	hsa-miR-27a-3p	hsa-miR-27b-3p
CUL1	8.69018e-05	0.00640601	0.0379633	3	hsa-miR-27b-3p	hsa-miR-100-5p	hsa-miR-27a-3p
GTF3C2	8.69018e-05	0.00640601	0.0379633	3	hsa-miR-24-3p	hsa-miR-10a-5p	hsa-miR-92a-3p
PHB	8.69018e-05	0.00640601	0.0379633	3	hsa-miR-27a-3p	hsa-miR-27b-3p	hsa-miR-26a-5p
PYGL	8.69018e-05	0.00640601	0.0379633	3	hsa-miR-10a-5p	hsa-miR-93-5p	hsa-miR-92a-3p
WDR74	8.69018e-05	0.00640601	0.0379633	3	hsa-miR-98-5p	hsa-miR-30a-5p	hsa-miR-10a-5p
NR2C2	9.58571e-05	0.00694639	0.215125	9	hsa-miR-21-5p	hsa-miR-143-3p	hsa-miR-126-5p	hsa-miR-93-5p	hsa-miR-10a-5p	hsa-miR-10b-5p	hsa-miR-6884-3p	hsa-miR-15b-5p	hsa-miR-203a-3p
PHLPP2	9.58571e-05	0.00694639	0.215125	9	hsa-miR-93-5p	hsa-miR-141-3p	hsa-miR-205-5p	hsa-miR-6884-3p	hsa-miR-15b-5p	hsa-miR-6839-5p	hsa-miR-92a-3p	hsa-miR-27a-3p	hsa-miR-27b-3p
BTBD7	9.95313e-05	0.00697616	0.132872	6	hsa-miR-21-5p	hsa-miR-92a-3p	hsa-miR-30e-5p	hsa-miR-30c-5p	hsa-miR-30a-5p	hsa-miR-93-5p
FAM91A1	9.95313e-05	0.00697616	0.132872	6	hsa-miR-30a-5p	hsa-miR-30c-5p	hsa-miR-30e-5p	hsa-miR-92a-3p	hsa-miR-23b-3p	hsa-miR-23a-3p
REV3L	9.95313e-05	0.00697616	0.132872	6	hsa-miR-93-5p	hsa-miR-21-5p	hsa-miR-92a-3p	hsa-miR-30e-5p	hsa-miR-30c-5p	hsa-miR-30a-5p
RUNX2	9.95313e-05	0.00697616	0.132872	6	hsa-miR-203a-3p	hsa-miR-30a-5p	hsa-miR-23b-3p	hsa-miR-30c-5p	hsa-miR-205-5p	hsa-miR-222-3p
APC	0.000104824	0.00718699	0.102501	5	hsa-miR-210-3p	hsa-miR-27a-3p	hsa-miR-192-5p	hsa-miR-21-5p	hsa-miR-148a-3p
RASAL2	0.000104824	0.00718699	0.102501	5	hsa-miR-98-5p	hsa-miR-92a-3p	hsa-miR-203a-3p	hsa-miR-30c-5p	hsa-miR-136-5p
IGF1R	0.000106628	0.00718699	0.387542	18	hsa-miR-145-5p	hsa-miR-100-5p	hsa-miR-192-5p	hsa-miR-30a-5p	hsa-miR-92a-3p	hsa-miR-143-3p	hsa-miR-503-5p	hsa-miR-98-5p	hsa-miR-625-5p	hsa-miR-21-5p	hsa-miR-486-5p	hsa-miR-6731-5p	hsa-miR-202-3p	hsa-miR-7161-5p	hsa-miR-223-5p	hsa-miR-203a-3p	hsa-miR-6884-3p	hsa-miR-141-3p
CRYBG1	0.000111785	0.00718699	0.0711812	4	hsa-miR-98-5p	hsa-miR-21-5p	hsa-miR-29b-3p	hsa-miR-145-5p
IFNG	0.000111785	0.00718699	0.0711812	4	hsa-miR-15b-5p	hsa-miR-29b-3p	hsa-miR-27a-3p	hsa-miR-24-3p
KLF5	0.000111785	0.00718699	0.0711812	4	hsa-miR-145-5p	hsa-miR-141-3p	hsa-miR-21-5p	hsa-miR-143-3p
RPL19	0.000111785	0.00718699	0.0711812	4	hsa-miR-27b-3p	hsa-miR-23b-3p	hsa-miR-100-5p	hsa-miR-27a-3p
RPS8	0.000111785	0.00718699	0.0711812	4	hsa-miR-30e-5p	hsa-miR-10b-5p	hsa-miR-100-5p	hsa-miR-92a-3p
SLC25A5	0.000111785	0.00718699	0.0711812	4	hsa-miR-27b-3p	hsa-miR-10b-5p	hsa-miR-10a-5p	hsa-miR-26a-5p
SPRY2	0.000111785	0.00718699	0.0711812	4	hsa-miR-21-5p	hsa-miR-27a-3p	hsa-miR-148a-3p	hsa-miR-23a-3p
TNF	0.000111785	0.00718699	0.0711812	4	hsa-miR-203a-3p	hsa-miR-130a-3p	hsa-miR-143-3p	hsa-miR-24-3p
BCL2L11	0.000122303	0.00760207	0.28947	12	hsa-miR-222-3p	hsa-miR-93-5p	hsa-miR-92a-3p	hsa-miR-10b-5p	hsa-miR-24-3p	hsa-miR-148a-3p	hsa-miR-10a-5p	hsa-miR-192-5p	hsa-miR-101-3p	hsa-miR-144-3p	hsa-miR-423-3p	hsa-miR-6731-5p
ATP2A2	0.000122331	0.00760207	0.195748	8	hsa-miR-30a-5p	hsa-miR-15b-5p	hsa-miR-100-5p	hsa-miR-6884-3p	hsa-miR-223-5p	hsa-miR-30c-5p	hsa-miR-30e-5p	hsa-miR-92a-3p
CDC37L1	0.000122686	0.00760207	0.137617	6	hsa-miR-93-5p	hsa-miR-503-5p	hsa-miR-15b-5p	hsa-miR-30e-5p	hsa-miR-30c-5p	hsa-miR-30a-5p
LPCAT1	0.000122686	0.00760207	0.137617	6	hsa-miR-205-5p	hsa-miR-30e-5p	hsa-miR-30c-5p	hsa-miR-30a-5p	hsa-miR-27b-3p	hsa-miR-27a-3p
NAPG	0.000122686	0.00760207	0.137617	6	hsa-miR-30a-5p	hsa-miR-15b-5p	hsa-miR-126-5p	hsa-miR-30c-5p	hsa-miR-30e-5p	hsa-miR-503-5p
KCTD5	0.000138365	0.00837771	0.170835	7	hsa-miR-98-5p	hsa-miR-92a-3p	hsa-miR-26a-5p	hsa-miR-873-5p	hsa-miR-30a-5p	hsa-miR-30c-5p	hsa-miR-30e-5p
DYNC2LI1	0.000139122	0.00837771	0.108195	5	hsa-miR-27a-3p	hsa-miR-27b-3p	hsa-miR-144-3p	hsa-miR-23b-3p	hsa-miR-23a-3p
NDE1	0.000139122	0.00837771	0.108195	5	hsa-miR-192-5p	hsa-miR-30a-5p	hsa-miR-423-3p	hsa-miR-151a-3p	hsa-miR-100-5p
TET1	0.000139122	0.00837771	0.108195	5	hsa-miR-29b-3p	hsa-miR-21-5p	hsa-miR-141-3p	hsa-miR-5571-5p	hsa-miR-30a-5p
ABHD17C	0.000149924	0.00884136	0.142362	6	hsa-miR-145-5p	hsa-miR-101-3p	hsa-miR-27a-3p	hsa-miR-27b-3p	hsa-miR-202-3p	hsa-miR-98-5p
PBX2	0.000149924	0.00884136	0.142362	6	hsa-miR-222-3p	hsa-miR-92a-3p	hsa-miR-202-3p	hsa-miR-3180-3p	hsa-miR-6787-5p	hsa-miR-98-5p
VPS33A	0.000149924	0.00884136	0.142362	6	hsa-miR-98-5p	hsa-miR-7847-3p	hsa-miR-199a-3p	hsa-miR-30c-5p	hsa-miR-30a-5p	hsa-miR-30e-5p
SMAD4	0.000157675	0.00922463	0.253405	10	hsa-miR-26a-5p	hsa-miR-92a-3p	hsa-miR-203a-3p	hsa-miR-130a-3p	hsa-miR-93-5p	hsa-miR-205-5p	hsa-miR-145-5p	hsa-miR-27b-3p	hsa-miR-27a-3p	hsa-miR-144-3p
DDAH1	0.00015858	0.00922463	0.202866	8	hsa-miR-210-3p	hsa-miR-21-5p	hsa-miR-100-5p	hsa-miR-92a-3p	hsa-miR-30e-5p	hsa-miR-30c-5p	hsa-miR-30a-5p	hsa-miR-509-3p
VEGFA	0.000167418	0.00948249	0.298961	12	hsa-miR-29b-3p	hsa-miR-93-5p	hsa-miR-15b-5p	hsa-miR-205-5p	hsa-miR-145-5p	hsa-miR-503-5p	hsa-miR-101-3p	hsa-miR-21-5p	hsa-miR-203a-3p	hsa-miR-423-3p	hsa-miR-126-5p	hsa-miR-199a-3p
AGPAT3	0.000171885	0.00948249	0.0782993	4	hsa-miR-24-3p	hsa-miR-100-5p	hsa-miR-27a-3p	hsa-miR-27b-3p
BEX3	0.000171885	0.00948249	0.0782993	4	hsa-miR-144-3p	hsa-miR-216a-5p	hsa-miR-27a-3p	hsa-miR-27b-3p
C7orf43	0.000171885	0.00948249	0.0782993	4	hsa-miR-30e-5p	hsa-miR-30c-5p	hsa-miR-30a-5p	hsa-miR-93-5p
FBN1	0.000171885	0.00948249	0.0782993	4	hsa-miR-192-5p	hsa-miR-30a-5p	hsa-miR-29b-3p	hsa-miR-486-5p
PPARG	0.000171885	0.00948249	0.0782993	4	hsa-miR-27b-3p	hsa-miR-130a-3p	hsa-miR-192-5p	hsa-miR-27a-3p
RASA1	0.000171885	0.00948249	0.0782993	4	hsa-miR-21-5p	hsa-miR-30c-5p	hsa-miR-92a-3p	hsa-miR-26a-5p
ZMYND8	0.000171885	0.00948249	0.0782993	4	hsa-miR-92a-3p	hsa-miR-30e-5p	hsa-miR-30c-5p	hsa-miR-30a-5p
MAPK8	0.000179784	0.0095165	0.206426	8	hsa-miR-199a-3p	hsa-miR-10a-5p	hsa-miR-92a-3p	hsa-miR-30e-5p	hsa-miR-30c-5p	hsa-miR-30a-5p	hsa-miR-126-5p	hsa-miR-203a-3p
LDLR	0.000181289	0.0095165	0.339636	14	hsa-miR-130a-3p	hsa-miR-93-5p	hsa-miR-30a-5p	hsa-miR-92a-3p	hsa-miR-27a-3p	hsa-miR-30c-5p	hsa-miR-30e-5p	hsa-miR-27b-3p	hsa-miR-212-3p	hsa-miR-223-5p	hsa-miR-1307-3p	hsa-miR-148a-3p	hsa-miR-548b-3p	hsa-miR-6746-5p
BECN1	0.000181404	0.0095165	0.11389	5	hsa-miR-30a-5p	hsa-miR-100-5p	hsa-miR-216a-5p	hsa-miR-30e-5p	hsa-miR-30c-5p
CYP4V2	0.000181404	0.0095165	0.11389	5	hsa-miR-192-5p	hsa-miR-21-5p	hsa-miR-92a-3p	hsa-miR-151a-3p	hsa-miR-223-5p
HECTD1	0.000181404	0.0095165	0.11389	5	hsa-miR-210-3p	hsa-miR-30a-5p	hsa-miR-21-5p	hsa-miR-203a-3p	hsa-miR-92a-3p
KANK1	0.000181404	0.0095165	0.11389	5	hsa-miR-10a-5p	hsa-miR-100-5p	hsa-miR-873-5p	hsa-miR-15b-5p	hsa-miR-503-5p
PICALM	0.000181404	0.0095165	0.11389	5	hsa-miR-98-5p	hsa-miR-30a-5p	hsa-miR-205-5p	hsa-miR-30e-5p	hsa-miR-30c-5p
PTGS2	0.000181404	0.0095165	0.11389	5	hsa-miR-101-3p	hsa-miR-143-3p	hsa-miR-199a-3p	hsa-miR-26a-5p	hsa-miR-144-3p
STX16	0.000187316	0.00976671	0.234107	9	hsa-miR-30a-5p	hsa-miR-24-3p	hsa-miR-93-5p	hsa-miR-148a-3p	hsa-miR-130a-3p	hsa-miR-144-3p	hsa-miR-101-3p	hsa-miR-30e-5p	hsa-miR-30c-5p
E2F1	0.000203271	0.0101093	0.209985	8	hsa-miR-98-5p	hsa-miR-21-5p	hsa-miR-93-5p	hsa-miR-205-5p	hsa-miR-23b-3p	hsa-miR-203a-3p	hsa-miR-24-3p	hsa-miR-10a-5p
ABCB10	0.000212803	0.0101093	0.0474541	3	hsa-miR-192-5p	hsa-miR-30a-5p	hsa-miR-24-3p
ABCB9	0.000212803	0.0101093	0.0474541	3	hsa-miR-210-3p	hsa-miR-26a-5p	hsa-miR-24-3p
ANKRA2	0.000212803	0.0101093	0.0474541	3	hsa-miR-30e-5p	hsa-miR-30c-5p	hsa-miR-30a-5p
C8orf76	0.000212803	0.0101093	0.0474541	3	hsa-miR-30e-5p	hsa-miR-30c-5p	hsa-miR-30a-5p
CD40	0.000212803	0.0101093	0.0474541	3	hsa-miR-486-5p	hsa-miR-503-5p	hsa-miR-145-5p
DIMT1	0.000212803	0.0101093	0.0474541	3	hsa-miR-192-5p	hsa-miR-101-3p	hsa-miR-210-3p
FANCL	0.000212803	0.0101093	0.0474541	3	hsa-miR-30e-5p	hsa-miR-30c-5p	hsa-miR-30a-5p
FUCA1	0.000212803	0.0101093	0.0474541	3	hsa-miR-30e-5p	hsa-miR-30c-5p	hsa-miR-30a-5p
GLOD4	0.000212803	0.0101093	0.0474541	3	hsa-miR-10b-5p	hsa-miR-10a-5p	hsa-miR-92a-3p
KIF20A	0.000212803	0.0101093	0.0474541	3	hsa-miR-192-5p	hsa-miR-92a-3p	hsa-miR-23a-3p
LSS	0.000212803	0.0101093	0.0474541	3	hsa-miR-30a-5p	hsa-miR-10b-5p	hsa-miR-10a-5p
PNMA1	0.000212803	0.0101093	0.0474541	3	hsa-miR-30e-5p	hsa-miR-30c-5p	hsa-miR-30a-5p
TICAM2	0.000212803	0.0101093	0.0474541	3	hsa-miR-192-5p	hsa-miR-30a-5p	hsa-miR-21-5p
UBE3B	0.000212803	0.0101093	0.0474541	3	hsa-miR-93-5p	hsa-miR-106b-3p	hsa-miR-15b-5p
ZFYVE16	0.000212803	0.0101093	0.0474541	3	hsa-miR-21-5p	hsa-miR-222-3p	hsa-miR-92a-3p
SLC7A2	0.000217336	0.0101456	0.183037	7	hsa-miR-192-5p	hsa-miR-101-3p	hsa-miR-24-3p	hsa-miR-144-3p	hsa-miR-27b-3p	hsa-miR-27a-3p	hsa-miR-205-5p
BMT2	0.000218679	0.0101456	0.151853	6	hsa-miR-101-3p	hsa-miR-30e-5p	hsa-miR-30c-5p	hsa-miR-30a-5p	hsa-miR-93-5p	hsa-miR-29b-3p
GPAM	0.000218679	0.0101456	0.151853	6	hsa-miR-101-3p	hsa-miR-27a-3p	hsa-miR-21-5p	hsa-miR-5571-5p	hsa-miR-27b-3p	hsa-miR-93-5p
SOCS3	0.000218679	0.0101456	0.151853	6	hsa-miR-203a-3p	hsa-miR-30c-5p	hsa-miR-126-5p	hsa-miR-30e-5p	hsa-miR-30a-5p	hsa-miR-15b-5p
PPP1R15B	0.0002195	0.0101456	0.345737	14	hsa-miR-93-5p	hsa-miR-141-3p	hsa-miR-130a-3p	hsa-miR-30e-5p	hsa-miR-30c-5p	hsa-miR-30a-5p	hsa-miR-202-3p	hsa-miR-10b-5p	hsa-miR-10a-5p	hsa-miR-98-5p	hsa-miR-101-3p	hsa-miR-4769-5p	hsa-miR-6746-5p	hsa-miR-26a-5p
PRKAA1	0.000229228	0.0105346	0.213544	8	hsa-miR-30a-5p	hsa-miR-30e-5p	hsa-miR-29b-3p	hsa-miR-26a-5p	hsa-miR-101-3p	hsa-miR-4781-3p	hsa-miR-130a-3p	hsa-miR-15b-5p
DUSP5	0.000232843	0.0105346	0.119584	5	hsa-miR-27b-3p	hsa-miR-27a-3p	hsa-miR-92a-3p	hsa-miR-203a-3p	hsa-miR-26a-5p
N4BP2	0.000232843	0.0105346	0.119584	5	hsa-miR-192-5p	hsa-miR-100-5p	hsa-miR-30a-5p	hsa-miR-30c-5p	hsa-miR-30e-5p
USP3	0.000232843	0.0105346	0.119584	5	hsa-miR-98-5p	hsa-miR-10b-5p	hsa-miR-93-5p	hsa-miR-26a-5p	hsa-miR-15b-5p
CADM1	0.000250561	0.0110631	0.187105	7	hsa-miR-192-5p	hsa-miR-486-5p	hsa-miR-144-3p	hsa-miR-101-3p	hsa-miR-10b-5p	hsa-miR-10a-5p	hsa-miR-21-5p
CDC20	0.000252287	0.0110631	0.0854175	4	hsa-miR-192-5p	hsa-miR-30a-5p	hsa-miR-23b-3p	hsa-miR-92a-3p
COL4A2	0.000252287	0.0110631	0.0854175	4	hsa-miR-29b-3p	hsa-miR-10a-5p	hsa-miR-92a-3p	hsa-miR-210-3p
CREG1	0.000252287	0.0110631	0.0854175	4	hsa-miR-30e-5p	hsa-miR-30c-5p	hsa-miR-30a-5p	hsa-miR-15b-5p
NSD3	0.000252287	0.0110631	0.0854175	4	hsa-miR-192-5p	hsa-miR-21-5p	hsa-miR-10b-5p	hsa-miR-203a-3p
SLC9A6	0.000252287	0.0110631	0.0854175	4	hsa-miR-21-5p	hsa-miR-23b-3p	hsa-miR-93-5p	hsa-miR-15b-5p
ATM	0.000255206	0.011134	0.243598	9	hsa-miR-101-3p	hsa-miR-100-5p	hsa-miR-92a-3p	hsa-miR-26a-5p	hsa-miR-203a-3p	hsa-miR-30e-5p	hsa-miR-30c-5p	hsa-miR-30a-5p	hsa-miR-6746-5p
GNA13	0.000261295	0.0112278	0.156599	6	hsa-miR-30a-5p	hsa-miR-100-5p	hsa-miR-30e-5p	hsa-miR-30c-5p	hsa-miR-141-3p	hsa-miR-5571-5p
RASGRP3	0.000261295	0.0112278	0.156599	6	hsa-miR-21-5p	hsa-miR-30a-5p	hsa-miR-30c-5p	hsa-miR-30e-5p	hsa-miR-26a-5p	hsa-miR-24-3p
UBR3	0.000261295	0.0112278	0.156599	6	hsa-miR-21-5p	hsa-miR-23b-3p	hsa-miR-26a-5p	hsa-miR-15b-5p	hsa-miR-136-5p	hsa-miR-503-5p
AP1G1	0.000287767	0.0123035	0.191172	7	hsa-miR-145-5p	hsa-miR-101-3p	hsa-miR-93-5p	hsa-miR-27b-3p	hsa-miR-27a-3p	hsa-miR-144-3p	hsa-miR-3194-5p
CTNND1	0.00028934	0.0123092	0.220662	8	hsa-miR-30a-5p	hsa-miR-10a-5p	hsa-miR-143-3p	hsa-miR-145-5p	hsa-miR-873-5p	hsa-miR-27b-3p	hsa-miR-27a-3p	hsa-miR-98-5p
CDH1	0.000294684	0.0123522	0.125279	5	hsa-miR-92a-3p	hsa-miR-30c-5p	hsa-miR-23a-3p	hsa-miR-30a-5p	hsa-miR-203a-3p
IL6	0.000294684	0.0123522	0.125279	5	hsa-miR-203a-3p	hsa-miR-26a-5p	hsa-miR-98-5p	hsa-miR-146b-5p	hsa-miR-136-5p
PBRM1	0.000294684	0.0123522	0.125279	5	hsa-miR-30a-5p	hsa-miR-93-5p	hsa-miR-21-5p	hsa-miR-30e-5p	hsa-miR-30c-5p
E2F3	0.000301678	0.0125837	0.317943	12	hsa-miR-210-3p	hsa-miR-203a-3p	hsa-miR-141-3p	hsa-miR-101-3p	hsa-miR-24-3p	hsa-miR-30c-5p	hsa-miR-15b-5p	hsa-miR-92a-3p	hsa-miR-93-5p	hsa-miR-145-5p	hsa-miR-21-5p	hsa-miR-503-5p
AP3M1	0.000310189	0.012691	0.161344	6	hsa-miR-101-3p	hsa-miR-21-5p	hsa-miR-10b-5p	hsa-miR-100-5p	hsa-miR-5571-5p	hsa-miR-15b-5p
CCNE1	0.000310189	0.012691	0.161344	6	hsa-miR-15b-5p	hsa-miR-503-5p	hsa-miR-26a-5p	hsa-miR-192-5p	hsa-miR-151a-3p	hsa-miR-92a-3p
JOSD1	0.000310189	0.012691	0.161344	6	hsa-miR-6746-5p	hsa-miR-7847-3p	hsa-miR-92a-3p	hsa-miR-30e-5p	hsa-miR-30c-5p	hsa-miR-30a-5p
KIAA1671	0.000310189	0.012691	0.161344	6	hsa-miR-503-5p	hsa-miR-423-3p	hsa-miR-192-5p	hsa-miR-29b-3p	hsa-miR-92a-3p	hsa-miR-223-5p
DDX6	0.000335421	0.013658	0.300255	11	hsa-miR-92a-3p	hsa-miR-145-5p	hsa-miR-143-3p	hsa-miR-222-3p	hsa-miR-1237-3p	hsa-miR-148a-3p	hsa-miR-625-5p	hsa-miR-192-5p	hsa-miR-22-3p	hsa-miR-29b-3p	hsa-miR-130a-3p
BAZ1B	0.00035659	0.0140516	0.0925356	4	hsa-miR-30a-5p	hsa-miR-21-5p	hsa-miR-423-3p	hsa-miR-100-5p
FAM69A	0.00035659	0.0140516	0.0925356	4	hsa-miR-98-5p	hsa-miR-27a-3p	hsa-miR-101-3p	hsa-miR-144-3p
GAB1	0.00035659	0.0140516	0.0925356	4	hsa-miR-93-5p	hsa-miR-30a-5p	hsa-miR-30c-5p	hsa-miR-30e-5p
LDHB	0.00035659	0.0140516	0.0925356	4	hsa-miR-100-5p	hsa-miR-23a-3p	hsa-miR-24-3p	hsa-miR-210-3p
MALAT1	0.00035659	0.0140516	0.0925356	4	hsa-miR-22-3p	hsa-miR-202-3p	hsa-miR-146b-5p	hsa-miR-141-3p
NSF	0.00035659	0.0140516	0.0925356	4	hsa-miR-192-5p	hsa-miR-100-5p	hsa-miR-92a-3p	hsa-miR-205-5p
UVRAG	0.00035659	0.0140516	0.0925356	4	hsa-miR-203a-3p	hsa-miR-92a-3p	hsa-miR-192-5p	hsa-miR-205-5p
SEMA6A	0.000368244	0.0143783	0.130973	5	hsa-miR-30c-5p	hsa-miR-27a-3p	hsa-miR-27b-3p	hsa-miR-30e-5p	hsa-miR-30a-5p
TOPBP1	0.000368244	0.0143783	0.130973	5	hsa-miR-192-5p	hsa-miR-23b-3p	hsa-miR-23a-3p	hsa-miR-27b-3p	hsa-miR-27a-3p
GNAI2	0.000375515	0.0144641	0.199307	7	hsa-miR-30a-5p	hsa-miR-30e-5p	hsa-miR-30c-5p	hsa-miR-625-5p	hsa-miR-6787-5p	hsa-miR-222-3p	hsa-miR-3180-3p
PPP1CC	0.000375515	0.0144641	0.199307	7	hsa-miR-30a-5p	hsa-miR-15b-5p	hsa-miR-92a-3p	hsa-miR-26a-5p	hsa-miR-101-3p	hsa-miR-493-3p	hsa-miR-223-5p
RGS5	0.000375515	0.0144641	0.199307	7	hsa-miR-92a-3p	hsa-miR-223-5p	hsa-miR-6787-5p	hsa-miR-1237-3p	hsa-miR-6839-5p	hsa-miR-23a-3p	hsa-miR-23b-3p
BTAF1	0.000416895	0.0150416	0.056945	3	hsa-miR-15b-5p	hsa-miR-10a-5p	hsa-miR-92a-3p
CDK8	0.000416895	0.0150416	0.056945	3	hsa-miR-26a-5p	hsa-miR-10a-5p	hsa-miR-101-3p
ERLIN2	0.000416895	0.0150416	0.056945	3	hsa-miR-192-5p	hsa-miR-30c-5p	hsa-miR-93-5p
HIP1R	0.000416895	0.0150416	0.056945	3	hsa-miR-92a-3p	hsa-miR-23a-3p	hsa-miR-27b-3p
IP6K3	0.000416895	0.0150416	0.056945	3	hsa-miR-30e-5p	hsa-miR-30c-5p	hsa-miR-30a-5p
KCTD14	0.000416895	0.0150416	0.056945	3	hsa-miR-101-3p	hsa-miR-98-5p	hsa-miR-27a-3p
KIDINS220	0.000416895	0.0150416	0.056945	3	hsa-miR-192-5p	hsa-miR-30a-5p	hsa-miR-423-3p
KIF1BP	0.000416895	0.0150416	0.056945	3	hsa-miR-23b-3p	hsa-miR-93-5p	hsa-miR-92a-3p
LEMD3	0.000416895	0.0150416	0.056945	3	hsa-miR-22-3p	hsa-miR-10b-5p	hsa-miR-10a-5p
MED1	0.000416895	0.0150416	0.056945	3	hsa-miR-205-5p	hsa-miR-10a-5p	hsa-miR-30c-5p
PDCD6IP	0.000416895	0.0150416	0.056945	3	hsa-miR-23b-3p	hsa-miR-92a-3p	hsa-miR-23a-3p
PIK3R4	0.000416895	0.0150416	0.056945	3	hsa-miR-192-5p	hsa-miR-503-5p	hsa-miR-26a-5p
RIOK2	0.000416895	0.0150416	0.056945	3	hsa-miR-101-3p	hsa-miR-10a-5p	hsa-miR-100-5p
STRIP1	0.000416895	0.0150416	0.056945	3	hsa-miR-30a-5p	hsa-miR-30c-5p	hsa-miR-30e-5p
ZNF645	0.000416895	0.0150416	0.056945	3	hsa-miR-101-3p	hsa-miR-493-3p	hsa-miR-144-3p
CDC25A	0.000426798	0.0153342	0.203375	7	hsa-miR-21-5p	hsa-miR-503-5p	hsa-miR-192-5p	hsa-miR-98-5p	hsa-miR-92a-3p	hsa-miR-141-3p	hsa-miR-15b-5p
NUBPL	0.000429372	0.0153622	0.170835	6	hsa-miR-24-3p	hsa-miR-21-5p	hsa-miR-143-3p	hsa-miR-136-5p	hsa-miR-106b-3p	hsa-miR-4781-3p
COX10	0.00044845	0.0158126	0.234898	8	hsa-miR-98-5p	hsa-miR-130a-3p	hsa-miR-509-3p	hsa-miR-6737-5p	hsa-miR-101-3p	hsa-miR-199a-3p	hsa-miR-6890-5p	hsa-miR-144-3p
NAA30	0.00044845	0.0158126	0.234898	8	hsa-miR-93-5p	hsa-miR-21-5p	hsa-miR-15b-5p	hsa-miR-98-5p	hsa-miR-203a-3p	hsa-miR-101-3p	hsa-miR-144-3p	hsa-miR-5189-5p
RRM2	0.000452212	0.0158126	0.287572	10	hsa-miR-30a-5p	hsa-miR-24-3p	hsa-miR-30c-5p	hsa-miR-100-5p	hsa-miR-26a-5p	hsa-miR-93-5p	hsa-miR-30e-5p	hsa-miR-98-5p	hsa-miR-101-3p	hsa-miR-202-3p
JADE3	0.000454905	0.0158126	0.136668	5	hsa-miR-24-3p	hsa-miR-21-5p	hsa-miR-30a-5p	hsa-miR-30c-5p	hsa-miR-30e-5p
USP25	0.000454905	0.0158126	0.136668	5	hsa-miR-101-3p	hsa-miR-27a-3p	hsa-miR-223-5p	hsa-miR-27b-3p	hsa-miR-144-3p
VAPA	0.000454905	0.0158126	0.136668	5	hsa-miR-101-3p	hsa-miR-126-5p	hsa-miR-30e-5p	hsa-miR-30c-5p	hsa-miR-30a-5p
ZNRF1	0.000454905	0.0158126	0.136668	5	hsa-miR-15b-5p	hsa-miR-30a-5p	hsa-miR-30c-5p	hsa-miR-30e-5p	hsa-miR-3194-5p
MTF2	0.000483542	0.0164459	0.207442	7	hsa-miR-98-5p	hsa-miR-24-3p	hsa-miR-10a-5p	hsa-miR-30a-5p	hsa-miR-30c-5p	hsa-miR-30e-5p	hsa-miR-7847-3p
TNPO1	0.000485723	0.0164459	0.313197	11	hsa-miR-210-3p	hsa-miR-21-5p	hsa-miR-92a-3p	hsa-miR-23a-3p	hsa-miR-27a-3p	hsa-miR-101-3p	hsa-miR-23b-3p	hsa-miR-27b-3p	hsa-miR-144-3p	hsa-miR-151a-3p	hsa-miR-5189-5p
DNMT3B	0.000488513	0.0164459	0.0996537	4	hsa-miR-148a-3p	hsa-miR-29b-3p	hsa-miR-93-5p	hsa-miR-26a-5p
HNRNPM	0.000488513	0.0164459	0.0996537	4	hsa-miR-30a-5p	hsa-miR-15b-5p	hsa-miR-93-5p	hsa-miR-92a-3p
MCM3	0.000488513	0.0164459	0.0996537	4	hsa-miR-192-5p	hsa-miR-222-3p	hsa-miR-92a-3p	hsa-miR-210-3p
RPS5	0.000488513	0.0164459	0.0996537	4	hsa-miR-503-5p	hsa-miR-92a-3p	hsa-miR-23a-3p	hsa-miR-15b-5p
SLC4A7	0.000488513	0.0164459	0.0996537	4	hsa-miR-30a-5p	hsa-miR-30e-5p	hsa-miR-30c-5p	hsa-miR-93-5p
UBXN4	0.000488513	0.0164459	0.0996537	4	hsa-miR-92a-3p	hsa-miR-30e-5p	hsa-miR-30c-5p	hsa-miR-30a-5p
TGFBR3	0.000497717	0.0166701	0.238457	8	hsa-miR-21-5p	hsa-miR-101-3p	hsa-miR-27b-3p	hsa-miR-27a-3p	hsa-miR-202-3p	hsa-miR-144-3p	hsa-miR-98-5p	hsa-miR-15b-5p
LRP6	0.00050102	0.0166701	0.17558	6	hsa-miR-92a-3p	hsa-miR-26a-5p	hsa-miR-202-3p	hsa-miR-5571-5p	hsa-miR-21-5p	hsa-miR-29b-3p
TRIM59	0.00050102	0.0166701	0.17558	6	hsa-miR-148a-3p	hsa-miR-192-5p	hsa-miR-21-5p	hsa-miR-6787-5p	hsa-miR-23b-3p	hsa-miR-23a-3p
FOXO1	0.000551299	0.0182014	0.242016	8	hsa-miR-27a-3p	hsa-miR-98-5p	hsa-miR-106b-3p	hsa-miR-15b-5p	hsa-miR-27b-3p	hsa-miR-222-3p	hsa-miR-486-5p	hsa-miR-21-5p
MAP1B	0.000551299	0.0182014	0.242016	8	hsa-miR-222-3p	hsa-miR-92a-3p	hsa-miR-151a-3p	hsa-miR-26a-5p	hsa-miR-23a-3p	hsa-miR-23b-3p	hsa-miR-27b-3p	hsa-miR-27a-3p
PRDM1	0.000556111	0.0182896	0.142362	5	hsa-miR-30a-5p	hsa-miR-30c-5p	hsa-miR-30e-5p	hsa-miR-222-3p	hsa-miR-101-3p
MTDH	0.000609471	0.0199678	0.245575	8	hsa-miR-26a-5p	hsa-miR-136-5p	hsa-miR-192-5p	hsa-miR-30a-5p	hsa-miR-30c-5p	hsa-miR-30e-5p	hsa-miR-145-5p	hsa-miR-22-3p
BDNF	0.000651868	0.0207856	0.106772	4	hsa-miR-30a-5p	hsa-miR-210-3p	hsa-miR-22-3p	hsa-miR-10a-5p
RAB12	0.000651868	0.0207856	0.106772	4	hsa-miR-148a-3p	hsa-miR-629-5p	hsa-miR-93-5p	hsa-miR-223-5p
SMAD1	0.000651868	0.0207856	0.106772	4	hsa-miR-26a-5p	hsa-miR-30a-5p	hsa-miR-30c-5p	hsa-miR-205-5p
WDCP	0.000651868	0.0207856	0.106772	4	hsa-miR-192-5p	hsa-miR-27a-3p	hsa-miR-27b-3p	hsa-miR-144-3p
PLAGL2	0.000664245	0.0207856	0.384379	14	hsa-miR-192-5p	hsa-miR-98-5p	hsa-miR-24-3p	hsa-miR-145-5p	hsa-miR-5195-3p	hsa-miR-205-5p	hsa-miR-212-3p	hsa-miR-27b-3p	hsa-miR-27a-3p	hsa-miR-93-5p	hsa-miR-203a-3p	hsa-miR-30a-5p	hsa-miR-30c-5p	hsa-miR-30e-5p
TET3	0.000668349	0.0207856	0.301808	10	hsa-miR-548b-3p	hsa-miR-98-5p	hsa-miR-26a-5p	hsa-miR-93-5p	hsa-miR-4667-5p	hsa-miR-15b-5p	hsa-miR-141-3p	hsa-miR-29b-3p	hsa-miR-106b-3p	hsa-miR-3194-5p
FUT4	0.000673366	0.0207856	0.148057	5	hsa-miR-199a-3p	hsa-miR-23a-3p	hsa-miR-23b-3p	hsa-miR-136-5p	hsa-miR-5571-5p
PRPF8	0.000673366	0.0207856	0.148057	5	hsa-miR-27b-3p	hsa-miR-10b-5p	hsa-miR-10a-5p	hsa-miR-93-5p	hsa-miR-92a-3p
PSMD7	0.000673366	0.0207856	0.148057	5	hsa-miR-15b-5p	hsa-miR-30a-5p	hsa-miR-30c-5p	hsa-miR-30e-5p	hsa-miR-493-3p
ZNF217	0.000673366	0.0207856	0.148057	5	hsa-miR-24-3p	hsa-miR-93-5p	hsa-miR-22-3p	hsa-miR-21-5p	hsa-miR-15b-5p
B4GALT5	0.000690763	0.0207856	0.219645	7	hsa-miR-503-5p	hsa-miR-29b-3p	hsa-miR-205-5p	hsa-miR-6731-5p	hsa-miR-30a-5p	hsa-miR-30c-5p	hsa-miR-30e-5p
ALMS1	0.00071465	0.0207856	0.0664358	3	hsa-miR-21-5p	hsa-miR-92a-3p	hsa-miR-22-3p
BRAT1	0.00071465	0.0207856	0.0664358	3	hsa-miR-27b-3p	hsa-miR-15b-5p	hsa-miR-27a-3p
CCDC32	0.00071465	0.0207856	0.0664358	3	hsa-miR-24-3p	hsa-miR-1307-3p	hsa-miR-423-3p
CHUK	0.00071465	0.0207856	0.0664358	3	hsa-miR-23b-3p	hsa-miR-98-5p	hsa-miR-23a-3p
CLIC1	0.00071465	0.0207856	0.0664358	3	hsa-miR-192-5p	hsa-miR-106b-3p	hsa-miR-92a-3p
DDX46	0.00071465	0.0207856	0.0664358	3	hsa-miR-93-5p	hsa-miR-21-5p	hsa-miR-423-3p
DEAF1	0.00071465	0.0207856	0.0664358	3	hsa-miR-192-5p	hsa-miR-100-5p	hsa-miR-210-3p
DHX8	0.00071465	0.0207856	0.0664358	3	hsa-miR-30a-5p	hsa-miR-30c-5p	hsa-miR-92a-3p
FBXO46	0.00071465	0.0207856	0.0664358	3	hsa-miR-6890-5p	hsa-miR-27a-3p	hsa-miR-27b-3p
HIST1H2AC	0.00071465	0.0207856	0.0664358	3	hsa-miR-98-5p	hsa-miR-629-5p	hsa-miR-92a-3p
IGSF1	0.00071465	0.0207856	0.0664358	3	hsa-miR-10b-5p	hsa-miR-10a-5p	hsa-miR-92a-3p
LCP1	0.00071465	0.0207856	0.0664358	3	hsa-miR-30e-5p	hsa-miR-30c-5p	hsa-miR-30a-5p
MYO9A	0.00071465	0.0207856	0.0664358	3	hsa-miR-101-3p	hsa-miR-27a-3p	hsa-miR-21-5p
NAB1	0.00071465	0.0207856	0.0664358	3	hsa-miR-192-5p	hsa-miR-15b-5p	hsa-miR-92a-3p
PROSER1	0.00071465	0.0207856	0.0664358	3	hsa-miR-98-5p	hsa-miR-24-3p	hsa-miR-21-5p
S100PBP	0.00071465	0.0207856	0.0664358	3	hsa-miR-30a-5p	hsa-miR-30c-5p	hsa-miR-30e-5p
SLC35C1	0.00071465	0.0207856	0.0664358	3	hsa-miR-30a-5p	hsa-miR-30c-5p	hsa-miR-30e-5p
ST3GAL6	0.00071465	0.0207856	0.0664358	3	hsa-miR-192-5p	hsa-miR-1237-3p	hsa-miR-26a-5p
SYNJ1	0.00071465	0.0207856	0.0664358	3	hsa-miR-15b-5p	hsa-miR-10a-5p	hsa-miR-92a-3p
TAF4B	0.00071465	0.0207856	0.0664358	3	hsa-miR-30e-5p	hsa-miR-30c-5p	hsa-miR-30a-5p
USP34	0.00071465	0.0207856	0.0664358	3	hsa-miR-192-5p	hsa-miR-21-5p	hsa-miR-23a-3p
VPS54	0.00071465	0.0207856	0.0664358	3	hsa-miR-98-5p	hsa-miR-21-5p	hsa-miR-92a-3p
EGFR	0.000773	0.0209428	0.189817	6	hsa-miR-145-5p	hsa-miR-21-5p	hsa-miR-27a-3p	hsa-miR-30a-5p	hsa-miR-27b-3p	hsa-miR-146b-5p
FAM136A	0.000773	0.0209428	0.189817	6	hsa-miR-192-5p	hsa-miR-92a-3p	hsa-miR-6737-5p	hsa-miR-27b-3p	hsa-miR-27a-3p	hsa-miR-21-5p
NOTCH2	0.000773659	0.0209428	0.223712	7	hsa-miR-27b-3p	hsa-miR-92a-3p	hsa-miR-29b-3p	hsa-miR-23b-3p	hsa-miR-205-5p	hsa-miR-15b-5p	hsa-miR-1237-3p
SORD	0.000773659	0.0209428	0.223712	7	hsa-miR-98-5p	hsa-miR-10a-5p	hsa-miR-24-3p	hsa-miR-5189-5p	hsa-miR-148a-3p	hsa-miR-216a-5p	hsa-miR-1237-3p
UBE2D3	0.000775967	0.0209428	0.307503	10	hsa-miR-101-3p	hsa-miR-98-5p	hsa-miR-136-5p	hsa-miR-493-3p	hsa-miR-7847-3p	hsa-miR-130a-3p	hsa-miR-148a-3p	hsa-miR-30a-5p	hsa-miR-30c-5p	hsa-miR-30e-5p
AKAP9	0.000800035	0.0209428	0.0284725	2	hsa-miR-192-5p	hsa-miR-21-5p
CCL8	0.000800035	0.0209428	0.0284725	2	hsa-miR-23a-3p	hsa-miR-92a-3p
CHFR	0.000800035	0.0209428	0.0284725	2	hsa-miR-24-3p	hsa-miR-10a-5p
CIRBP	0.000800035	0.0209428	0.0284725	2	hsa-miR-30a-5p	hsa-miR-24-3p
CRISP2	0.000800035	0.0209428	0.0284725	2	hsa-miR-27a-3p	hsa-miR-27b-3p
DAXX	0.000800035	0.0209428	0.0284725	2	hsa-miR-21-5p	hsa-miR-222-3p
DENND1A	0.000800035	0.0209428	0.0284725	2	hsa-miR-192-5p	hsa-miR-98-5p
DOLK	0.000800035	0.0209428	0.0284725	2	hsa-miR-98-5p	hsa-miR-100-5p
GAS5	0.000800035	0.0209428	0.0284725	2	hsa-miR-21-5p	hsa-miR-222-3p
GP1BA	0.000800035	0.0209428	0.0284725	2	hsa-miR-10b-5p	hsa-miR-10a-5p
IFNR	0.000800035	0.0209428	0.0284725	2	hsa-miR-24-3p	hsa-miR-27a-3p
IL24	0.000800035	0.0209428	0.0284725	2	hsa-miR-205-5p	hsa-miR-203a-3p
LRRC61	0.000800035	0.0209428	0.0284725	2	hsa-miR-27a-3p	hsa-miR-27b-3p
MTTP	0.000800035	0.0209428	0.0284725	2	hsa-miR-30e-5p	hsa-miR-30c-5p
MUC19	0.000800035	0.0209428	0.0284725	2	hsa-miR-5195-3p	hsa-miR-145-5p
PAN3	0.000800035	0.0209428	0.0284725	2	hsa-miR-148a-3p	hsa-miR-21-5p
PDGFD	0.000800035	0.0209428	0.0284725	2	hsa-miR-21-5p	hsa-miR-145-5p
PDS5B	0.000800035	0.0209428	0.0284725	2	hsa-miR-27a-3p	hsa-miR-92a-3p
PINK1	0.000800035	0.0209428	0.0284725	2	hsa-miR-27a-3p	hsa-miR-27b-3p
SPG11	0.000800035	0.0209428	0.0284725	2	hsa-miR-21-5p	hsa-miR-22-3p
SV2A	0.000800035	0.0209428	0.0284725	2	hsa-miR-222-3p	hsa-miR-92a-3p
TTN	0.000800035	0.0209428	0.0284725	2	hsa-miR-26a-5p	hsa-miR-144-3p
UBIAD1	0.000800035	0.0209428	0.0284725	2	hsa-miR-192-5p	hsa-miR-222-3p
ZNF506	0.000800035	0.0209428	0.0284725	2	hsa-miR-30c-5p	hsa-miR-26a-5p
ZNF627	0.000800035	0.0209428	0.0284725	2	hsa-miR-27b-3p	hsa-miR-27a-3p
CPOX	0.000808223	0.0209428	0.153751	5	hsa-miR-98-5p	hsa-miR-30a-5p	hsa-miR-15b-5p	hsa-miR-30c-5p	hsa-miR-93-5p
HBEGF	0.000808223	0.0209428	0.153751	5	hsa-miR-192-5p	hsa-miR-98-5p	hsa-miR-5195-3p	hsa-miR-145-5p	hsa-miR-1237-3p
ITGA5	0.000808223	0.0209428	0.153751	5	hsa-miR-92a-3p	hsa-miR-98-5p	hsa-miR-148a-3p	hsa-miR-205-5p	hsa-miR-26a-5p
JAG1	0.000808223	0.0209428	0.153751	5	hsa-miR-21-5p	hsa-miR-143-3p	hsa-miR-145-5p	hsa-miR-98-5p	hsa-miR-26a-5p
RBSN	0.000808223	0.0209428	0.153751	5	hsa-miR-22-3p	hsa-miR-423-3p	hsa-miR-222-3p	hsa-miR-92a-3p	hsa-miR-7847-3p
UBE3C	0.000808223	0.0209428	0.153751	5	hsa-miR-10a-5p	hsa-miR-30c-5p	hsa-miR-15b-5p	hsa-miR-30a-5p	hsa-miR-30e-5p
ESR1	0.000814467	0.0210408	0.256252	8	hsa-miR-22-3p	hsa-miR-29b-3p	hsa-miR-222-3p	hsa-miR-130a-3p	hsa-miR-26a-5p	hsa-miR-145-5p	hsa-miR-100-5p	hsa-miR-192-5p
FAM217B	0.000828825	0.0213472	0.284725	9	hsa-miR-101-3p	hsa-miR-27a-3p	hsa-miR-21-5p	hsa-miR-27b-3p	hsa-miR-144-3p	hsa-miR-486-5p	hsa-miR-5571-5p	hsa-miR-24-3p	hsa-miR-130a-3p
FUBP1	0.00085053	0.0215174	0.11389	4	hsa-miR-192-5p	hsa-miR-21-5p	hsa-miR-222-3p	hsa-miR-22-3p
KDM3B	0.00085053	0.0215174	0.11389	4	hsa-miR-101-3p	hsa-miR-93-5p	hsa-miR-92a-3p	hsa-miR-23a-3p
PREPL	0.00085053	0.0215174	0.11389	4	hsa-miR-21-5p	hsa-miR-30e-5p	hsa-miR-30c-5p	hsa-miR-30a-5p
SLC46A3	0.00085053	0.0215174	0.11389	4	hsa-miR-192-5p	hsa-miR-27b-3p	hsa-miR-27a-3p	hsa-miR-144-3p
VPS41	0.00085053	0.0215174	0.11389	4	hsa-miR-148a-3p	hsa-miR-30e-5p	hsa-miR-30c-5p	hsa-miR-30a-5p
XPO7	0.00085053	0.0215174	0.11389	4	hsa-miR-101-3p	hsa-miR-10b-5p	hsa-miR-10a-5p	hsa-miR-30a-5p
DCTN4	0.000885291	0.0222651	0.194562	6	hsa-miR-93-5p	hsa-miR-486-5p	hsa-miR-30e-5p	hsa-miR-30c-5p	hsa-miR-30a-5p	hsa-miR-26a-5p
ZXDB	0.000885291	0.0222651	0.194562	6	hsa-miR-24-3p	hsa-miR-30a-5p	hsa-miR-30c-5p	hsa-miR-30e-5p	hsa-miR-199a-3p	hsa-miR-873-5p
PPP2R2A	0.000893988	0.0223445	0.259811	8	hsa-miR-222-3p	hsa-miR-30a-5p	hsa-miR-92a-3p	hsa-miR-98-5p	hsa-miR-101-3p	hsa-miR-144-3p	hsa-miR-143-3p	hsa-miR-7847-3p
RPS15A	0.000893988	0.0223445	0.259811	8	hsa-miR-27b-3p	hsa-miR-100-5p	hsa-miR-92a-3p	hsa-miR-5189-5p	hsa-miR-10b-5p	hsa-miR-10a-5p	hsa-miR-130a-3p	hsa-miR-216a-5p
WNK1	0.000897544	0.0223445	0.313197	10	hsa-miR-192-5p	hsa-miR-21-5p	hsa-miR-106b-3p	hsa-miR-423-3p	hsa-miR-26a-5p	hsa-miR-27a-3p	hsa-miR-27b-3p	hsa-miR-101-3p	hsa-miR-144-3p	hsa-miR-126-5p
HNRNPF	0.000898902	0.0223445	0.287889	9	hsa-miR-27b-3p	hsa-miR-10b-5p	hsa-miR-10a-5p	hsa-miR-92a-3p	hsa-miR-27a-3p	hsa-miR-5571-5p	hsa-miR-101-3p	hsa-miR-144-3p	hsa-miR-141-3p
DPF1	0.000962286	0.0235961	0.159446	5	hsa-miR-27b-3p	hsa-miR-212-3p	hsa-miR-3180-3p	hsa-miR-6731-5p	hsa-miR-6787-5p
NCBP2	0.000962286	0.0235961	0.159446	5	hsa-miR-192-5p	hsa-miR-24-3p	hsa-miR-4781-3p	hsa-miR-27b-3p	hsa-miR-27a-3p
SFRP1	0.000962286	0.0235961	0.159446	5	hsa-miR-146b-5p	hsa-miR-4667-5p	hsa-miR-10b-5p	hsa-miR-10a-5p	hsa-miR-27a-3p
TCOF1	0.000962286	0.0235961	0.159446	5	hsa-miR-151a-3p	hsa-miR-222-3p	hsa-miR-92a-3p	hsa-miR-7847-3p	hsa-miR-6786-5p
DVL3	0.00096305	0.0235961	0.231847	7	hsa-miR-93-5p	hsa-miR-24-3p	hsa-miR-202-3p	hsa-miR-126-5p	hsa-miR-10a-5p	hsa-miR-10b-5p	hsa-miR-98-5p
BTN3A3	0.00100978	0.0243916	0.199307	6	hsa-miR-21-5p	hsa-miR-15b-5p	hsa-miR-503-5p	hsa-miR-223-5p	hsa-miR-22-3p	hsa-miR-93-5p
CYBRD1	0.00100978	0.0243916	0.199307	6	hsa-miR-21-5p	hsa-miR-92a-3p	hsa-miR-93-5p	hsa-miR-3191-3p	hsa-miR-4667-5p	hsa-miR-146b-5p
FYCO1	0.00100978	0.0243916	0.199307	6	hsa-miR-93-5p	hsa-miR-92a-3p	hsa-miR-203a-3p	hsa-miR-30e-5p	hsa-miR-30c-5p	hsa-miR-30a-5p
NR1D2	0.00100978	0.0243916	0.199307	6	hsa-miR-10a-5p	hsa-miR-27a-3p	hsa-miR-27b-3p	hsa-miR-509-3p	hsa-miR-145-5p	hsa-miR-5195-3p
UHRF1BP1	0.00100978	0.0243916	0.199307	6	hsa-miR-192-5p	hsa-miR-92a-3p	hsa-miR-30e-5p	hsa-miR-30c-5p	hsa-miR-30a-5p	hsa-miR-509-3p
ETS1	0.00107056	0.0256	0.235915	7	hsa-miR-222-3p	hsa-miR-10a-5p	hsa-miR-30c-5p	hsa-miR-145-5p	hsa-miR-23b-3p	hsa-miR-654-3p	hsa-miR-144-3p
CD2AP	0.00107178	0.0256	0.26693	8	hsa-miR-92a-3p	hsa-miR-27a-3p	hsa-miR-27b-3p	hsa-miR-15b-5p	hsa-miR-30a-5p	hsa-miR-30c-5p	hsa-miR-30e-5p	hsa-miR-503-5p
DICER1	0.00107178	0.0256	0.26693	8	hsa-miR-130a-3p	hsa-miR-222-3p	hsa-miR-192-5p	hsa-miR-98-5p	hsa-miR-21-5p	hsa-miR-101-3p	hsa-miR-148a-3p	hsa-miR-15b-5p
SEC24A	0.00107178	0.0256	0.26693	8	hsa-miR-30a-5p	hsa-miR-92a-3p	hsa-miR-30c-5p	hsa-miR-30e-5p	hsa-miR-503-5p	hsa-miR-15b-5p	hsa-miR-27b-3p	hsa-miR-27a-3p
APPBP2	0.00108841	0.0256391	0.121008	4	hsa-miR-148a-3p	hsa-miR-27b-3p	hsa-miR-27a-3p	hsa-miR-144-3p
CUL5	0.00108841	0.0256391	0.121008	4	hsa-miR-192-5p	hsa-miR-100-5p	hsa-miR-92a-3p	hsa-miR-205-5p
DCUN1D1	0.00108841	0.0256391	0.121008	4	hsa-miR-144-3p	hsa-miR-30c-5p	hsa-miR-30e-5p	hsa-miR-30a-5p
PLEKHO2	0.00108841	0.0256391	0.121008	4	hsa-miR-30a-5p	hsa-miR-93-5p	hsa-miR-30c-5p	hsa-miR-30e-5p
RNF135	0.00108841	0.0256391	0.121008	4	hsa-miR-30a-5p	hsa-miR-30c-5p	hsa-miR-30e-5p	hsa-miR-5189-5p
ALG3	0.00112009	0.025678	0.0759266	3	hsa-miR-98-5p	hsa-miR-222-3p	hsa-miR-100-5p
EDRF1	0.00112009	0.025678	0.0759266	3	hsa-miR-192-5p	hsa-miR-21-5p	hsa-miR-92a-3p
KDM3A	0.00112009	0.025678	0.0759266	3	hsa-miR-30e-5p	hsa-miR-30c-5p	hsa-miR-30a-5p
KHDRBS1	0.00112009	0.025678	0.0759266	3	hsa-miR-27b-3p	hsa-miR-92a-3p	hsa-miR-203a-3p
MYH10	0.00112009	0.025678	0.0759266	3	hsa-miR-106b-3p	hsa-miR-26a-5p	hsa-miR-23a-3p
NDUFA4	0.00112009	0.025678	0.0759266	3	hsa-miR-145-5p	hsa-miR-210-3p	hsa-miR-205-5p
RND3	0.00112009	0.025678	0.0759266	3	hsa-miR-98-5p	hsa-miR-93-5p	hsa-miR-30a-5p
SLC25A30	0.00112009	0.025678	0.0759266	3	hsa-miR-192-5p	hsa-miR-10b-5p	hsa-miR-26a-5p
SRC	0.00112009	0.025678	0.0759266	3	hsa-miR-23b-3p	hsa-miR-205-5p	hsa-miR-203a-3p
TOP1	0.00112009	0.025678	0.0759266	3	hsa-miR-192-5p	hsa-miR-24-3p	hsa-miR-23a-3p
CAMKV	0.0011372	0.0257502	0.16514	5	hsa-miR-30c-5p	hsa-miR-92a-3p	hsa-miR-30a-5p	hsa-miR-26a-5p	hsa-miR-23a-3p
CSNK1G1	0.0011372	0.0257502	0.16514	5	hsa-miR-93-5p	hsa-miR-30a-5p	hsa-miR-222-3p	hsa-miR-30c-5p	hsa-miR-30e-5p
GLCCI1	0.0011372	0.0257502	0.16514	5	hsa-miR-21-5p	hsa-miR-192-5p	hsa-miR-7847-3p	hsa-miR-27b-3p	hsa-miR-27a-3p
KIF5B	0.00113868	0.0257502	0.297379	9	hsa-miR-192-5p	hsa-miR-30a-5p	hsa-miR-30c-5p	hsa-miR-30e-5p	hsa-miR-203a-3p	hsa-miR-7161-5p	hsa-miR-15b-5p	hsa-miR-92a-3p	hsa-miR-503-5p
ENPP4	0.00114733	0.0257502	0.204053	6	hsa-miR-192-5p	hsa-miR-30a-5p	hsa-miR-30c-5p	hsa-miR-130a-3p	hsa-miR-30e-5p	hsa-miR-205-5p
HMGCS1	0.00114733	0.0257502	0.204053	6	hsa-miR-192-5p	hsa-miR-92a-3p	hsa-miR-210-3p	hsa-miR-23b-3p	hsa-miR-23a-3p	hsa-miR-202-3p
PHTF2	0.00114733	0.0257502	0.204053	6	hsa-miR-192-5p	hsa-miR-93-5p	hsa-miR-30a-5p	hsa-miR-92a-3p	hsa-miR-30c-5p	hsa-miR-30e-5p
PIM1	0.00114733	0.0257502	0.204053	6	hsa-miR-210-3p	hsa-miR-192-5p	hsa-miR-15b-5p	hsa-miR-26a-5p	hsa-miR-101-3p	hsa-miR-486-5p
NRAS	0.00117074	0.0260703	0.270489	8	hsa-miR-145-5p	hsa-miR-98-5p	hsa-miR-7161-5p	hsa-miR-27b-3p	hsa-miR-27a-3p	hsa-miR-548b-3p	hsa-miR-92a-3p	hsa-miR-26a-5p
PSMB5	0.00117074	0.0260703	0.270489	8	hsa-miR-423-3p	hsa-miR-30e-5p	hsa-miR-1307-3p	hsa-miR-130a-3p	hsa-miR-5571-5p	hsa-miR-1237-3p	hsa-miR-15b-5p	hsa-miR-192-5p
RAP2C	0.00117074	0.0260703	0.270489	8	hsa-miR-423-3p	hsa-miR-24-3p	hsa-miR-100-5p	hsa-miR-93-5p	hsa-miR-144-3p	hsa-miR-101-3p	hsa-miR-15b-5p	hsa-miR-141-3p
PTAR1	0.00118731	0.0262508	0.239982	7	hsa-miR-210-3p	hsa-miR-21-5p	hsa-miR-15b-5p	hsa-miR-30c-5p	hsa-miR-92a-3p	hsa-miR-30e-5p	hsa-miR-30a-5p
DNAJC28	0.00118806	0.0262508	0.324586	10	hsa-miR-5195-3p	hsa-miR-145-5p	hsa-miR-101-3p	hsa-miR-144-3p	hsa-miR-93-5p	hsa-miR-1307-3p	hsa-miR-5189-5p	hsa-miR-141-3p	hsa-miR-202-3p	hsa-miR-98-5p
NCOA3	0.00118806	0.0262508	0.324586	10	hsa-miR-98-5p	hsa-miR-21-5p	hsa-miR-29b-3p	hsa-miR-192-5p	hsa-miR-93-5p	hsa-miR-126-5p	hsa-miR-6737-5p	hsa-miR-30e-5p	hsa-miR-30c-5p	hsa-miR-30a-5p
PPIC	0.00122927	0.0270915	0.300543	9	hsa-miR-92a-3p	hsa-miR-144-3p	hsa-miR-23b-3p	hsa-miR-23a-3p	hsa-miR-4781-3p	hsa-miR-6890-5p	hsa-miR-27b-3p	hsa-miR-27a-3p	hsa-miR-29b-3p
PTP4A1	0.00123415	0.0271292	0.349435	11	hsa-miR-30a-5p	hsa-miR-106b-3p	hsa-miR-100-5p	hsa-miR-144-3p	hsa-miR-4769-5p	hsa-miR-6731-5p	hsa-miR-93-5p	hsa-miR-30c-5p	hsa-miR-30e-5p	hsa-miR-29b-3p	hsa-miR-7161-5p
LCOR	0.00128556	0.0281868	0.372515	12	hsa-miR-101-3p	hsa-miR-27b-3p	hsa-miR-30a-5p	hsa-miR-30c-5p	hsa-miR-203a-3p	hsa-miR-144-3p	hsa-miR-30e-5p	hsa-miR-205-5p	hsa-miR-92a-3p	hsa-miR-4781-3p	hsa-miR-7161-5p	hsa-miR-6884-3p
EZH2	0.00129884	0.0282606	0.208798	6	hsa-miR-101-3p	hsa-miR-26a-5p	hsa-miR-98-5p	hsa-miR-93-5p	hsa-miR-144-3p	hsa-miR-27a-3p
MXI1	0.00129884	0.0282606	0.208798	6	hsa-miR-192-5p	hsa-miR-30c-5p	hsa-miR-24-3p	hsa-miR-7847-3p	hsa-miR-93-5p	hsa-miR-493-3p
MYO6	0.00129884	0.0282606	0.208798	6	hsa-miR-145-5p	hsa-miR-143-3p	hsa-miR-92a-3p	hsa-miR-22-3p	hsa-miR-146b-5p	hsa-miR-4781-3p
SERTAD2	0.00131385	0.0285144	0.24405	7	hsa-miR-210-3p	hsa-miR-98-5p	hsa-miR-93-5p	hsa-miR-205-5p	hsa-miR-7847-3p	hsa-miR-146b-5p	hsa-miR-92a-3p
ADAM9	0.00133466	0.0287473	0.170835	5	hsa-miR-126-5p	hsa-miR-23a-3p	hsa-miR-30e-5p	hsa-miR-30a-5p	hsa-miR-30c-5p
CTGF	0.00133466	0.0287473	0.170835	5	hsa-miR-26a-5p	hsa-miR-205-5p	hsa-miR-145-5p	hsa-miR-143-3p	hsa-miR-30c-5p
STAU1	0.00133466	0.0287473	0.170835	5	hsa-miR-27a-3p	hsa-miR-30e-5p	hsa-miR-4781-3p	hsa-miR-30c-5p	hsa-miR-30a-5p
KPNA6	0.00135994	0.0289137	0.330281	10	hsa-miR-98-5p	hsa-miR-24-3p	hsa-miR-222-3p	hsa-miR-92a-3p	hsa-miR-30a-5p	hsa-miR-30c-5p	hsa-miR-30e-5p	hsa-miR-26a-5p	hsa-miR-1237-3p	hsa-miR-93-5p
WASL	0.00135994	0.0289137	0.330281	10	hsa-miR-92a-3p	hsa-miR-27b-3p	hsa-miR-27a-3p	hsa-miR-873-5p	hsa-miR-148a-3p	hsa-miR-1237-3p	hsa-miR-202-3p	hsa-miR-98-5p	hsa-miR-130a-3p	hsa-miR-93-5p
ADD3	0.00136944	0.0289137	0.128126	4	hsa-miR-24-3p	hsa-miR-23a-3p	hsa-miR-23b-3p	hsa-miR-145-5p
HOXA1	0.00136944	0.0289137	0.128126	4	hsa-miR-210-3p	hsa-miR-10a-5p	hsa-miR-100-5p	hsa-miR-203a-3p
MORC3	0.00136944	0.0289137	0.128126	4	hsa-miR-101-3p	hsa-miR-21-5p	hsa-miR-92a-3p	hsa-miR-144-3p
MTR	0.00136944	0.0289137	0.128126	4	hsa-miR-10a-5p	hsa-miR-30a-5p	hsa-miR-30c-5p	hsa-miR-30e-5p
POLR3E	0.00136944	0.0289137	0.128126	4	hsa-miR-98-5p	hsa-miR-30c-5p	hsa-miR-30a-5p	hsa-miR-30e-5p
UBN1	0.00136944	0.0289137	0.128126	4	hsa-miR-93-5p	hsa-miR-30e-5p	hsa-miR-30c-5p	hsa-miR-30a-5p
KLF10	0.00142802	0.0300763	0.30687	9	hsa-miR-192-5p	hsa-miR-98-5p	hsa-miR-23b-3p	hsa-miR-23a-3p	hsa-miR-93-5p	hsa-miR-30e-5p	hsa-miR-30c-5p	hsa-miR-30a-5p	hsa-miR-5189-5p
IER3IP1	0.00146523	0.0307842	0.213544	6	hsa-miR-10a-5p	hsa-miR-423-3p	hsa-miR-92a-3p	hsa-miR-130a-3p	hsa-miR-216a-5p	hsa-miR-212-3p
PKM	0.00151846	0.0318244	0.379633	12	hsa-miR-30a-5p	hsa-miR-423-3p	hsa-miR-222-3p	hsa-miR-30c-5p	hsa-miR-92a-3p	hsa-miR-23a-3p	hsa-miR-7847-3p	hsa-miR-625-5p	hsa-miR-199a-3p	hsa-miR-3191-3p	hsa-miR-5189-5p	hsa-miR-873-5p
DYRK2	0.00155167	0.0323809	0.335975	10	hsa-miR-98-5p	hsa-miR-93-5p	hsa-miR-24-3p	hsa-miR-210-3p	hsa-miR-625-5p	hsa-miR-6786-5p	hsa-miR-548b-3p	hsa-miR-629-5p	hsa-miR-101-3p	hsa-miR-509-3p
AKT2	0.00155637	0.0323809	0.176529	5	hsa-miR-203a-3p	hsa-miR-21-5p	hsa-miR-423-3p	hsa-miR-29b-3p	hsa-miR-143-3p
RTN4	0.00155637	0.0323809	0.176529	5	hsa-miR-21-5p	hsa-miR-101-3p	hsa-miR-30c-5p	hsa-miR-15b-5p	hsa-miR-503-5p
CDKN1A	0.0016422	0.0333501	0.496021	19	hsa-miR-145-5p	hsa-miR-93-5p	hsa-miR-654-3p	hsa-miR-423-3p	hsa-miR-503-5p	hsa-miR-146b-5p	hsa-miR-10b-5p	hsa-miR-98-5p	hsa-miR-22-3p	hsa-miR-15b-5p	hsa-miR-101-3p	hsa-miR-202-3p	hsa-miR-148a-3p	hsa-miR-212-3p	hsa-miR-3180-3p	hsa-miR-4769-5p	hsa-miR-5571-5p	hsa-miR-6737-5p	hsa-miR-6787-5p
CBX2	0.00164222	0.0333501	0.284725	8	hsa-miR-222-3p	hsa-miR-92a-3p	hsa-miR-30a-5p	hsa-miR-30c-5p	hsa-miR-15b-5p	hsa-miR-30e-5p	hsa-miR-503-5p	hsa-miR-29b-3p
CAP1	0.00164586	0.0333501	0.0854175	3	hsa-miR-98-5p	hsa-miR-23b-3p	hsa-miR-93-5p
CNDP2	0.00164586	0.0333501	0.0854175	3	hsa-miR-30a-5p	hsa-miR-24-3p	hsa-miR-493-3p
GIT2	0.00164586	0.0333501	0.0854175	3	hsa-miR-26a-5p	hsa-miR-210-3p	hsa-miR-92a-3p
KIF1A	0.00164586	0.0333501	0.0854175	3	hsa-miR-423-3p	hsa-miR-92a-3p	hsa-miR-493-3p
MEGF9	0.00164586	0.0333501	0.0854175	3	hsa-miR-151a-3p	hsa-miR-21-5p	hsa-miR-222-3p
NCSTN	0.00164586	0.0333501	0.0854175	3	hsa-miR-21-5p	hsa-miR-10a-5p	hsa-miR-24-3p
NEMP1	0.00164586	0.0333501	0.0854175	3	hsa-miR-192-5p	hsa-miR-24-3p	hsa-miR-92a-3p
PLA2G4F	0.00164586	0.0333501	0.0854175	3	hsa-miR-10b-5p	hsa-miR-10a-5p	hsa-miR-92a-3p
PLOD2	0.00164586	0.0333501	0.0854175	3	hsa-miR-98-5p	hsa-miR-136-5p	hsa-miR-26a-5p
MCL1	0.00165199	0.0333951	0.313197	9	hsa-miR-29b-3p	hsa-miR-101-3p	hsa-miR-151a-3p	hsa-miR-26a-5p	hsa-miR-144-3p	hsa-miR-141-3p	hsa-miR-92a-3p	hsa-miR-93-5p	hsa-miR-30c-5p
ABCA1	0.00169752	0.033757	0.135244	4	hsa-miR-26a-5p	hsa-miR-27a-3p	hsa-miR-27b-3p	hsa-miR-93-5p
DIDO1	0.00169752	0.033757	0.135244	4	hsa-miR-98-5p	hsa-miR-92a-3p	hsa-miR-144-3p	hsa-miR-101-3p
DOCK4	0.00169752	0.033757	0.135244	4	hsa-miR-21-5p	hsa-miR-98-5p	hsa-miR-23b-3p	hsa-miR-23a-3p
EEA1	0.00169752	0.033757	0.135244	4	hsa-miR-192-5p	hsa-miR-509-3p	hsa-miR-101-3p	hsa-miR-93-5p
PCDH10	0.00169752	0.033757	0.135244	4	hsa-miR-223-5p	hsa-miR-30e-5p	hsa-miR-30c-5p	hsa-miR-30a-5p
POM121	0.00169752	0.033757	0.135244	4	hsa-miR-98-5p	hsa-miR-423-3p	hsa-miR-222-3p	hsa-miR-30c-5p
PPP3CB	0.00169752	0.033757	0.135244	4	hsa-miR-10b-5p	hsa-miR-30e-5p	hsa-miR-30a-5p	hsa-miR-30c-5p
PSMD11	0.00175788	0.0347954	0.256252	7	hsa-miR-98-5p	hsa-miR-10b-5p	hsa-miR-93-5p	hsa-miR-92a-3p	hsa-miR-6731-5p	hsa-miR-873-5p	hsa-miR-141-3p
TBPL1	0.00175788	0.0347954	0.256252	7	hsa-miR-24-3p	hsa-miR-15b-5p	hsa-miR-30a-5p	hsa-miR-30c-5p	hsa-miR-30e-5p	hsa-miR-3191-3p	hsa-miR-6890-5p
COASY	0.00180409	0.0354639	0.182224	5	hsa-miR-26a-5p	hsa-miR-27b-3p	hsa-miR-27a-3p	hsa-miR-126-5p	hsa-miR-144-3p
CSK	0.00180409	0.0354639	0.182224	5	hsa-miR-24-3p	hsa-miR-3180-3p	hsa-miR-3194-5p	hsa-miR-6787-5p	hsa-miR-873-5p
ICK	0.00180409	0.0354639	0.182224	5	hsa-miR-192-5p	hsa-miR-101-3p	hsa-miR-27b-3p	hsa-miR-27a-3p	hsa-miR-205-5p
DMXL1	0.0018464	0.036047	0.223035	6	hsa-miR-92a-3p	hsa-miR-629-5p	hsa-miR-4781-3p	hsa-miR-223-5p	hsa-miR-145-5p	hsa-miR-5195-3p
NLK	0.0018464	0.036047	0.223035	6	hsa-miR-192-5p	hsa-miR-23a-3p	hsa-miR-101-3p	hsa-miR-27a-3p	hsa-miR-27b-3p	hsa-miR-216a-5p
RNF38	0.0018464	0.036047	0.223035	6	hsa-miR-15b-5p	hsa-miR-873-5p	hsa-miR-23b-3p	hsa-miR-23a-3p	hsa-miR-27b-3p	hsa-miR-27a-3p
FOXN2	0.00190345	0.0370762	0.319525	9	hsa-miR-100-5p	hsa-miR-92a-3p	hsa-miR-30a-5p	hsa-miR-30c-5p	hsa-miR-30e-5p	hsa-miR-27b-3p	hsa-miR-27a-3p	hsa-miR-4781-3p	hsa-miR-21-5p
CCNT2	0.00192879	0.0371569	0.291843	8	hsa-miR-22-3p	hsa-miR-423-3p	hsa-miR-15b-5p	hsa-miR-29b-3p	hsa-miR-6884-3p	hsa-miR-27a-3p	hsa-miR-27b-3p	hsa-miR-98-5p
ENTPD1	0.00192932	0.0371569	0.26032	7	hsa-miR-15b-5p	hsa-miR-654-3p	hsa-miR-5189-5p	hsa-miR-29b-3p	hsa-miR-30e-5p	hsa-miR-30c-5p	hsa-miR-30a-5p
FOXO3	0.00192932	0.0371569	0.26032	7	hsa-miR-222-3p	hsa-miR-23a-3p	hsa-miR-26a-5p	hsa-miR-21-5p	hsa-miR-126-5p	hsa-miR-93-5p	hsa-miR-30c-5p
RAP1B	0.00192932	0.0371569	0.26032	7	hsa-miR-101-3p	hsa-miR-30a-5p	hsa-miR-30c-5p	hsa-miR-30e-5p	hsa-miR-100-5p	hsa-miR-27b-3p	hsa-miR-27a-3p
TMEM30A	0.00192932	0.0371569	0.26032	7	hsa-miR-192-5p	hsa-miR-27a-3p	hsa-miR-136-5p	hsa-miR-130a-3p	hsa-miR-100-5p	hsa-miR-182-3p	hsa-miR-26a-5p
CCNF	0.00204024	0.0381515	0.322688	9	hsa-miR-503-5p	hsa-miR-98-5p	hsa-miR-30a-5p	hsa-miR-30c-5p	hsa-miR-30e-5p	hsa-miR-101-3p	hsa-miR-625-5p	hsa-miR-4667-5p	hsa-miR-6731-5p
SGPL1	0.00204024	0.0381515	0.322688	9	hsa-miR-27a-3p	hsa-miR-199a-3p	hsa-miR-27b-3p	hsa-miR-101-3p	hsa-miR-144-3p	hsa-miR-93-5p	hsa-miR-143-3p	hsa-miR-24-3p	hsa-miR-873-5p
RPS6KA3	0.00206313	0.0381515	0.22778	6	hsa-miR-21-5p	hsa-miR-503-5p	hsa-miR-5195-3p	hsa-miR-145-5p	hsa-miR-1237-3p	hsa-miR-15b-5p
COX2	0.00207655	0.0381515	0.142362	4	hsa-miR-143-3p	hsa-miR-101-3p	hsa-miR-100-5p	hsa-miR-21-5p
DDHD2	0.00207655	0.0381515	0.142362	4	hsa-miR-24-3p	hsa-miR-21-5p	hsa-miR-10b-5p	hsa-miR-503-5p
SAPCD2	0.00207655	0.0381515	0.142362	4	hsa-miR-222-3p	hsa-miR-486-5p	hsa-miR-10b-5p	hsa-miR-10a-5p
SNTB1	0.00207655	0.0381515	0.142362	4	hsa-miR-24-3p	hsa-miR-130a-3p	hsa-miR-5195-3p	hsa-miR-145-5p
TBC1D10B	0.00207655	0.0381515	0.142362	4	hsa-miR-6731-5p	hsa-miR-30e-5p	hsa-miR-30c-5p	hsa-miR-30a-5p
TUT1	0.00207655	0.0381515	0.142362	4	hsa-miR-503-5p	hsa-miR-93-5p	hsa-miR-92a-3p	hsa-miR-26a-5p
SNX4	0.00207959	0.0381515	0.187918	5	hsa-miR-10a-5p	hsa-miR-100-5p	hsa-miR-203a-3p	hsa-miR-10b-5p	hsa-miR-222-3p
FRS2	0.0020862	0.0381515	0.295402	8	hsa-miR-548b-3p	hsa-miR-101-3p	hsa-miR-93-5p	hsa-miR-21-5p	hsa-miR-6884-3p	hsa-miR-30e-5p	hsa-miR-30a-5p	hsa-miR-30c-5p
RIF1	0.0020862	0.0381515	0.295402	8	hsa-miR-93-5p	hsa-miR-24-3p	hsa-miR-503-5p	hsa-miR-15b-5p	hsa-miR-6737-5p	hsa-miR-30a-5p	hsa-miR-30c-5p	hsa-miR-30e-5p
PAPD7	0.00211351	0.0381515	0.264387	7	hsa-miR-423-3p	hsa-miR-192-5p	hsa-miR-106b-3p	hsa-miR-93-5p	hsa-miR-92a-3p	hsa-miR-629-5p	hsa-miR-101-3p
HIF1A	0.0022536	0.0381515	0.298961	8	hsa-miR-106b-3p	hsa-miR-210-3p	hsa-miR-93-5p	hsa-miR-151a-3p	hsa-miR-22-3p	hsa-miR-21-5p	hsa-miR-27a-3p	hsa-miR-145-5p
SBF1	0.0022536	0.0381515	0.298961	8	hsa-miR-503-5p	hsa-miR-23b-3p	hsa-miR-30e-5p	hsa-miR-30c-5p	hsa-miR-30a-5p	hsa-miR-3180-3p	hsa-miR-3191-3p	hsa-miR-6787-5p
HDGF	0.00226457	0.0381515	0.435222	14	hsa-miR-503-5p	hsa-miR-222-3p	hsa-miR-93-5p	hsa-miR-92a-3p	hsa-miR-30a-5p	hsa-miR-141-3p	hsa-miR-6737-5p	hsa-miR-29b-3p	hsa-miR-15b-5p	hsa-miR-873-5p	hsa-miR-654-3p	hsa-miR-7847-3p	hsa-miR-6731-5p	hsa-miR-7161-5p
NPM1	0.00229861	0.0381515	0.232525	6	hsa-miR-625-5p	hsa-miR-23b-3p	hsa-miR-15b-5p	hsa-miR-93-5p	hsa-miR-92a-3p	hsa-miR-144-3p
C6orf62	0.00230332	0.0381515	0.0949083	3	hsa-miR-192-5p	hsa-miR-93-5p	hsa-miR-92a-3p
DHFR2	0.00230332	0.0381515	0.0949083	3	hsa-miR-192-5p	hsa-miR-629-5p	hsa-miR-1237-3p
FAM81B	0.00230332	0.0381515	0.0949083	3	hsa-miR-30e-5p	hsa-miR-30c-5p	hsa-miR-30a-5p
HDAC1	0.00230332	0.0381515	0.0949083	3	hsa-miR-24-3p	hsa-miR-92a-3p	hsa-miR-30a-5p
IKBKB	0.00230332	0.0381515	0.0949083	3	hsa-miR-151a-3p	hsa-miR-503-5p	hsa-miR-148a-3p
ITGA6	0.00230332	0.0381515	0.0949083	3	hsa-miR-30a-5p	hsa-miR-15b-5p	hsa-miR-29b-3p
JDP2	0.00230332	0.0381515	0.0949083	3	hsa-miR-30a-5p	hsa-miR-30c-5p	hsa-miR-30e-5p
MAFB	0.00230332	0.0381515	0.0949083	3	hsa-miR-130a-3p	hsa-miR-148a-3p	hsa-miR-24-3p
PTGER4	0.00230332	0.0381515	0.0949083	3	hsa-miR-101-3p	hsa-miR-92a-3p	hsa-miR-93-5p
RTKN2	0.00230332	0.0381515	0.0949083	3	hsa-miR-192-5p	hsa-miR-10b-5p	hsa-miR-10a-5p
SMARCA4	0.00230332	0.0381515	0.0949083	3	hsa-miR-21-5p	hsa-miR-98-5p	hsa-miR-222-3p
USP31	0.00230332	0.0381515	0.0949083	3	hsa-miR-23b-3p	hsa-miR-92a-3p	hsa-miR-15b-5p
YBX3	0.00230332	0.0381515	0.0949083	3	hsa-miR-30a-5p	hsa-miR-100-5p	hsa-miR-92a-3p
CCDC117	0.00231106	0.0381515	0.268455	7	hsa-miR-30c-5p	hsa-miR-7847-3p	hsa-miR-24-3p	hsa-miR-29b-3p	hsa-miR-6746-5p	hsa-miR-4781-3p	hsa-miR-625-5p
CSDE1	0.00231106	0.0381515	0.268455	7	hsa-miR-23b-3p	hsa-miR-30c-5p	hsa-miR-92a-3p	hsa-miR-23a-3p	hsa-miR-493-3p	hsa-miR-93-5p	hsa-miR-15b-5p
TMEM2	0.00233747	0.0381515	0.329015	9	hsa-miR-192-5p	hsa-miR-98-5p	hsa-miR-21-5p	hsa-miR-130a-3p	hsa-miR-873-5p	hsa-miR-222-3p	hsa-miR-3194-5p	hsa-miR-7161-5p	hsa-miR-26a-5p
ACTR1B	0.00235575	0.0381515	0.0427087	2	hsa-miR-192-5p	hsa-miR-100-5p
ARFGAP1	0.00235575	0.0381515	0.0427087	2	hsa-miR-423-3p	hsa-miR-30c-5p
ASRGL1	0.00235575	0.0381515	0.0427087	2	hsa-miR-192-5p	hsa-miR-21-5p
ATP11B	0.00235575	0.0381515	0.0427087	2	hsa-miR-21-5p	hsa-miR-222-3p
AUTS2	0.00235575	0.0381515	0.0427087	2	hsa-miR-21-5p	hsa-miR-222-3p
AVEN	0.00235575	0.0381515	0.0427087	2	hsa-miR-30a-5p	hsa-miR-98-5p
BEX1	0.00235575	0.0381515	0.0427087	2	hsa-miR-24-3p	hsa-miR-15b-5p
C10orf88	0.00235575	0.0381515	0.0427087	2	hsa-miR-101-3p	hsa-miR-98-5p
CAPN2	0.00235575	0.0381515	0.0427087	2	hsa-miR-101-3p	hsa-miR-30a-5p
COPS5	0.00235575	0.0381515	0.0427087	2	hsa-miR-10b-5p	hsa-miR-24-3p
CUZD1	0.00235575	0.0381515	0.0427087	2	hsa-miR-192-5p	hsa-miR-503-5p
EPM2A	0.00235575	0.0381515	0.0427087	2	hsa-miR-192-5p	hsa-miR-21-5p
EXOSC1	0.00235575	0.0381515	0.0427087	2	hsa-miR-222-3p	hsa-miR-24-3p
FOXP3	0.00235575	0.0381515	0.0427087	2	hsa-miR-210-3p	hsa-miR-21-5p
GABARAPL2	0.00235575	0.0381515	0.0427087	2	hsa-miR-30a-5p	hsa-miR-92a-3p
HERC4	0.00235575	0.0381515	0.0427087	2	hsa-miR-222-3p	hsa-miR-30c-5p
HINT3	0.00235575	0.0381515	0.0427087	2	hsa-miR-192-5p	hsa-miR-30a-5p
IL12A	0.00235575	0.0381515	0.0427087	2	hsa-miR-21-5p	hsa-miR-10a-5p
LARP1B	0.00235575	0.0381515	0.0427087	2	hsa-miR-192-5p	hsa-miR-423-3p
MCPH1	0.00235575	0.0381515	0.0427087	2	hsa-miR-15b-5p	hsa-miR-10a-5p
MED6	0.00235575	0.0381515	0.0427087	2	hsa-miR-199a-3p	hsa-miR-98-5p
MPG	0.00235575	0.0381515	0.0427087	2	hsa-miR-93-5p	hsa-miR-92a-3p
NIPSNAP1	0.00235575	0.0381515	0.0427087	2	hsa-miR-145-5p	hsa-miR-98-5p
NR0B2	0.00235575	0.0381515	0.0427087	2	hsa-miR-141-3p	hsa-miR-24-3p
PPP3CA	0.00235575	0.0381515	0.0427087	2	hsa-miR-145-5p	hsa-miR-30a-5p
PREX1	0.00235575	0.0381515	0.0427087	2	hsa-miR-27b-3p	hsa-miR-27a-3p
PSMB1	0.00235575	0.0381515	0.0427087	2	hsa-miR-10a-5p	hsa-miR-92a-3p
PSMC3	0.00235575	0.0381515	0.0427087	2	hsa-miR-92a-3p	hsa-miR-23a-3p
PTS	0.00235575	0.0381515	0.0427087	2	hsa-miR-192-5p	hsa-miR-92a-3p
RHOT2	0.00235575	0.0381515	0.0427087	2	hsa-miR-24-3p	hsa-miR-92a-3p
RNF123	0.00235575	0.0381515	0.0427087	2	hsa-miR-10a-5p	hsa-miR-92a-3p
RNF139	0.00235575	0.0381515	0.0427087	2	hsa-miR-27b-3p	hsa-miR-27a-3p
RPTOR	0.00235575	0.0381515	0.0427087	2	hsa-miR-27b-3p	hsa-miR-27a-3p
RSPRY1	0.00235575	0.0381515	0.0427087	2	hsa-miR-21-5p	hsa-miR-92a-3p
S100A8	0.00235575	0.0381515	0.0427087	2	hsa-miR-98-5p	hsa-miR-24-3p
SAP30BP	0.00235575	0.0381515	0.0427087	2	hsa-miR-151a-3p	hsa-miR-92a-3p
SEPT10	0.00235575	0.0381515	0.0427087	2	hsa-miR-192-5p	hsa-miR-100-5p
SLC25A38	0.00235575	0.0381515	0.0427087	2	hsa-miR-30c-5p	hsa-miR-92a-3p
SLC6A15	0.00235575	0.0381515	0.0427087	2	hsa-miR-23b-3p	hsa-miR-23a-3p
SNX25	0.00235575	0.0381515	0.0427087	2	hsa-miR-27b-3p	hsa-miR-27a-3p
STT3B	0.00235575	0.0381515	0.0427087	2	hsa-miR-15b-5p	hsa-miR-23a-3p
SUCLG1	0.00235575	0.0381515	0.0427087	2	hsa-miR-423-3p	hsa-miR-92a-3p
TCF25	0.00235575	0.0381515	0.0427087	2	hsa-miR-23b-3p	hsa-miR-23a-3p
TGFB3	0.00235575	0.0381515	0.0427087	2	hsa-miR-29b-3p	hsa-miR-10a-5p
THOC3	0.00235575	0.0381515	0.0427087	2	hsa-miR-27b-3p	hsa-miR-27a-3p
TMEM147	0.00235575	0.0381515	0.0427087	2	hsa-miR-98-5p	hsa-miR-21-5p
TSPAN33	0.00235575	0.0381515	0.0427087	2	hsa-miR-10b-5p	hsa-miR-10a-5p
UROD	0.00235575	0.0381515	0.0427087	2	hsa-miR-222-3p	hsa-miR-10b-5p
XPA	0.00235575	0.0381515	0.0427087	2	hsa-miR-210-3p	hsa-miR-192-5p
ZNF324	0.00235575	0.0381515	0.0427087	2	hsa-miR-423-3p	hsa-miR-30a-5p
ZNF420	0.00235575	0.0381515	0.0427087	2	hsa-miR-423-3p	hsa-miR-92a-3p
APPL1	0.00238466	0.0383294	0.193613	5	hsa-miR-192-5p	hsa-miR-21-5p	hsa-miR-423-3p	hsa-miR-92a-3p	hsa-miR-24-3p
ICAM1	0.00238466	0.0383294	0.193613	5	hsa-miR-222-3p	hsa-miR-21-5p	hsa-miR-98-5p	hsa-miR-93-5p	hsa-miR-92a-3p
LRRC8B	0.00238466	0.0383294	0.193613	5	hsa-miR-423-3p	hsa-miR-30a-5p	hsa-miR-30c-5p	hsa-miR-30e-5p	hsa-miR-1307-3p
SUN2	0.00238466	0.0383294	0.193613	5	hsa-miR-222-3p	hsa-miR-30c-5p	hsa-miR-27a-3p	hsa-miR-130a-3p	hsa-miR-548b-3p
ATP5A1	0.00243143	0.038862	0.30252	8	hsa-miR-23b-3p	hsa-miR-100-5p	hsa-miR-92a-3p	hsa-miR-26a-5p	hsa-miR-23a-3p	hsa-miR-216a-5p	hsa-miR-4769-5p	hsa-miR-7847-3p
INSIG1	0.00243143	0.038862	0.30252	8	hsa-miR-192-5p	hsa-miR-100-5p	hsa-miR-92a-3p	hsa-miR-24-3p	hsa-miR-29b-3p	hsa-miR-509-3p	hsa-miR-210-3p	hsa-miR-22-3p
LYRM7	0.00243143	0.038862	0.30252	8	hsa-miR-192-5p	hsa-miR-21-5p	hsa-miR-30e-5p	hsa-miR-6890-5p	hsa-miR-223-5p	hsa-miR-5571-5p	hsa-miR-136-5p	hsa-miR-4781-3p
ABCE1	0.00251036	0.0393152	0.149481	4	hsa-miR-203a-3p	hsa-miR-24-3p	hsa-miR-30c-5p	hsa-miR-29b-3p
ATP5B	0.00251036	0.0393152	0.149481	4	hsa-miR-101-3p	hsa-miR-93-5p	hsa-miR-92a-3p	hsa-miR-24-3p
BTBD1	0.00251036	0.0393152	0.149481	4	hsa-miR-126-5p	hsa-miR-30e-5p	hsa-miR-30c-5p	hsa-miR-30a-5p
FOXG1	0.00251036	0.0393152	0.149481	4	hsa-miR-30a-5p	hsa-miR-30c-5p	hsa-miR-30e-5p	hsa-miR-654-3p
GJA1	0.00251036	0.0393152	0.149481	4	hsa-miR-23b-3p	hsa-miR-222-3p	hsa-miR-130a-3p	hsa-miR-23a-3p
HNF4A	0.00251036	0.0393152	0.149481	4	hsa-miR-24-3p	hsa-miR-629-5p	hsa-miR-216a-5p	hsa-miR-143-3p
KMT2C	0.00251036	0.0393152	0.149481	4	hsa-miR-106b-3p	hsa-miR-15b-5p	hsa-miR-27b-3p	hsa-miR-27a-3p
MMP9	0.00251036	0.0393152	0.149481	4	hsa-miR-21-5p	hsa-miR-29b-3p	hsa-miR-15b-5p	hsa-miR-143-3p
MTOR	0.00251036	0.0393152	0.149481	4	hsa-miR-144-3p	hsa-miR-100-5p	hsa-miR-199a-3p	hsa-miR-101-3p
RPL15	0.00251036	0.0393152	0.149481	4	hsa-miR-503-5p	hsa-miR-10a-5p	hsa-miR-100-5p	hsa-miR-92a-3p
TCP1	0.00251036	0.0393152	0.149481	4	hsa-miR-23b-3p	hsa-miR-15b-5p	hsa-miR-100-5p	hsa-miR-26a-5p
BRWD1	0.00252261	0.0393629	0.272522	7	hsa-miR-192-5p	hsa-miR-23a-3p	hsa-miR-23b-3p	hsa-miR-130a-3p	hsa-miR-212-3p	hsa-miR-222-3p	hsa-miR-146b-5p
LBR	0.00252261	0.0393629	0.272522	7	hsa-miR-148a-3p	hsa-miR-101-3p	hsa-miR-27a-3p	hsa-miR-24-3p	hsa-miR-23b-3p	hsa-miR-146b-5p	hsa-miR-27b-3p
PFAS	0.00255386	0.0397056	0.237271	6	hsa-miR-10b-5p	hsa-miR-10a-5p	hsa-miR-93-5p	hsa-miR-27a-3p	hsa-miR-212-3p	hsa-miR-873-5p
ZNF800	0.00255386	0.0397056	0.237271	6	hsa-miR-101-3p	hsa-miR-27a-3p	hsa-miR-27b-3p	hsa-miR-144-3p	hsa-miR-130a-3p	hsa-miR-93-5p
E2F2	0.00262013	0.0405883	0.306079	8	hsa-miR-24-3p	hsa-miR-21-5p	hsa-miR-98-5p	hsa-miR-22-3p	hsa-miR-199a-3p	hsa-miR-6746-5p	hsa-miR-93-5p	hsa-miR-26a-5p
HSPA8	0.00262013	0.0405883	0.306079	8	hsa-miR-15b-5p	hsa-miR-10a-5p	hsa-miR-92a-3p	hsa-miR-26a-5p	hsa-miR-93-5p	hsa-miR-130a-3p	hsa-miR-205-5p	hsa-miR-503-5p
PPIF	0.00272111	0.0419247	0.199307	5	hsa-miR-21-5p	hsa-miR-27a-3p	hsa-miR-27b-3p	hsa-miR-625-5p	hsa-miR-126-5p
PPP1R12A	0.00272111	0.0419247	0.199307	5	hsa-miR-192-5p	hsa-miR-30a-5p	hsa-miR-10a-5p	hsa-miR-30c-5p	hsa-miR-30e-5p
TGFB2	0.00272111	0.0419247	0.199307	5	hsa-miR-141-3p	hsa-miR-29b-3p	hsa-miR-21-5p	hsa-miR-148a-3p	hsa-miR-145-5p
PNRC2	0.00274883	0.0422756	0.27659	7	hsa-miR-27a-3p	hsa-miR-27b-3p	hsa-miR-23a-3p	hsa-miR-23b-3p	hsa-miR-15b-5p	hsa-miR-503-5p	hsa-miR-222-3p
BZW1	0.00275639	0.0423157	0.385673	11	hsa-miR-15b-5p	hsa-miR-98-5p	hsa-miR-126-5p	hsa-miR-24-3p	hsa-miR-503-5p	hsa-miR-93-5p	hsa-miR-7161-5p	hsa-miR-101-3p	hsa-miR-144-3p	hsa-miR-136-5p	hsa-miR-548b-3p
ARID3A	0.0028299	0.0432116	0.242016	6	hsa-miR-98-5p	hsa-miR-30a-5p	hsa-miR-148a-3p	hsa-miR-30c-5p	hsa-miR-30e-5p	hsa-miR-202-3p
FNDC3A	0.0028299	0.0432116	0.242016	6	hsa-miR-98-5p	hsa-miR-101-3p	hsa-miR-144-3p	hsa-miR-202-3p	hsa-miR-27a-3p	hsa-miR-27b-3p
ZFYVE9	0.0028299	0.0432116	0.242016	6	hsa-miR-222-3p	hsa-miR-93-5p	hsa-miR-130a-3p	hsa-miR-145-5p	hsa-miR-5195-3p	hsa-miR-24-3p
ALG9	0.00284723	0.0433987	0.338506	9	hsa-miR-30e-5p	hsa-miR-30c-5p	hsa-miR-30a-5p	hsa-miR-27a-3p	hsa-miR-27b-3p	hsa-miR-6746-5p	hsa-miR-873-5p	hsa-miR-5195-3p	hsa-miR-145-5p
ALKBH4	0.00300274	0.0449674	0.156599	4	hsa-miR-92a-3p	hsa-miR-212-3p	hsa-miR-10b-5p	hsa-miR-10a-5p
CCDC83	0.00300274	0.0449674	0.156599	4	hsa-miR-146b-5p	hsa-miR-654-3p	hsa-miR-503-5p	hsa-miR-15b-5p
CCNK	0.00300274	0.0449674	0.156599	4	hsa-miR-27a-3p	hsa-miR-27b-3p	hsa-miR-144-3p	hsa-miR-4781-3p
CTNNBIP1	0.00300274	0.0449674	0.156599	4	hsa-miR-29b-3p	hsa-miR-192-5p	hsa-miR-5195-3p	hsa-miR-145-5p
DECR1	0.00300274	0.0449674	0.156599	4	hsa-miR-146b-5p	hsa-miR-654-3p	hsa-miR-503-5p	hsa-miR-15b-5p
OSBPL8	0.00300274	0.0449674	0.156599	4	hsa-miR-192-5p	hsa-miR-30a-5p	hsa-miR-92a-3p	hsa-miR-143-3p
RAB18	0.00300274	0.0449674	0.156599	4	hsa-miR-10a-5p	hsa-miR-30c-5p	hsa-miR-26a-5p	hsa-miR-212-3p
SFPQ	0.00300274	0.0449674	0.156599	4	hsa-miR-141-3p	hsa-miR-29b-3p	hsa-miR-10a-5p	hsa-miR-26a-5p
TGFBI	0.00300274	0.0449674	0.156599	4	hsa-miR-21-5p	hsa-miR-30a-5p	hsa-miR-5195-3p	hsa-miR-145-5p
ZNF618	0.00300274	0.0449674	0.156599	4	hsa-miR-10a-5p	hsa-miR-27a-3p	hsa-miR-27b-3p	hsa-miR-210-3p
DYNLL2	0.00303197	0.0451966	0.313197	8	hsa-miR-148a-3p	hsa-miR-27a-3p	hsa-miR-27b-3p	hsa-miR-15b-5p	hsa-miR-503-5p	hsa-miR-24-3p	hsa-miR-23a-3p	hsa-miR-23b-3p
CXCL8	0.00309074	0.0451966	0.205002	5	hsa-miR-23a-3p	hsa-miR-93-5p	hsa-miR-203a-3p	hsa-miR-202-3p	hsa-miR-98-5p
EID2B	0.00309074	0.0451966	0.205002	5	hsa-miR-5195-3p	hsa-miR-145-5p	hsa-miR-205-5p	hsa-miR-92a-3p	hsa-miR-26a-5p
GALNT1	0.00309074	0.0451966	0.205002	5	hsa-miR-30a-5p	hsa-miR-10a-5p	hsa-miR-15b-5p	hsa-miR-30c-5p	hsa-miR-30e-5p
LAMP2	0.00309074	0.0451966	0.205002	5	hsa-miR-21-5p	hsa-miR-15b-5p	hsa-miR-92a-3p	hsa-miR-27a-3p	hsa-miR-873-5p
PPP6C	0.00309074	0.0451966	0.205002	5	hsa-miR-222-3p	hsa-miR-92a-3p	hsa-miR-144-3p	hsa-miR-93-5p	hsa-miR-15b-5p
PRSS21	0.00309074	0.0451966	0.205002	5	hsa-miR-654-3p	hsa-miR-503-5p	hsa-miR-15b-5p	hsa-miR-5189-5p	hsa-miR-5571-5p
AURKB	0.00310261	0.0451966	0.104399	3	hsa-miR-24-3p	hsa-miR-148a-3p	hsa-miR-92a-3p
DOCK5	0.00310261	0.0451966	0.104399	3	hsa-miR-21-5p	hsa-miR-98-5p	hsa-miR-222-3p
ELOVL4	0.00310261	0.0451966	0.104399	3	hsa-miR-21-5p	hsa-miR-30c-5p	hsa-miR-216a-5p
MED13L	0.00310261	0.0451966	0.104399	3	hsa-miR-98-5p	hsa-miR-93-5p	hsa-miR-23b-3p
SAP30	0.00310261	0.0451966	0.104399	3	hsa-miR-192-5p	hsa-miR-92a-3p	hsa-miR-212-3p
SMARCA2	0.00310261	0.0451966	0.104399	3	hsa-miR-199a-3p	hsa-miR-192-5p	hsa-miR-423-3p
SMARCD2	0.00310261	0.0451966	0.104399	3	hsa-miR-423-3p	hsa-miR-92a-3p	hsa-miR-143-3p
THOP1	0.00310261	0.0451966	0.104399	3	hsa-miR-192-5p	hsa-miR-24-3p	hsa-miR-222-3p
USP10	0.00310261	0.0451966	0.104399	3	hsa-miR-98-5p	hsa-miR-24-3p	hsa-miR-92a-3p
TNFRSF10B	0.00323359	0.046993	0.344833	9	hsa-miR-30a-5p	hsa-miR-92a-3p	hsa-miR-21-5p	hsa-miR-6731-5p	hsa-miR-130a-3p	hsa-miR-93-5p	hsa-miR-30e-5p	hsa-miR-30c-5p	hsa-miR-141-3p
AKT1	0.00324791	0.046993	0.284725	7	hsa-miR-199a-3p	hsa-miR-143-3p	hsa-miR-100-5p	hsa-miR-654-3p	hsa-miR-22-3p	hsa-miR-192-5p	hsa-miR-10b-5p
CD44	0.00324791	0.046993	0.284725	7	hsa-miR-199a-3p	hsa-miR-216a-5p	hsa-miR-30a-5p	hsa-miR-15b-5p	hsa-miR-143-3p	hsa-miR-145-5p	hsa-miR-6731-5p
ZBTB10	0.00324791	0.046993	0.284725	7	hsa-miR-27a-3p	hsa-miR-10a-5p	hsa-miR-192-5p	hsa-miR-98-5p	hsa-miR-23a-3p	hsa-miR-15b-5p	hsa-miR-873-5p
MIER3	0.00325604	0.0470311	0.316756	8	hsa-miR-27a-3p	hsa-miR-30a-5p	hsa-miR-30c-5p	hsa-miR-30e-5p	hsa-miR-6731-5p	hsa-miR-202-3p	hsa-miR-143-3p	hsa-miR-27b-3p
ZNF426	0.00340489	0.0490789	0.37299	10	hsa-miR-26a-5p	hsa-miR-625-5p	hsa-miR-5195-3p	hsa-miR-145-5p	hsa-miR-23b-3p	hsa-miR-23a-3p	hsa-miR-6890-5p	hsa-miR-93-5p	hsa-miR-143-3p	hsa-miR-181a-3p
CPEB3	0.00344855	0.0490789	0.251507	6	hsa-miR-26a-5p	hsa-miR-23b-3p	hsa-miR-21-5p	hsa-miR-205-5p	hsa-miR-15b-5p	hsa-miR-92a-3p
PPARA	0.00344855	0.0490789	0.251507	6	hsa-miR-22-3p	hsa-miR-10b-5p	hsa-miR-21-5p	hsa-miR-141-3p	hsa-miR-130a-3p	hsa-miR-6731-5p
PTGFRN	0.00344855	0.0490789	0.251507	6	hsa-miR-30a-5p	hsa-miR-24-3p	hsa-miR-92a-3p	hsa-miR-93-5p	hsa-miR-23b-3p	hsa-miR-23a-3p
RMND5A	0.00344855	0.0490789	0.251507	6	hsa-miR-27a-3p	hsa-miR-21-5p	hsa-miR-23b-3p	hsa-miR-22-3p	hsa-miR-27b-3p	hsa-miR-203a-3p
ZFX	0.00344855	0.0490789	0.251507	6	hsa-miR-101-3p	hsa-miR-98-5p	hsa-miR-144-3p	hsa-miR-509-3p	hsa-miR-27b-3p	hsa-miR-27a-3p
ZNF267	0.00344855	0.0490789	0.251507	6	hsa-miR-192-5p	hsa-miR-98-5p	hsa-miR-15b-5p	hsa-miR-92a-3p	hsa-miR-23a-3p	hsa-miR-23b-3p
ACVR2A	0.00349539	0.0490789	0.210696	5	hsa-miR-10a-5p	hsa-miR-192-5p	hsa-miR-5189-5p	hsa-miR-15b-5p	hsa-miR-10b-5p
APLP2	0.00349539	0.0490789	0.210696	5	hsa-miR-93-5p	hsa-miR-30e-5p	hsa-miR-30c-5p	hsa-miR-30a-5p	hsa-miR-148a-3p
CNEP1R1	0.00349539	0.0490789	0.210696	5	hsa-miR-192-5p	hsa-miR-92a-3p	hsa-miR-199a-3p	hsa-miR-144-3p	hsa-miR-101-3p
EGLN3	0.00349539	0.0490789	0.210696	5	hsa-miR-98-5p	hsa-miR-93-5p	hsa-miR-23a-3p	hsa-miR-130a-3p	hsa-miR-873-5p
GANAB	0.00349539	0.0490789	0.210696	5	hsa-miR-23b-3p	hsa-miR-222-3p	hsa-miR-92a-3p	hsa-miR-136-5p	hsa-miR-15b-5p
HOXD11	0.00349539	0.0490789	0.210696	5	hsa-miR-10b-5p	hsa-miR-27b-3p	hsa-miR-27a-3p	hsa-miR-130a-3p	hsa-miR-93-5p
NPEPPS	0.00349539	0.0490789	0.210696	5	hsa-miR-423-3p	hsa-miR-27b-3p	hsa-miR-93-5p	hsa-miR-27a-3p	hsa-miR-873-5p
PRKAR1A	0.00349539	0.0490789	0.210696	5	hsa-miR-192-5p	hsa-miR-93-5p	hsa-miR-30a-5p	hsa-miR-30c-5p	hsa-miR-30e-5p
SIRT1	0.00349539	0.0490789	0.210696	5	hsa-miR-216a-5p	hsa-miR-192-5p	hsa-miR-22-3p	hsa-miR-23b-3p	hsa-miR-92a-3p
ZMPSTE24	0.00349539	0.0490789	0.210696	5	hsa-miR-98-5p	hsa-miR-141-3p	hsa-miR-30a-5p	hsa-miR-30c-5p	hsa-miR-30e-5p
MYO5A	0.00352213	0.0493733	0.288792	7	hsa-miR-145-5p	hsa-miR-144-3p	hsa-miR-503-5p	hsa-miR-15b-5p	hsa-miR-6884-3p	hsa-miR-92a-3p	hsa-miR-223-5p
FLNA	0.00355737	0.0493815	0.163717	4	hsa-miR-23b-3p	hsa-miR-222-3p	hsa-miR-92a-3p	hsa-miR-23a-3p
IPO5	0.00355737	0.0493815	0.163717	4	hsa-miR-222-3p	hsa-miR-93-5p	hsa-miR-92a-3p	hsa-miR-141-3p
MZT1	0.00355737	0.0493815	0.163717	4	hsa-miR-93-5p	hsa-miR-30a-5p	hsa-miR-30c-5p	hsa-miR-30e-5p
RARS2	0.00355737	0.0493815	0.163717	4	hsa-miR-101-3p	hsa-miR-30a-5p	hsa-miR-223-5p	hsa-miR-7847-3p
THSD7A	0.00355737	0.0493815	0.163717	4	hsa-miR-223-5p	hsa-miR-5195-3p	hsa-miR-145-5p	hsa-miR-210-3p
TNFAIP8	0.00355737	0.0493815	0.163717	4	hsa-miR-23b-3p	hsa-miR-23a-3p	hsa-miR-223-5p	hsa-miR-6884-3p
NAA50	0.00360015	0.0498945	0.375837	10	hsa-miR-192-5p	hsa-miR-21-5p	hsa-miR-7847-3p	hsa-miR-126-5p	hsa-miR-27b-3p	hsa-miR-27a-3p	hsa-miR-6737-5p	hsa-miR-625-5p	hsa-miR-130a-3p	hsa-miR-93-5p
CDC37L1	0.000645662	0.0530052	0.185969	6	hsa-miR-93-5p	hsa-miR-484	hsa-miR-503-5p	hsa-miR-15b-5p	hsa-miR-30e-5p	hsa-miR-30a-5p
EMB	0.000645662	0.0530052	0.185969	6	hsa-miR-192-5p	hsa-miR-151a-3p	hsa-miR-10a-5p	hsa-miR-4425	hsa-miR-2861	hsa-miR-4781-3p
EGFR	0.000663095	0.0539276	0.219865	7	hsa-miR-145-5p	hsa-miR-21-5p	hsa-miR-27a-3p	hsa-miR-30a-5p	hsa-miR-2861	hsa-miR-27b-3p	hsa-miR-146b-5p
CYP4V2	0.000746347	0.0590429	0.153905	5	hsa-miR-192-5p	hsa-miR-21-5p	hsa-miR-151a-3p	hsa-miR-607	hsa-miR-223-5p
KANK1	0.000746347	0.0590429	0.153905	5	hsa-miR-10a-5p	hsa-miR-100-5p	hsa-miR-873-5p	hsa-miR-15b-5p	hsa-miR-503-5p
TRIM23	0.000746347	0.0590429	0.153905	5	hsa-miR-192-5p	hsa-miR-30e-5p	hsa-miR-30a-5p	hsa-miR-27a-3p	hsa-miR-27b-3p
PPARA	0.000765117	0.0599008	0.254906	8	hsa-miR-22-3p	hsa-miR-10b-5p	hsa-miR-21-5p	hsa-miR-141-3p	hsa-miR-130a-3p	hsa-miR-30c-2-3p	hsa-miR-6731-5p	hsa-miR-607
ABHD17C	0.000782224	0.0599008	0.192382	6	hsa-miR-145-5p	hsa-miR-101-3p	hsa-miR-27a-3p	hsa-miR-27b-3p	hsa-miR-202-3p	hsa-miR-98-5p
STAU1	0.000782224	0.0599008	0.192382	6	hsa-miR-27a-3p	hsa-miR-30e-5p	hsa-miR-4425	hsa-miR-1290	hsa-miR-4781-3p	hsa-miR-30a-5p
NSD3	0.000805378	0.0599008	0.115429	4	hsa-miR-192-5p	hsa-miR-21-5p	hsa-miR-10b-5p	hsa-miR-203a-3p
PITHD1	0.000805378	0.0599008	0.115429	4	hsa-miR-484	hsa-miR-27a-3p	hsa-miR-27b-3p	hsa-miR-21-5p
SLC9A6	0.000805378	0.0599008	0.115429	4	hsa-miR-21-5p	hsa-miR-23b-3p	hsa-miR-93-5p	hsa-miR-15b-5p
WASHC2C	0.000805378	0.0599008	0.115429	4	hsa-miR-27a-3p	hsa-miR-145-5p	hsa-miR-5195-3p	hsa-miR-591
PPIC	0.000828361	0.0610881	0.332296	11	hsa-miR-144-3p	hsa-miR-23b-3p	hsa-miR-23a-3p	hsa-miR-6131	hsa-miR-1182	hsa-miR-7704	hsa-miR-4781-3p	hsa-miR-6890-5p	hsa-miR-27b-3p	hsa-miR-27a-3p	hsa-miR-4422
LBR	0.000858866	0.0628055	0.286435	9	hsa-miR-148a-3p	hsa-miR-101-3p	hsa-miR-27a-3p	hsa-miR-24-3p	hsa-miR-484	hsa-miR-23b-3p	hsa-miR-146b-5p	hsa-miR-607	hsa-miR-27b-3p
BCL2	0.000958661	0.0640828	0.29071	9	hsa-miR-21-5p	hsa-miR-15b-5p	hsa-miR-192-5p	hsa-miR-136-5p	hsa-miR-148a-3p	hsa-miR-143-3p	hsa-miR-205-5p	hsa-miR-503-5p	hsa-miR-98-5p
EEF1A1	0.000958661	0.0640828	0.29071	9	hsa-miR-484	hsa-miR-423-3p	hsa-miR-30e-5p	hsa-miR-23b-3p	hsa-miR-15b-5p	hsa-miR-100-5p	hsa-miR-93-5p	hsa-miR-30a-5p	hsa-miR-24-3p
NR2C2	0.000958661	0.0640828	0.29071	9	hsa-miR-21-5p	hsa-miR-143-3p	hsa-miR-126-5p	hsa-miR-93-5p	hsa-miR-10a-5p	hsa-miR-10b-5p	hsa-miR-6884-3p	hsa-miR-15b-5p	hsa-miR-203a-3p
PHLPP2	0.000958661	0.0640828	0.29071	9	hsa-miR-93-5p	hsa-miR-141-3p	hsa-miR-205-5p	hsa-miR-6884-3p	hsa-miR-15b-5p	hsa-miR-1231	hsa-miR-6839-5p	hsa-miR-27a-3p	hsa-miR-27b-3p
ATP2A2	0.000986134	0.0640828	0.264525	8	hsa-miR-30a-5p	hsa-miR-484	hsa-miR-15b-5p	hsa-miR-100-5p	hsa-miR-575	hsa-miR-6884-3p	hsa-miR-223-5p	hsa-miR-30e-5p
SORD	0.000986134	0.0640828	0.264525	8	hsa-miR-98-5p	hsa-miR-484	hsa-miR-10a-5p	hsa-miR-24-3p	hsa-miR-5189-5p	hsa-miR-148a-3p	hsa-miR-216a-5p	hsa-miR-1237-3p
GJA1	0.000949963	0.0640828	0.161601	5	hsa-miR-23b-3p	hsa-miR-222-3p	hsa-miR-130a-3p	hsa-miR-636	hsa-miR-23a-3p
KMT2C	0.000949963	0.0640828	0.161601	5	hsa-miR-106b-3p	hsa-miR-484	hsa-miR-15b-5p	hsa-miR-27b-3p	hsa-miR-27a-3p
SNCG	0.000949963	0.0640828	0.161601	5	hsa-miR-4437	hsa-miR-15b-5p	hsa-miR-27a-3p	hsa-miR-27b-3p	hsa-miR-7704
TXNDC5	0.000949963	0.0640828	0.161601	5	hsa-miR-27b-3p	hsa-miR-27a-3p	hsa-miR-503-5p	hsa-miR-30e-5p	hsa-miR-30a-5p
AMPD2	0.00101625	0.0640828	0.0769527	3	hsa-miR-484	hsa-miR-10a-5p	hsa-miR-24-3p
DDX54	0.00101625	0.0640828	0.0769527	3	hsa-miR-192-5p	hsa-miR-484	hsa-miR-10a-5p
KCTD14	0.00101625	0.0640828	0.0769527	3	hsa-miR-101-3p	hsa-miR-98-5p	hsa-miR-27a-3p
KIDINS220	0.00101625	0.0640828	0.0769527	3	hsa-miR-192-5p	hsa-miR-30a-5p	hsa-miR-423-3p
LEMD3	0.00101625	0.0640828	0.0769527	3	hsa-miR-22-3p	hsa-miR-10b-5p	hsa-miR-10a-5p
NIPSNAP2	0.00101625	0.0640828	0.0769527	3	hsa-miR-24-3p	hsa-miR-10b-5p	hsa-miR-10a-5p
PHTF1	0.00101625	0.0640828	0.0769527	3	hsa-miR-192-5p	hsa-miR-21-5p	hsa-miR-484
RNF220	0.00101625	0.0640828	0.0769527	3	hsa-miR-93-5p	hsa-miR-30a-5p	hsa-miR-30e-5p
THUMPD1	0.00101625	0.0640828	0.0769527	3	hsa-miR-10a-5p	hsa-miR-10b-5p	hsa-miR-30a-5p
PIM1	0.00104234	0.0652549	0.236355	7	hsa-miR-210-3p	hsa-miR-192-5p	hsa-miR-15b-5p	hsa-miR-4516	hsa-miR-101-3p	hsa-miR-1246	hsa-miR-1270
PLAG1	0.00105683	0.0656893	0.319354	10	hsa-miR-144-3p	hsa-miR-101-3p	hsa-miR-98-5p	hsa-miR-27a-3p	hsa-miR-23a-3p	hsa-miR-23b-3p	hsa-miR-503-5p	hsa-miR-15b-5p	hsa-miR-126-5p	hsa-miR-223-5p
NUFIP2	0.00112665	0.0673014	0.52905	24	hsa-miR-30a-5p	hsa-miR-101-3p	hsa-miR-93-5p	hsa-miR-21-5p	hsa-miR-484	hsa-miR-10b-5p	hsa-miR-205-5p	hsa-miR-126-5p	hsa-miR-203a-3p	hsa-miR-6126	hsa-miR-145-5p	hsa-miR-5195-3p	hsa-miR-636	hsa-miR-23b-3p	hsa-miR-23a-3p	hsa-miR-548b-3p	hsa-miR-7847-3p	hsa-miR-5189-5p	hsa-miR-27b-3p	hsa-miR-27a-3p	hsa-miR-4516	hsa-miR-4781-3p	hsa-miR-503-5p	hsa-miR-15b-5p
BAZ1B	0.00112917	0.0673014	0.125048	4	hsa-miR-30a-5p	hsa-miR-21-5p	hsa-miR-423-3p	hsa-miR-100-5p
FAM69A	0.00112917	0.0673014	0.125048	4	hsa-miR-98-5p	hsa-miR-27a-3p	hsa-miR-101-3p	hsa-miR-144-3p
LDHB	0.00112917	0.0673014	0.125048	4	hsa-miR-100-5p	hsa-miR-23a-3p	hsa-miR-24-3p	hsa-miR-210-3p
MALAT1	0.00112917	0.0673014	0.125048	4	hsa-miR-22-3p	hsa-miR-202-3p	hsa-miR-146b-5p	hsa-miR-141-3p
MSL3	0.00112917	0.0673014	0.125048	4	hsa-miR-484	hsa-miR-10b-5p	hsa-miR-10a-5p	hsa-miR-148a-3p
CCNK	0.00119222	0.0700993	0.169296	5	hsa-miR-484	hsa-miR-27a-3p	hsa-miR-27b-3p	hsa-miR-144-3p	hsa-miR-4781-3p
DDX5	0.00119222	0.0700993	0.169296	5	hsa-miR-205-5p	hsa-miR-93-5p	hsa-miR-15b-5p	hsa-miR-24-3p	hsa-miR-23a-3p
MAP7D1	0.00120096	0.0701394	0.241851	7	hsa-miR-484	hsa-miR-100-5p	hsa-miR-223-5p	hsa-miR-625-5p	hsa-miR-4516	hsa-miR-654-3p	hsa-miR-6890-5p
TMED5	0.00125568	0.0728465	0.274144	8	hsa-miR-30a-5p	hsa-miR-101-3p	hsa-miR-10b-5p	hsa-miR-10a-5p	hsa-miR-144-3p	hsa-miR-98-5p	hsa-miR-27b-3p	hsa-miR-27a-3p
CHD7	0.00132851	0.0733263	0.21162	6	hsa-miR-192-5p	hsa-miR-98-5p	hsa-miR-4667-5p	hsa-miR-7161-5p	hsa-miR-1270	hsa-miR-1246
AKAP9	0.00146619	0.0733263	0.0384763	2	hsa-miR-192-5p	hsa-miR-21-5p
ALAS1	0.00146619	0.0733263	0.0384763	2	hsa-miR-484	hsa-miR-423-3p
CHFR	0.00146619	0.0733263	0.0384763	2	hsa-miR-24-3p	hsa-miR-10a-5p
CIRBP	0.00146619	0.0733263	0.0384763	2	hsa-miR-30a-5p	hsa-miR-24-3p
CRISP2	0.00146619	0.0733263	0.0384763	2	hsa-miR-27a-3p	hsa-miR-27b-3p
DAXX	0.00146619	0.0733263	0.0384763	2	hsa-miR-21-5p	hsa-miR-222-3p
DCBLD1	0.00146619	0.0733263	0.0384763	2	hsa-miR-484	hsa-miR-100-5p
DENND1A	0.00146619	0.0733263	0.0384763	2	hsa-miR-192-5p	hsa-miR-98-5p
DOLK	0.00146619	0.0733263	0.0384763	2	hsa-miR-98-5p	hsa-miR-100-5p
GAS5	0.00146619	0.0733263	0.0384763	2	hsa-miR-21-5p	hsa-miR-222-3p
GP1BA	0.00146619	0.0733263	0.0384763	2	hsa-miR-10b-5p	hsa-miR-10a-5p
IFNR	0.00146619	0.0733263	0.0384763	2	hsa-miR-24-3p	hsa-miR-27a-3p
IL24	0.00146619	0.0733263	0.0384763	2	hsa-miR-205-5p	hsa-miR-203a-3p
LRRC61	0.00146619	0.0733263	0.0384763	2	hsa-miR-27a-3p	hsa-miR-27b-3p
MGAT4B	0.00146619	0.0733263	0.0384763	2	hsa-miR-484	hsa-miR-222-3p
MUC19	0.00146619	0.0733263	0.0384763	2	hsa-miR-5195-3p	hsa-miR-145-5p
PAN3	0.00146619	0.0733263	0.0384763	2	hsa-miR-148a-3p	hsa-miR-21-5p
PDGFD	0.00146619	0.0733263	0.0384763	2	hsa-miR-21-5p	hsa-miR-145-5p
PINK1	0.00146619	0.0733263	0.0384763	2	hsa-miR-27a-3p	hsa-miR-27b-3p
SPG11	0.00146619	0.0733263	0.0384763	2	hsa-miR-21-5p	hsa-miR-22-3p
UBIAD1	0.00146619	0.0733263	0.0384763	2	hsa-miR-192-5p	hsa-miR-222-3p
ZBED4	0.00146619	0.0733263	0.0384763	2	hsa-miR-484	hsa-miR-98-5p
ZNF627	0.00146619	0.0733263	0.0384763	2	hsa-miR-27b-3p	hsa-miR-27a-3p
SNAI1	0.0014774	0.0734646	0.176991	5	hsa-miR-30a-5p	hsa-miR-30e-5p	hsa-miR-203a-3p	hsa-miR-22-3p	hsa-miR-30c-2-3p
CCNF	0.0015084	0.0745803	0.356781	11	hsa-miR-503-5p	hsa-miR-98-5p	hsa-miR-30a-5p	hsa-miR-30e-5p	hsa-miR-101-3p	hsa-miR-484	hsa-miR-625-5p	hsa-miR-4667-5p	hsa-miR-4422	hsa-miR-30c-2-3p	hsa-miR-6731-5p
DYRK2	0.00154005	0.0748688	0.378351	12	hsa-miR-98-5p	hsa-miR-93-5p	hsa-miR-484	hsa-miR-24-3p	hsa-miR-30c-2-3p	hsa-miR-210-3p	hsa-miR-625-5p	hsa-miR-6786-5p	hsa-miR-548b-3p	hsa-miR-629-5p	hsa-miR-101-3p	hsa-miR-509-3p
DBF4	0.00153447	0.0748688	0.134667	4	hsa-miR-98-5p	hsa-miR-30a-5p	hsa-miR-30e-5p	hsa-miR-24-3p
HNRNPM	0.00153447	0.0748688	0.134667	4	hsa-miR-30a-5p	hsa-miR-484	hsa-miR-15b-5p	hsa-miR-93-5p
E2F1	0.00158107	0.0760138	0.283763	8	hsa-miR-98-5p	hsa-miR-21-5p	hsa-miR-93-5p	hsa-miR-205-5p	hsa-miR-23b-3p	hsa-miR-203a-3p	hsa-miR-24-3p	hsa-miR-10a-5p
CADM1	0.00157472	0.0760138	0.252845	7	hsa-miR-192-5p	hsa-miR-484	hsa-miR-144-3p	hsa-miR-101-3p	hsa-miR-10b-5p	hsa-miR-10a-5p	hsa-miR-21-5p
DYNLL2	0.00166998	0.0767573	0.338592	10	hsa-miR-148a-3p	hsa-miR-27a-3p	hsa-miR-27b-3p	hsa-miR-15b-5p	hsa-miR-503-5p	hsa-miR-1182	hsa-miR-24-3p	hsa-miR-181a-2-3p	hsa-miR-23a-3p	hsa-miR-23b-3p
B3GNT5	0.00172885	0.0767573	0.0897781	3	hsa-miR-192-5p	hsa-miR-21-5p	hsa-miR-10a-5p
CCDC32	0.00172885	0.0767573	0.0897781	3	hsa-miR-24-3p	hsa-miR-1307-3p	hsa-miR-423-3p
CHUK	0.00172885	0.0767573	0.0897781	3	hsa-miR-23b-3p	hsa-miR-98-5p	hsa-miR-23a-3p
COL5A2	0.00172885	0.0767573	0.0897781	3	hsa-miR-21-5p	hsa-miR-222-3p	hsa-miR-143-3p
DDX46	0.00172885	0.0767573	0.0897781	3	hsa-miR-93-5p	hsa-miR-21-5p	hsa-miR-423-3p
DEAF1	0.00172885	0.0767573	0.0897781	3	hsa-miR-192-5p	hsa-miR-100-5p	hsa-miR-210-3p
FBXO46	0.00172885	0.0767573	0.0897781	3	hsa-miR-6890-5p	hsa-miR-27a-3p	hsa-miR-27b-3p
GATA3	0.00172885	0.0767573	0.0897781	3	hsa-miR-10b-5p	hsa-miR-27a-3p	hsa-miR-24-3p
H2AFV	0.00172885	0.0767573	0.0897781	3	hsa-miR-484	hsa-miR-100-5p	hsa-miR-136-5p
MYO9A	0.00172885	0.0767573	0.0897781	3	hsa-miR-101-3p	hsa-miR-27a-3p	hsa-miR-21-5p
PLOD1	0.00172885	0.0767573	0.0897781	3	hsa-miR-192-5p	hsa-miR-484	hsa-miR-23b-3p
PROSER1	0.00172885	0.0767573	0.0897781	3	hsa-miR-98-5p	hsa-miR-24-3p	hsa-miR-21-5p
RABL6	0.00172885	0.0767573	0.0897781	3	hsa-miR-484	hsa-miR-222-3p	hsa-miR-10a-5p
USP34	0.00172885	0.0767573	0.0897781	3	hsa-miR-192-5p	hsa-miR-21-5p	hsa-miR-23a-3p
TMEM2	0.00177067	0.0778202	0.363776	11	hsa-miR-192-5p	hsa-miR-98-5p	hsa-miR-21-5p	hsa-miR-130a-3p	hsa-miR-873-5p	hsa-miR-2861	hsa-miR-6131	hsa-miR-222-3p	hsa-miR-3194-5p	hsa-miR-484	hsa-miR-7161-5p
AFF4	0.00176714	0.0778202	0.288573	8	hsa-miR-101-3p	hsa-miR-27a-3p	hsa-miR-126-5p	hsa-miR-205-5p	hsa-miR-30e-5p	hsa-miR-30a-5p	hsa-miR-27b-3p	hsa-miR-15b-5p
ZNF774	0.00179277	0.0779682	0.258341	7	hsa-miR-202-3p	hsa-miR-98-5p	hsa-miR-223-5p	hsa-miR-30c-2-3p	hsa-miR-4505	hsa-miR-4516	hsa-miR-6731-5p
C8orf4	0.00180988	0.0779682	0.184686	5	hsa-miR-98-5p	hsa-miR-1290	hsa-miR-27a-3p	hsa-miR-27b-3p	hsa-miR-101-3p
JADE3	0.00180988	0.0779682	0.184686	5	hsa-miR-24-3p	hsa-miR-21-5p	hsa-miR-484	hsa-miR-30a-5p	hsa-miR-30e-5p
USP25	0.00180988	0.0779682	0.184686	5	hsa-miR-101-3p	hsa-miR-27a-3p	hsa-miR-223-5p	hsa-miR-27b-3p	hsa-miR-144-3p
MIB1	0.00182914	0.0784098	0.224445	6	hsa-miR-210-3p	hsa-miR-192-5p	hsa-miR-21-5p	hsa-miR-30e-5p	hsa-miR-30a-5p	hsa-miR-15b-5p
PLAGL2	0.00186101	0.0793849	0.454502	16	hsa-miR-192-5p	hsa-miR-98-5p	hsa-miR-24-3p	hsa-miR-145-5p	hsa-miR-5195-3p	hsa-miR-205-5p	hsa-miR-212-3p	hsa-miR-27b-3p	hsa-miR-27a-3p	hsa-miR-4437	hsa-miR-484	hsa-miR-1246	hsa-miR-93-5p	hsa-miR-203a-3p	hsa-miR-30a-5p	hsa-miR-30e-5p
IGF1R	0.00193555	0.0821619	0.496142	19	hsa-miR-145-5p	hsa-miR-100-5p	hsa-miR-192-5p	hsa-miR-30a-5p	hsa-miR-484	hsa-miR-143-3p	hsa-miR-503-5p	hsa-miR-6124	hsa-miR-98-5p	hsa-miR-625-5p	hsa-miR-21-5p	hsa-miR-6731-5p	hsa-miR-202-3p	hsa-miR-7161-5p	hsa-miR-223-5p	hsa-miR-203a-3p	hsa-miR-6884-3p	hsa-miR-4508	hsa-miR-141-3p
JMY	0.00197014	0.0832241	0.293382	8	hsa-miR-21-5p	hsa-miR-203a-3p	hsa-miR-130a-3p	hsa-miR-27a-3p	hsa-miR-27b-3p	hsa-miR-144-3p	hsa-miR-4330	hsa-miR-320e
C6orf106	0.00203361	0.0834741	0.263838	7	hsa-miR-484	hsa-miR-423-3p	hsa-miR-10b-5p	hsa-miR-6731-5p	hsa-miR-4330	hsa-miR-212-3p	hsa-miR-15b-5p
RPS6KA3	0.00203361	0.0834741	0.263838	7	hsa-miR-21-5p	hsa-miR-503-5p	hsa-miR-5195-3p	hsa-miR-145-5p	hsa-miR-636	hsa-miR-1237-3p	hsa-miR-15b-5p
BDNF	0.00203114	0.0834741	0.144286	4	hsa-miR-30a-5p	hsa-miR-210-3p	hsa-miR-22-3p	hsa-miR-10a-5p
MAP3K4	0.00203114	0.0834741	0.144286	4	hsa-miR-148a-3p	hsa-miR-93-5p	hsa-miR-144-3p	hsa-miR-101-3p
RAB12	0.00203114	0.0834741	0.144286	4	hsa-miR-148a-3p	hsa-miR-629-5p	hsa-miR-93-5p	hsa-miR-223-5p
WDCP	0.00203114	0.0834741	0.144286	4	hsa-miR-192-5p	hsa-miR-27a-3p	hsa-miR-27b-3p	hsa-miR-144-3p
BCL2L11	0.00205944	0.0841375	0.391176	12	hsa-miR-222-3p	hsa-miR-93-5p	hsa-miR-10b-5p	hsa-miR-24-3p	hsa-miR-148a-3p	hsa-miR-10a-5p	hsa-miR-192-5p	hsa-miR-101-3p	hsa-miR-144-3p	hsa-miR-423-3p	hsa-miR-30c-2-3p	hsa-miR-6731-5p
ZNF200	0.00212757	0.0865146	0.230858	6	hsa-miR-192-5p	hsa-miR-98-5p	hsa-miR-202-3p	hsa-miR-203a-3p	hsa-miR-30e-5p	hsa-miR-30a-5p
PSMB5	0.00214505	0.0868196	0.324911	9	hsa-miR-423-3p	hsa-miR-30e-5p	hsa-miR-1307-3p	hsa-miR-130a-3p	hsa-miR-5571-5p	hsa-miR-1237-3p	hsa-miR-15b-5p	hsa-miR-192-5p	hsa-miR-636
LIN28B	0.00219115	0.0871845	0.298192	8	hsa-miR-151a-3p	hsa-miR-484	hsa-miR-15b-5p	hsa-miR-100-5p	hsa-miR-30e-5p	hsa-miR-30a-5p	hsa-miR-203a-3p	hsa-miR-101-3p
YRDC	0.00219115	0.0871845	0.298192	8	hsa-miR-484	hsa-miR-30a-5p	hsa-miR-607	hsa-miR-141-3p	hsa-miR-24-3p	hsa-miR-503-5p	hsa-miR-15b-5p	hsa-miR-7161-5p
ASAP1	0.00219414	0.0871845	0.192382	5	hsa-miR-98-5p	hsa-miR-203a-3p	hsa-miR-136-5p	hsa-miR-493-3p	hsa-miR-6124
USP5	0.00219414	0.0871845	0.192382	5	hsa-miR-30a-5p	hsa-miR-484	hsa-miR-223-5p	hsa-miR-23b-3p	hsa-miR-23a-3p
NOLC1	0.00229884	0.0905179	0.269334	7	hsa-miR-98-5p	hsa-miR-484	hsa-miR-222-3p	hsa-miR-27b-3p	hsa-miR-27a-3p	hsa-miR-126-5p	hsa-miR-575
RGS5	0.00229884	0.0905179	0.269334	7	hsa-miR-223-5p	hsa-miR-6787-5p	hsa-miR-1237-3p	hsa-miR-1290	hsa-miR-6839-5p	hsa-miR-23a-3p	hsa-miR-23b-3p
UBE2D3	0.00240765	0.0939797	0.377768	11	hsa-miR-101-3p	hsa-miR-98-5p	hsa-miR-136-5p	hsa-miR-6126	hsa-miR-493-3p	hsa-miR-7847-3p	hsa-miR-130a-3p	hsa-miR-148a-3p	hsa-miR-30a-5p	hsa-miR-30e-5p	hsa-miR-4330
AKT3	0.00259004	0.0939797	0.274831	7	hsa-miR-146b-5p	hsa-miR-223-5p	hsa-miR-4781-3p	hsa-miR-503-5p	hsa-miR-15b-5p	hsa-miR-222-3p	hsa-miR-873-5p
CDC25A	0.00259004	0.0939797	0.274831	7	hsa-miR-21-5p	hsa-miR-503-5p	hsa-miR-192-5p	hsa-miR-98-5p	hsa-miR-484	hsa-miR-141-3p	hsa-miR-15b-5p
APLP2	0.00246142	0.0939797	0.237271	6	hsa-miR-93-5p	hsa-miR-30e-5p	hsa-miR-30a-5p	hsa-miR-1270	hsa-miR-148a-3p	hsa-miR-4516
NPEPPS	0.00246142	0.0939797	0.237271	6	hsa-miR-484	hsa-miR-423-3p	hsa-miR-27b-3p	hsa-miR-93-5p	hsa-miR-27a-3p	hsa-miR-873-5p
CIT	0.00263471	0.0939797	0.200077	5	hsa-miR-192-5p	hsa-miR-203a-3p	hsa-miR-4499	hsa-miR-607	hsa-miR-93-5p
MEIS1	0.00263471	0.0939797	0.200077	5	hsa-miR-98-5p	hsa-miR-101-3p	hsa-miR-21-5p	hsa-miR-484	hsa-miR-873-5p
PRPF8	0.00263471	0.0939797	0.200077	5	hsa-miR-484	hsa-miR-27b-3p	hsa-miR-10b-5p	hsa-miR-10a-5p	hsa-miR-93-5p
PSMD7	0.00263471	0.0939797	0.200077	5	hsa-miR-15b-5p	hsa-miR-30a-5p	hsa-miR-30e-5p	hsa-miR-6126	hsa-miR-493-3p
ZNF217	0.00263471	0.0939797	0.200077	5	hsa-miR-24-3p	hsa-miR-93-5p	hsa-miR-22-3p	hsa-miR-21-5p	hsa-miR-15b-5p
FUBP1	0.00262893	0.0939797	0.153905	4	hsa-miR-192-5p	hsa-miR-21-5p	hsa-miR-222-3p	hsa-miR-22-3p
POLR2A	0.00262893	0.0939797	0.153905	4	hsa-miR-484	hsa-miR-10b-5p	hsa-miR-10a-5p	hsa-miR-93-5p
PREPL	0.00262893	0.0939797	0.153905	4	hsa-miR-21-5p	hsa-miR-484	hsa-miR-30e-5p	hsa-miR-30a-5p
SLC46A3	0.00262893	0.0939797	0.153905	4	hsa-miR-192-5p	hsa-miR-27b-3p	hsa-miR-27a-3p	hsa-miR-144-3p
SPTBN1	0.00262893	0.0939797	0.153905	4	hsa-miR-192-5p	hsa-miR-93-5p	hsa-miR-423-3p	hsa-miR-145-5p
TAF1	0.00262893	0.0939797	0.153905	4	hsa-miR-21-5p	hsa-miR-4508	hsa-miR-24-3p	hsa-miR-4505
TRAK1	0.00262893	0.0939797	0.153905	4	hsa-miR-93-5p	hsa-miR-503-5p	hsa-miR-15b-5p	hsa-miR-711
ZNF502	0.00262893	0.0939797	0.153905	4	hsa-miR-10b-5p	hsa-miR-10a-5p	hsa-miR-1246	hsa-miR-1290
ALG3	0.00268914	0.0939797	0.102604	3	hsa-miR-98-5p	hsa-miR-222-3p	hsa-miR-100-5p
CXCL11	0.00268914	0.0939797	0.102604	3	hsa-miR-30e-5p	hsa-miR-30a-5p	hsa-miR-548b-3p
EIF3B	0.00268914	0.0939797	0.102604	3	hsa-miR-423-3p	hsa-miR-151a-3p	hsa-miR-222-3p
GCLC	0.00268914	0.0939797	0.102604	3	hsa-miR-30e-5p	hsa-miR-30a-5p	hsa-miR-101-3p
NDUFA4	0.00268914	0.0939797	0.102604	3	hsa-miR-145-5p	hsa-miR-210-3p	hsa-miR-205-5p
PPAN	0.00268914	0.0939797	0.102604	3	hsa-miR-98-5p	hsa-miR-423-3p	hsa-miR-93-5p
PRDX1	0.00268914	0.0939797	0.102604	3	hsa-miR-484	hsa-miR-23b-3p	hsa-miR-100-5p
RND3	0.00268914	0.0939797	0.102604	3	hsa-miR-98-5p	hsa-miR-93-5p	hsa-miR-30a-5p
SRC	0.00268914	0.0939797	0.102604	3	hsa-miR-23b-3p	hsa-miR-205-5p	hsa-miR-203a-3p
STT3A	0.00268914	0.0939797	0.102604	3	hsa-miR-484	hsa-miR-10b-5p	hsa-miR-10a-5p
CDKN1A	0.00271506	0.0945057	0.553725	23	hsa-miR-145-5p	hsa-miR-93-5p	hsa-miR-654-3p	hsa-miR-423-3p	hsa-miR-503-5p	hsa-miR-146b-5p	hsa-miR-10b-5p	hsa-miR-98-5p	hsa-miR-22-3p	hsa-miR-15b-5p	hsa-miR-6124	hsa-miR-101-3p	hsa-miR-4516	hsa-miR-202-3p	hsa-miR-148a-3p	hsa-miR-212-3p	hsa-miR-4254	hsa-miR-4505	hsa-miR-4769-5p	hsa-miR-5571-5p	hsa-miR-6737-5p	hsa-miR-6787-5p	hsa-miR-7704
NAP1L1	0.00290888	0.0996579	0.280328	7	hsa-miR-30a-5p	hsa-miR-10b-5p	hsa-miR-10a-5p	hsa-miR-30e-5p	hsa-miR-101-3p	hsa-miR-202-3p	hsa-miR-98-5p
SMAD7	0.00290888	0.0996579	0.280328	7	hsa-miR-216a-5p	hsa-miR-21-5p	hsa-miR-98-5p	hsa-miR-15b-5p	hsa-miR-100-5p	hsa-miR-93-5p	hsa-miR-503-5p
SRPRA	0.00290888	0.0996579	0.280328	7	hsa-miR-484	hsa-miR-423-3p	hsa-miR-503-5p	hsa-miR-15b-5p	hsa-miR-6737-5p	hsa-miR-30e-5p	hsa-miR-30a-5p
ZFYVE9	0.00290888	0.0996579	0.280328	7	hsa-miR-222-3p	hsa-miR-93-5p	hsa-miR-130a-3p	hsa-miR-145-5p	hsa-miR-5195-3p	hsa-miR-591	hsa-miR-24-3p
JAG1	0.00313616	0.106605	0.207772	5	hsa-miR-21-5p	hsa-miR-143-3p	hsa-miR-145-5p	hsa-miR-98-5p	hsa-miR-607
TMEM9B	0.00313616	0.106605	0.207772	5	hsa-miR-145-5p	hsa-miR-148a-3p	hsa-miR-484	hsa-miR-423-3p	hsa-miR-93-5p
CLN8	0.00322753	0.109284	0.369373	10	hsa-miR-484	hsa-miR-93-5p	hsa-miR-636	hsa-miR-24-3p	hsa-miR-607	hsa-miR-654-3p	hsa-miR-6890-5p	hsa-miR-10b-5p	hsa-miR-10a-5p	hsa-miR-7847-3p
CPSF7	0.00325705	0.109432	0.285824	7	hsa-miR-30c-2-3p	hsa-miR-484	hsa-miR-23b-3p	hsa-miR-15b-5p	hsa-miR-625-5p	hsa-miR-6890-5p	hsa-miR-7847-3p
HIST2H4B	0.00324575	0.109432	0.250096	6	hsa-miR-98-5p	hsa-miR-484	hsa-miR-23b-3p	hsa-miR-222-3p	hsa-miR-100-5p	hsa-miR-93-5p
NAA30	0.00327746	0.10959	0.31743	8	hsa-miR-93-5p	hsa-miR-21-5p	hsa-miR-15b-5p	hsa-miR-98-5p	hsa-miR-203a-3p	hsa-miR-101-3p	hsa-miR-144-3p	hsa-miR-5189-5p
APPBP2	0.00333732	0.10959	0.163524	4	hsa-miR-148a-3p	hsa-miR-27b-3p	hsa-miR-27a-3p	hsa-miR-144-3p
CUL5	0.00333732	0.10959	0.163524	4	hsa-miR-192-5p	hsa-miR-484	hsa-miR-100-5p	hsa-miR-205-5p
EXOSC10	0.00333732	0.10959	0.163524	4	hsa-miR-30a-5p	hsa-miR-484	hsa-miR-222-3p	hsa-miR-1307-3p
GTF2I	0.00333732	0.10959	0.163524	4	hsa-miR-21-5p	hsa-miR-484	hsa-miR-23b-3p	hsa-miR-607
PPFIA4	0.00333732	0.10959	0.163524	4	hsa-miR-21-5p	hsa-miR-30c-2-3p	hsa-miR-6731-5p	hsa-miR-4667-5p
LDLR	0.00400578	0.109788	0.458968	14	hsa-miR-130a-3p	hsa-miR-93-5p	hsa-miR-30a-5p	hsa-miR-27a-3p	hsa-miR-30e-5p	hsa-miR-27b-3p	hsa-miR-212-3p	hsa-miR-223-5p	hsa-miR-1307-3p	hsa-miR-484	hsa-miR-148a-3p	hsa-miR-548b-3p	hsa-miR-6746-5p	hsa-miR-7704
NAA50	0.0040104	0.109788	0.42324	12	hsa-miR-192-5p	hsa-miR-21-5p	hsa-miR-7847-3p	hsa-miR-126-5p	hsa-miR-27b-3p	hsa-miR-27a-3p	hsa-miR-6737-5p	hsa-miR-4425	hsa-miR-625-5p	hsa-miR-6131	hsa-miR-130a-3p	hsa-miR-93-5p
ZNF426	0.00376533	0.109788	0.420033	12	hsa-miR-625-5p	hsa-miR-5195-3p	hsa-miR-145-5p	hsa-miR-23b-3p	hsa-miR-23a-3p	hsa-miR-7704	hsa-miR-6890-5p	hsa-miR-6131	hsa-miR-93-5p	hsa-miR-4508	hsa-miR-143-3p	hsa-miR-4309
CCNT2	0.00364171	0.109788	0.350562	9	hsa-miR-22-3p	hsa-miR-484	hsa-miR-423-3p	hsa-miR-15b-5p	hsa-miR-6884-3p	hsa-miR-27a-3p	hsa-miR-27b-3p	hsa-miR-607	hsa-miR-98-5p
HIF1A	0.00429141	0.109788	0.359112	9	hsa-miR-106b-3p	hsa-miR-210-3p	hsa-miR-93-5p	hsa-miR-151a-3p	hsa-miR-22-3p	hsa-miR-21-5p	hsa-miR-4499	hsa-miR-27a-3p	hsa-miR-145-5p
MAP1B	0.0039583	0.109788	0.327049	8	hsa-miR-222-3p	hsa-miR-151a-3p	hsa-miR-6124	hsa-miR-23a-3p	hsa-miR-23b-3p	hsa-miR-4499	hsa-miR-27b-3p	hsa-miR-27a-3p
TGFBR3	0.0036054	0.109788	0.322239	8	hsa-miR-21-5p	hsa-miR-101-3p	hsa-miR-27b-3p	hsa-miR-27a-3p	hsa-miR-202-3p	hsa-miR-144-3p	hsa-miR-98-5p	hsa-miR-15b-5p
RMND5A	0.00363625	0.109788	0.291321	7	hsa-miR-27a-3p	hsa-miR-21-5p	hsa-miR-23b-3p	hsa-miR-22-3p	hsa-miR-27b-3p	hsa-miR-203a-3p	hsa-miR-4330
GLCCI1	0.00434003	0.109788	0.223163	5	hsa-miR-21-5p	hsa-miR-192-5p	hsa-miR-7847-3p	hsa-miR-27b-3p	hsa-miR-27a-3p
HMGN1	0.00370307	0.109788	0.215467	5	hsa-miR-484	hsa-miR-100-5p	hsa-miR-27b-3p	hsa-miR-27a-3p	hsa-miR-607
LPCAT1	0.00434003	0.109788	0.223163	5	hsa-miR-205-5p	hsa-miR-30e-5p	hsa-miR-30a-5p	hsa-miR-27b-3p	hsa-miR-27a-3p
NAPG	0.00434003	0.109788	0.223163	5	hsa-miR-30a-5p	hsa-miR-15b-5p	hsa-miR-126-5p	hsa-miR-30e-5p	hsa-miR-503-5p
NCBP2	0.00370307	0.109788	0.215467	5	hsa-miR-192-5p	hsa-miR-24-3p	hsa-miR-4781-3p	hsa-miR-27b-3p	hsa-miR-27a-3p
PRDX3	0.00434003	0.109788	0.223163	5	hsa-miR-15b-5p	hsa-miR-1290	hsa-miR-6839-5p	hsa-miR-607	hsa-miR-23b-3p
SFRP1	0.00370307	0.109788	0.215467	5	hsa-miR-146b-5p	hsa-miR-4667-5p	hsa-miR-10b-5p	hsa-miR-10a-5p	hsa-miR-27a-3p
ADD3	0.00416552	0.109788	0.173144	4	hsa-miR-24-3p	hsa-miR-23a-3p	hsa-miR-23b-3p	hsa-miR-145-5p
GCLM	0.00416552	0.109788	0.173144	4	hsa-miR-24-3p	hsa-miR-6131	hsa-miR-484	hsa-miR-4781-3p
HAPLN1	0.00416552	0.109788	0.173144	4	hsa-miR-21-5p	hsa-miR-6124	hsa-miR-23b-3p	hsa-miR-23a-3p
HOXA1	0.00416552	0.109788	0.173144	4	hsa-miR-210-3p	hsa-miR-10a-5p	hsa-miR-100-5p	hsa-miR-203a-3p
MTR	0.00416552	0.109788	0.173144	4	hsa-miR-484	hsa-miR-10a-5p	hsa-miR-30a-5p	hsa-miR-30e-5p
CNDP2	0.00392161	0.109788	0.115429	3	hsa-miR-30a-5p	hsa-miR-24-3p	hsa-miR-493-3p
COG5	0.00392161	0.109788	0.115429	3	hsa-miR-98-5p	hsa-miR-222-3p	hsa-miR-181a-2-3p
DTL	0.00392161	0.109788	0.115429	3	hsa-miR-192-5p	hsa-miR-30a-5p	hsa-miR-24-3p
GFOD1	0.00392161	0.109788	0.115429	3	hsa-miR-24-3p	hsa-miR-484	hsa-miR-100-5p
HK2	0.00392161	0.109788	0.115429	3	hsa-miR-143-3p	hsa-miR-98-5p	hsa-miR-484
MEGF9	0.00392161	0.109788	0.115429	3	hsa-miR-151a-3p	hsa-miR-21-5p	hsa-miR-222-3p
NCSTN	0.00392161	0.109788	0.115429	3	hsa-miR-21-5p	hsa-miR-10a-5p	hsa-miR-24-3p
ZCRB1	0.00392161	0.109788	0.115429	3	hsa-miR-136-5p	hsa-miR-30e-5p	hsa-miR-30a-5p
ACTR1B	0.00428791	0.109788	0.0577145	2	hsa-miR-192-5p	hsa-miR-100-5p
ADA	0.00428791	0.109788	0.0577145	2	hsa-miR-98-5p	hsa-miR-484
ASRGL1	0.00428791	0.109788	0.0577145	2	hsa-miR-192-5p	hsa-miR-21-5p
ATP11B	0.00428791	0.109788	0.0577145	2	hsa-miR-21-5p	hsa-miR-222-3p
AUNIP	0.00428791	0.109788	0.0577145	2	hsa-miR-24-3p	hsa-miR-484
AUTS2	0.00428791	0.109788	0.0577145	2	hsa-miR-21-5p	hsa-miR-222-3p
AVEN	0.00428791	0.109788	0.0577145	2	hsa-miR-30a-5p	hsa-miR-98-5p
BEX1	0.00428791	0.109788	0.0577145	2	hsa-miR-24-3p	hsa-miR-15b-5p
C10orf88	0.00428791	0.109788	0.0577145	2	hsa-miR-101-3p	hsa-miR-98-5p
CAPN2	0.00428791	0.109788	0.0577145	2	hsa-miR-101-3p	hsa-miR-30a-5p
CDK7	0.00428791	0.109788	0.0577145	2	hsa-miR-98-5p	hsa-miR-423-3p
CEP250	0.00428791	0.109788	0.0577145	2	hsa-miR-484	hsa-miR-222-3p
COPS5	0.00428791	0.109788	0.0577145	2	hsa-miR-10b-5p	hsa-miR-24-3p
CUZD1	0.00428791	0.109788	0.0577145	2	hsa-miR-192-5p	hsa-miR-503-5p
DGCR2	0.00428791	0.109788	0.0577145	2	hsa-miR-484	hsa-miR-23b-3p
EIF5B	0.00428791	0.109788	0.0577145	2	hsa-miR-484	hsa-miR-15b-5p
EPM2A	0.00428791	0.109788	0.0577145	2	hsa-miR-192-5p	hsa-miR-21-5p
EXOSC1	0.00428791	0.109788	0.0577145	2	hsa-miR-222-3p	hsa-miR-24-3p
FOXP3	0.00428791	0.109788	0.0577145	2	hsa-miR-210-3p	hsa-miR-21-5p
HINT3	0.00428791	0.109788	0.0577145	2	hsa-miR-192-5p	hsa-miR-30a-5p
IL12A	0.00428791	0.109788	0.0577145	2	hsa-miR-21-5p	hsa-miR-10a-5p
IL32	0.00428791	0.109788	0.0577145	2	hsa-miR-205-5p	hsa-miR-98-5p
KCNJ14	0.00428791	0.109788	0.0577145	2	hsa-miR-484	hsa-miR-24-3p
LARP1B	0.00428791	0.109788	0.0577145	2	hsa-miR-192-5p	hsa-miR-423-3p
MCPH1	0.00428791	0.109788	0.0577145	2	hsa-miR-15b-5p	hsa-miR-10a-5p
MOXD1	0.00428791	0.109788	0.0577145	2	hsa-miR-21-5p	hsa-miR-591
MRPS24	0.00428791	0.109788	0.0577145	2	hsa-miR-24-3p	hsa-miR-484
MSTO1	0.00428791	0.109788	0.0577145	2	hsa-miR-484	hsa-miR-10b-5p
NIPSNAP1	0.00428791	0.109788	0.0577145	2	hsa-miR-145-5p	hsa-miR-98-5p
NR0B2	0.00428791	0.109788	0.0577145	2	hsa-miR-141-3p	hsa-miR-24-3p
PI4KA	0.00428791	0.109788	0.0577145	2	hsa-miR-484	hsa-miR-93-5p
PPP3CA	0.00428791	0.109788	0.0577145	2	hsa-miR-145-5p	hsa-miR-30a-5p
PRADC1	0.00428791	0.109788	0.0577145	2	hsa-miR-192-5p	hsa-miR-484
PREX1	0.00428791	0.109788	0.0577145	2	hsa-miR-27b-3p	hsa-miR-27a-3p
RANBP9	0.00428791	0.109788	0.0577145	2	hsa-miR-101-3p	hsa-miR-591
REXO4	0.00428791	0.109788	0.0577145	2	hsa-miR-30a-5p	hsa-miR-484
RNF139	0.00428791	0.109788	0.0577145	2	hsa-miR-27b-3p	hsa-miR-27a-3p
RPTOR	0.00428791	0.109788	0.0577145	2	hsa-miR-27b-3p	hsa-miR-27a-3p
S100A8	0.00428791	0.109788	0.0577145	2	hsa-miR-98-5p	hsa-miR-24-3p
SEPT10	0.00428791	0.109788	0.0577145	2	hsa-miR-192-5p	hsa-miR-100-5p
SLC6A15	0.00428791	0.109788	0.0577145	2	hsa-miR-23b-3p	hsa-miR-23a-3p
SNX25	0.00428791	0.109788	0.0577145	2	hsa-miR-27b-3p	hsa-miR-27a-3p
STT3B	0.00428791	0.109788	0.0577145	2	hsa-miR-15b-5p	hsa-miR-23a-3p
TCF19	0.00428791	0.109788	0.0577145	2	hsa-miR-484	hsa-miR-10b-5p
TCF25	0.00428791	0.109788	0.0577145	2	hsa-miR-23b-3p	hsa-miR-23a-3p
TEX10	0.00428791	0.109788	0.0577145	2	hsa-miR-98-5p	hsa-miR-222-3p
THOC3	0.00428791	0.109788	0.0577145	2	hsa-miR-27b-3p	hsa-miR-27a-3p
TMEM147	0.00428791	0.109788	0.0577145	2	hsa-miR-98-5p	hsa-miR-21-5p
UROD	0.00428791	0.109788	0.0577145	2	hsa-miR-222-3p	hsa-miR-10b-5p
XPA	0.00428791	0.109788	0.0577145	2	hsa-miR-210-3p	hsa-miR-192-5p
ZNF324	0.00428791	0.109788	0.0577145	2	hsa-miR-423-3p	hsa-miR-30a-5p
CEP57L1	0.00449481	0.113373	0.302314	7	hsa-miR-23b-3p	hsa-miR-23a-3p	hsa-miR-4781-3p	hsa-miR-4330	hsa-miR-4505	hsa-miR-24-3p	hsa-miR-7847-3p
E2F3	0.00453923	0.114163	0.429652	12	hsa-miR-210-3p	hsa-miR-203a-3p	hsa-miR-141-3p	hsa-miR-101-3p	hsa-miR-24-3p	hsa-miR-15b-5p	hsa-miR-93-5p	hsa-miR-6124	hsa-miR-145-5p	hsa-miR-21-5p	hsa-miR-607	hsa-miR-503-5p
BTN3A3	0.00475368	0.117853	0.269334	6	hsa-miR-21-5p	hsa-miR-15b-5p	hsa-miR-503-5p	hsa-miR-223-5p	hsa-miR-22-3p	hsa-miR-93-5p
CYBRD1	0.00475368	0.117853	0.269334	6	hsa-miR-21-5p	hsa-miR-93-5p	hsa-miR-1231	hsa-miR-3191-3p	hsa-miR-4667-5p	hsa-miR-146b-5p
EXT1	0.00475368	0.117853	0.269334	6	hsa-miR-4769-5p	hsa-miR-6124	hsa-miR-654-3p	hsa-miR-503-5p	hsa-miR-15b-5p	hsa-miR-203a-3p
NR1D2	0.00475368	0.117853	0.269334	6	hsa-miR-10a-5p	hsa-miR-27a-3p	hsa-miR-27b-3p	hsa-miR-509-3p	hsa-miR-145-5p	hsa-miR-5195-3p
SP4	0.00475368	0.117853	0.269334	6	hsa-miR-27a-3p	hsa-miR-192-5p	hsa-miR-30a-5p	hsa-miR-93-5p	hsa-miR-30e-5p	hsa-miR-216a-5p
RNF111	0.00497773	0.123057	0.307811	7	hsa-miR-98-5p	hsa-miR-484	hsa-miR-21-5p	hsa-miR-101-3p	hsa-miR-144-3p	hsa-miR-23b-3p	hsa-miR-23a-3p
ABCG2	0.00505159	0.12382	0.230858	5	hsa-miR-192-5p	hsa-miR-10a-5p	hsa-miR-181a-2-3p	hsa-miR-222-3p	hsa-miR-212-3p
DOCK4	0.0051224	0.12382	0.182763	4	hsa-miR-21-5p	hsa-miR-98-5p	hsa-miR-23b-3p	hsa-miR-23a-3p
EEA1	0.0051224	0.12382	0.182763	4	hsa-miR-192-5p	hsa-miR-509-3p	hsa-miR-101-3p	hsa-miR-93-5p
POM121	0.0051224	0.12382	0.182763	4	hsa-miR-98-5p	hsa-miR-484	hsa-miR-423-3p	hsa-miR-222-3p
PPP3CB	0.0051224	0.12382	0.182763	4	hsa-miR-10b-5p	hsa-miR-30e-5p	hsa-miR-30a-5p	hsa-miR-181a-2-3p
PRKCH	0.0051224	0.12382	0.182763	4	hsa-miR-493-3p	hsa-miR-4516	hsa-miR-4254	hsa-miR-24-3p
RANBP10	0.0051224	0.12382	0.182763	4	hsa-miR-15b-5p	hsa-miR-222-3p	hsa-miR-6731-5p	hsa-miR-4499
TET1	0.0051224	0.12382	0.182763	4	hsa-miR-21-5p	hsa-miR-141-3p	hsa-miR-5571-5p	hsa-miR-30a-5p
MYO5A	0.00517925	0.124847	0.341477	8	hsa-miR-145-5p	hsa-miR-484	hsa-miR-144-3p	hsa-miR-503-5p	hsa-miR-15b-5p	hsa-miR-6131	hsa-miR-6884-3p	hsa-miR-223-5p
ATXN7L3B	0.00550435	0.127053	0.419742	11	hsa-miR-484	hsa-miR-23a-3p	hsa-miR-23b-3p	hsa-miR-7847-3p	hsa-miR-15b-5p	hsa-miR-607	hsa-miR-93-5p	hsa-miR-202-3p	hsa-miR-4422	hsa-miR-98-5p	hsa-miR-4330
ADAR	0.00549881	0.127053	0.313307	7	hsa-miR-93-5p	hsa-miR-625-5p	hsa-miR-484	hsa-miR-4505	hsa-miR-873-5p	hsa-miR-27b-3p	hsa-miR-27a-3p
CMTM4	0.00549881	0.127053	0.313307	7	hsa-miR-24-3p	hsa-miR-503-5p	hsa-miR-23b-3p	hsa-miR-4516	hsa-miR-873-5p	hsa-miR-575	hsa-miR-15b-5p
DVL3	0.00549881	0.127053	0.313307	7	hsa-miR-93-5p	hsa-miR-24-3p	hsa-miR-202-3p	hsa-miR-126-5p	hsa-miR-10a-5p	hsa-miR-10b-5p	hsa-miR-98-5p
HMGCS1	0.00535552	0.127053	0.275747	6	hsa-miR-192-5p	hsa-miR-210-3p	hsa-miR-607	hsa-miR-23b-3p	hsa-miR-23a-3p	hsa-miR-202-3p
PHC2	0.00535552	0.127053	0.275747	6	hsa-miR-192-5p	hsa-miR-205-5p	hsa-miR-27b-3p	hsa-miR-27a-3p	hsa-miR-4254	hsa-miR-4516
ATN1	0.00544686	0.127053	0.128254	3	hsa-miR-484	hsa-miR-27b-3p	hsa-miR-27a-3p
CKAP5	0.00544686	0.127053	0.128254	3	hsa-miR-21-5p	hsa-miR-484	hsa-miR-15b-5p
CRYBG1	0.00544686	0.127053	0.128254	3	hsa-miR-98-5p	hsa-miR-21-5p	hsa-miR-145-5p
DHFR2	0.00544686	0.127053	0.128254	3	hsa-miR-192-5p	hsa-miR-629-5p	hsa-miR-1237-3p
IFNG	0.00544686	0.127053	0.128254	3	hsa-miR-15b-5p	hsa-miR-27a-3p	hsa-miR-24-3p
IKBKB	0.00544686	0.127053	0.128254	3	hsa-miR-151a-3p	hsa-miR-503-5p	hsa-miR-148a-3p
MAFB	0.00544686	0.127053	0.128254	3	hsa-miR-130a-3p	hsa-miR-148a-3p	hsa-miR-24-3p
RTKN2	0.00544686	0.127053	0.128254	3	hsa-miR-192-5p	hsa-miR-10b-5p	hsa-miR-10a-5p
SLK	0.00544686	0.127053	0.128254	3	hsa-miR-21-5p	hsa-miR-484	hsa-miR-93-5p
SMARCA4	0.00544686	0.127053	0.128254	3	hsa-miR-21-5p	hsa-miR-98-5p	hsa-miR-222-3p
AKT2	0.00584226	0.133788	0.238553	5	hsa-miR-203a-3p	hsa-miR-21-5p	hsa-miR-423-3p	hsa-miR-2861	hsa-miR-143-3p
RTN4	0.00584226	0.133788	0.238553	5	hsa-miR-21-5p	hsa-miR-101-3p	hsa-miR-4330	hsa-miR-15b-5p	hsa-miR-503-5p
SGK3	0.00584226	0.133788	0.238553	5	hsa-miR-21-5p	hsa-miR-6131	hsa-miR-484	hsa-miR-4781-3p	hsa-miR-212-3p
TNPO1	0.00586301	0.133911	0.42324	11	hsa-miR-210-3p	hsa-miR-21-5p	hsa-miR-23a-3p	hsa-miR-27a-3p	hsa-miR-101-3p	hsa-miR-23b-3p	hsa-miR-27b-3p	hsa-miR-144-3p	hsa-miR-151a-3p	hsa-miR-607	hsa-miR-5189-5p
EZH2	0.0060115	0.136585	0.28216	6	hsa-miR-101-3p	hsa-miR-98-5p	hsa-miR-484	hsa-miR-93-5p	hsa-miR-144-3p	hsa-miR-27a-3p
MYO6	0.0060115	0.136585	0.28216	6	hsa-miR-145-5p	hsa-miR-143-3p	hsa-miR-22-3p	hsa-miR-146b-5p	hsa-miR-6131	hsa-miR-4781-3p
RPS15A	0.00614126	0.137998	0.351097	8	hsa-miR-27b-3p	hsa-miR-100-5p	hsa-miR-4330	hsa-miR-5189-5p	hsa-miR-10b-5p	hsa-miR-10a-5p	hsa-miR-130a-3p	hsa-miR-216a-5p
BECN1	0.00621641	0.137998	0.192382	4	hsa-miR-30a-5p	hsa-miR-100-5p	hsa-miR-216a-5p	hsa-miR-30e-5p
COX2	0.00621641	0.137998	0.192382	4	hsa-miR-143-3p	hsa-miR-101-3p	hsa-miR-100-5p	hsa-miR-21-5p
DDHD2	0.00621641	0.137998	0.192382	4	hsa-miR-24-3p	hsa-miR-21-5p	hsa-miR-10b-5p	hsa-miR-503-5p
HECTD1	0.00621641	0.137998	0.192382	4	hsa-miR-210-3p	hsa-miR-30a-5p	hsa-miR-21-5p	hsa-miR-203a-3p
PICALM	0.00621641	0.137998	0.192382	4	hsa-miR-98-5p	hsa-miR-30a-5p	hsa-miR-205-5p	hsa-miR-30e-5p
SNTB1	0.00621641	0.137998	0.192382	4	hsa-miR-24-3p	hsa-miR-130a-3p	hsa-miR-5195-3p	hsa-miR-145-5p
TBC1D10B	0.00621641	0.137998	0.192382	4	hsa-miR-30c-2-3p	hsa-miR-6731-5p	hsa-miR-30e-5p	hsa-miR-30a-5p
XPO1	0.00621641	0.137998	0.192382	4	hsa-miR-192-5p	hsa-miR-30a-5p	hsa-miR-23b-3p	hsa-miR-30e-5p
MYC	0.00623994	0.138168	0.426738	11	hsa-miR-24-3p	hsa-miR-98-5p	hsa-miR-145-5p	hsa-miR-21-5p	hsa-miR-148a-3p	hsa-miR-212-3p	hsa-miR-93-5p	hsa-miR-126-5p	hsa-miR-23a-3p	hsa-miR-222-3p	hsa-miR-130a-3p
MIER3	0.00631561	0.139488	0.380488	9	hsa-miR-27a-3p	hsa-miR-30a-5p	hsa-miR-30e-5p	hsa-miR-181a-2-3p	hsa-miR-30c-2-3p	hsa-miR-6731-5p	hsa-miR-202-3p	hsa-miR-143-3p	hsa-miR-27b-3p
OSBPL10	0.00667061	0.144482	0.355906	8	hsa-miR-192-5p	hsa-miR-98-5p	hsa-miR-222-3p	hsa-miR-27b-3p	hsa-miR-27a-3p	hsa-miR-4781-3p	hsa-miR-30c-2-3p	hsa-miR-24-3p
SET	0.00667061	0.144482	0.355906	8	hsa-miR-484	hsa-miR-423-3p	hsa-miR-100-5p	hsa-miR-93-5p	hsa-miR-21-5p	hsa-miR-4516	hsa-miR-145-5p	hsa-miR-7161-5p
SRCIN1	0.00667061	0.144482	0.355906	8	hsa-miR-3191-3p	hsa-miR-4437	hsa-miR-24-3p	hsa-miR-873-5p	hsa-miR-6787-5p	hsa-miR-1290	hsa-miR-6731-5p	hsa-miR-6746-5p
STX16	0.00667061	0.144482	0.355906	8	hsa-miR-30a-5p	hsa-miR-24-3p	hsa-miR-93-5p	hsa-miR-148a-3p	hsa-miR-130a-3p	hsa-miR-144-3p	hsa-miR-101-3p	hsa-miR-30e-5p
PPP1CB	0.00666281	0.144482	0.324301	7	hsa-miR-192-5p	hsa-miR-23b-3p	hsa-miR-15b-5p	hsa-miR-100-5p	hsa-miR-607	hsa-miR-203a-3p	hsa-miR-1237-3p
RNF152	0.00666281	0.144482	0.324301	7	hsa-miR-101-3p	hsa-miR-27a-3p	hsa-miR-27b-3p	hsa-miR-223-5p	hsa-miR-30c-2-3p	hsa-miR-6731-5p	hsa-miR-4499
SFXN1	0.00672436	0.144482	0.288573	6	hsa-miR-21-5p	hsa-miR-22-3p	hsa-miR-30a-5p	hsa-miR-30e-5p	hsa-miR-27b-3p	hsa-miR-27a-3p
COASY	0.00671648	0.144482	0.246249	5	hsa-miR-27b-3p	hsa-miR-27a-3p	hsa-miR-126-5p	hsa-miR-144-3p	hsa-miR-4422
CSK	0.00671648	0.144482	0.246249	5	hsa-miR-24-3p	hsa-miR-3194-5p	hsa-miR-4505	hsa-miR-6787-5p	hsa-miR-873-5p
ICK	0.00671648	0.144482	0.246249	5	hsa-miR-192-5p	hsa-miR-101-3p	hsa-miR-27b-3p	hsa-miR-27a-3p	hsa-miR-205-5p
SOCS3	0.00671648	0.144482	0.246249	5	hsa-miR-203a-3p	hsa-miR-126-5p	hsa-miR-30e-5p	hsa-miR-30a-5p	hsa-miR-15b-5p
FAM217B	0.00679681	0.145679	0.384763	9	hsa-miR-101-3p	hsa-miR-27a-3p	hsa-miR-21-5p	hsa-miR-27b-3p	hsa-miR-144-3p	hsa-miR-636	hsa-miR-5571-5p	hsa-miR-24-3p	hsa-miR-130a-3p
SP1	0.00724263	0.15001	0.455303	12	hsa-miR-27a-3p	hsa-miR-21-5p	hsa-miR-22-3p	hsa-miR-625-5p	hsa-miR-145-5p	hsa-miR-4667-5p	hsa-miR-202-3p	hsa-miR-6126	hsa-miR-24-3p	hsa-miR-6124	hsa-miR-711	hsa-miR-27b-3p
TNFRSF10B	0.00803796	0.15001	0.419392	10	hsa-miR-30a-5p	hsa-miR-21-5p	hsa-miR-30c-2-3p	hsa-miR-6731-5p	hsa-miR-130a-3p	hsa-miR-93-5p	hsa-miR-4422	hsa-miR-607	hsa-miR-30e-5p	hsa-miR-141-3p
CD2AP	0.00723396	0.15001	0.360716	8	hsa-miR-484	hsa-miR-27a-3p	hsa-miR-27b-3p	hsa-miR-15b-5p	hsa-miR-30a-5p	hsa-miR-30e-5p	hsa-miR-6124	hsa-miR-503-5p
DICER1	0.00723396	0.15001	0.360716	8	hsa-miR-130a-3p	hsa-miR-222-3p	hsa-miR-192-5p	hsa-miR-98-5p	hsa-miR-21-5p	hsa-miR-101-3p	hsa-miR-148a-3p	hsa-miR-15b-5p
LAMC1	0.00723396	0.15001	0.360716	8	hsa-miR-205-5p	hsa-miR-98-5p	hsa-miR-10b-5p	hsa-miR-10a-5p	hsa-miR-6884-3p	hsa-miR-15b-5p	hsa-miR-216a-5p	hsa-miR-93-5p
RAP2C	0.00783265	0.15001	0.365525	8	hsa-miR-423-3p	hsa-miR-24-3p	hsa-miR-100-5p	hsa-miR-93-5p	hsa-miR-144-3p	hsa-miR-101-3p	hsa-miR-15b-5p	hsa-miR-141-3p
MSH6	0.00800154	0.15001	0.335294	7	hsa-miR-21-5p	hsa-miR-192-5p	hsa-miR-484	hsa-miR-23b-3p	hsa-miR-6126	hsa-miR-7161-5p	hsa-miR-1231
PRKAA1	0.00730941	0.15001	0.329797	7	hsa-miR-30a-5p	hsa-miR-30e-5p	hsa-miR-101-3p	hsa-miR-4781-3p	hsa-miR-607	hsa-miR-130a-3p	hsa-miR-15b-5p
SERTAD2	0.00730941	0.15001	0.329797	7	hsa-miR-210-3p	hsa-miR-98-5p	hsa-miR-93-5p	hsa-miR-205-5p	hsa-miR-7847-3p	hsa-miR-4516	hsa-miR-146b-5p
GMFB	0.0074968	0.15001	0.294985	6	hsa-miR-145-5p	hsa-miR-30a-5p	hsa-miR-24-3p	hsa-miR-4516	hsa-miR-4254	hsa-miR-130a-3p
NLK	0.00833154	0.15001	0.301398	6	hsa-miR-192-5p	hsa-miR-23a-3p	hsa-miR-101-3p	hsa-miR-27a-3p	hsa-miR-27b-3p	hsa-miR-216a-5p
RNF38	0.00833154	0.15001	0.301398	6	hsa-miR-15b-5p	hsa-miR-873-5p	hsa-miR-23b-3p	hsa-miR-23a-3p	hsa-miR-27b-3p	hsa-miR-27a-3p
GNA13	0.00767862	0.15001	0.253944	5	hsa-miR-30a-5p	hsa-miR-100-5p	hsa-miR-30e-5p	hsa-miR-141-3p	hsa-miR-5571-5p
ILK	0.00767862	0.15001	0.253944	5	hsa-miR-625-5p	hsa-miR-145-5p	hsa-miR-222-3p	hsa-miR-4505	hsa-miR-711
NDEL1	0.00767862	0.15001	0.253944	5	hsa-miR-93-5p	hsa-miR-30a-5p	hsa-miR-2861	hsa-miR-4505	hsa-miR-30e-5p
RASGRP3	0.00767862	0.15001	0.253944	5	hsa-miR-21-5p	hsa-miR-30a-5p	hsa-miR-30e-5p	hsa-miR-24-3p	hsa-miR-484
SNX4	0.00767862	0.15001	0.253944	5	hsa-miR-10a-5p	hsa-miR-100-5p	hsa-miR-203a-3p	hsa-miR-10b-5p	hsa-miR-222-3p
UBR3	0.00767862	0.15001	0.253944	5	hsa-miR-21-5p	hsa-miR-23b-3p	hsa-miR-15b-5p	hsa-miR-136-5p	hsa-miR-503-5p
CCDC47	0.00745558	0.15001	0.202001	4	hsa-miR-192-5p	hsa-miR-484	hsa-miR-222-3p	hsa-miR-93-5p
HNF4A	0.00745558	0.15001	0.202001	4	hsa-miR-24-3p	hsa-miR-629-5p	hsa-miR-216a-5p	hsa-miR-143-3p
N4BP2	0.00745558	0.15001	0.202001	4	hsa-miR-192-5p	hsa-miR-100-5p	hsa-miR-30a-5p	hsa-miR-30e-5p
USP3	0.00745558	0.15001	0.202001	4	hsa-miR-98-5p	hsa-miR-10b-5p	hsa-miR-93-5p	hsa-miR-15b-5p
C7orf43	0.00728199	0.15001	0.14108	3	hsa-miR-30e-5p	hsa-miR-30a-5p	hsa-miR-93-5p
DOCK5	0.00728199	0.15001	0.14108	3	hsa-miR-21-5p	hsa-miR-98-5p	hsa-miR-222-3p
GOLGA8H	0.00728199	0.15001	0.14108	3	hsa-miR-1270	hsa-miR-4516	hsa-miR-7161-5p
GOLGA8M	0.00728199	0.15001	0.14108	3	hsa-miR-1270	hsa-miR-4516	hsa-miR-7161-5p
MED13L	0.00728199	0.15001	0.14108	3	hsa-miR-98-5p	hsa-miR-93-5p	hsa-miR-23b-3p
PDIA5	0.00728199	0.15001	0.14108	3	hsa-miR-6124	hsa-miR-27b-3p	hsa-miR-27a-3p
AARS2	0.00836071	0.15001	0.0769527	2	hsa-miR-484	hsa-miR-23b-3p
ACAT1	0.00836071	0.15001	0.0769527	2	hsa-miR-23b-3p	hsa-miR-21-5p
ACKR3	0.00836071	0.15001	0.0769527	2	hsa-miR-98-5p	hsa-miR-100-5p
AP3S1	0.00836071	0.15001	0.0769527	2	hsa-miR-30a-5p	hsa-miR-30c-2-3p
ARMCX3	0.00836071	0.15001	0.0769527	2	hsa-miR-21-5p	hsa-miR-10a-5p
ATP5L	0.00836071	0.15001	0.0769527	2	hsa-miR-192-5p	hsa-miR-100-5p
BUB1B	0.00836071	0.15001	0.0769527	2	hsa-miR-192-5p	hsa-miR-22-3p
CCZ1B	0.00836071	0.15001	0.0769527	2	hsa-miR-192-5p	hsa-miR-100-5p
CHMP7	0.00836071	0.15001	0.0769527	2	hsa-miR-484	hsa-miR-15b-5p
CHSY3	0.00836071	0.15001	0.0769527	2	hsa-miR-192-5p	hsa-miR-484
CORO1A	0.00836071	0.15001	0.0769527	2	hsa-miR-222-3p	hsa-miR-24-3p
DCUN1D4	0.00836071	0.15001	0.0769527	2	hsa-miR-27a-3p	hsa-miR-27b-3p
EDNRA	0.00836071	0.15001	0.0769527	2	hsa-miR-203a-3p	hsa-miR-27b-3p
FAH	0.00836071	0.15001	0.0769527	2	hsa-miR-24-3p	hsa-miR-93-5p
FAU	0.00836071	0.15001	0.0769527	2	hsa-miR-484	hsa-miR-23a-3p
FHIT	0.00836071	0.15001	0.0769527	2	hsa-miR-143-3p	hsa-miR-625-5p
GPD1L	0.00836071	0.15001	0.0769527	2	hsa-miR-210-3p	hsa-miR-21-5p
GPR37	0.00836071	0.15001	0.0769527	2	hsa-miR-192-5p	hsa-miR-98-5p
GRPEL1	0.00836071	0.15001	0.0769527	2	hsa-miR-98-5p	hsa-miR-484
GTF3C2	0.00836071	0.15001	0.0769527	2	hsa-miR-24-3p	hsa-miR-10a-5p
HNF1B	0.00836071	0.15001	0.0769527	2	hsa-miR-192-5p	hsa-miR-23a-3p
IL18	0.00836071	0.15001	0.0769527	2	hsa-miR-130a-3p	hsa-miR-24-3p
LRRC8C	0.00836071	0.15001	0.0769527	2	hsa-miR-30a-5p	hsa-miR-192-5p
MLH3	0.00836071	0.15001	0.0769527	2	hsa-miR-484	hsa-miR-151a-3p
NFKB2	0.00836071	0.15001	0.0769527	2	hsa-miR-98-5p	hsa-miR-143-3p
NPAS2	0.00836071	0.15001	0.0769527	2	hsa-miR-484	hsa-miR-93-5p
NPR3	0.00836071	0.15001	0.0769527	2	hsa-miR-30a-5p	hsa-miR-98-5p
OSR1	0.00836071	0.15001	0.0769527	2	hsa-miR-93-5p	hsa-miR-21-5p
PCGF6	0.00836071	0.15001	0.0769527	2	hsa-miR-24-3p	hsa-miR-203a-3p
PSMC3IP	0.00836071	0.15001	0.0769527	2	hsa-miR-192-5p	hsa-miR-484
PYGL	0.00836071	0.15001	0.0769527	2	hsa-miR-10a-5p	hsa-miR-93-5p
RAD52	0.00836071	0.15001	0.0769527	2	hsa-miR-210-3p	hsa-miR-607
RBM17	0.00836071	0.15001	0.0769527	2	hsa-miR-10a-5p	hsa-miR-10b-5p
RPS29	0.00836071	0.15001	0.0769527	2	hsa-miR-484	hsa-miR-10a-5p
SCAP	0.00836071	0.15001	0.0769527	2	hsa-miR-484	hsa-miR-10a-5p
SF3B4	0.00836071	0.15001	0.0769527	2	hsa-miR-423-3p	hsa-miR-10a-5p
SGCB	0.00836071	0.15001	0.0769527	2	hsa-miR-192-5p	hsa-miR-21-5p
SOGA1	0.00836071	0.15001	0.0769527	2	hsa-miR-22-3p	hsa-miR-100-5p
STK38L	0.00836071	0.15001	0.0769527	2	hsa-miR-130a-3p	hsa-miR-205-5p
STUB1	0.00836071	0.15001	0.0769527	2	hsa-miR-30a-5p	hsa-miR-21-5p
SUPV3L1	0.00836071	0.15001	0.0769527	2	hsa-miR-98-5p	hsa-miR-27b-3p
TAF5	0.00836071	0.15001	0.0769527	2	hsa-miR-98-5p	hsa-miR-21-5p
TANGO6	0.00836071	0.15001	0.0769527	2	hsa-miR-15b-5p	hsa-miR-222-3p
TCF7	0.00836071	0.15001	0.0769527	2	hsa-miR-192-5p	hsa-miR-22-3p
THAP12	0.00836071	0.15001	0.0769527	2	hsa-miR-98-5p	hsa-miR-24-3p
TNFSF13	0.00836071	0.15001	0.0769527	2	hsa-miR-192-5p	hsa-miR-145-5p
TROAP	0.00836071	0.15001	0.0769527	2	hsa-miR-192-5p	hsa-miR-484
TUG1	0.00836071	0.15001	0.0769527	2	hsa-miR-144-3p	hsa-miR-145-5p
UHRF2	0.00836071	0.15001	0.0769527	2	hsa-miR-30a-5p	hsa-miR-222-3p
UQCRC2	0.00836071	0.15001	0.0769527	2	hsa-miR-192-5p	hsa-miR-23b-3p
XIST	0.00836071	0.15001	0.0769527	2	hsa-miR-210-3p	hsa-miR-144-3p
MCFD2	0.00841125	0.150606	0.397589	9	hsa-miR-23b-3p	hsa-miR-4425	hsa-miR-4330	hsa-miR-23a-3p	hsa-miR-4769-5p	hsa-miR-662	hsa-miR-15b-5p	hsa-miR-148a-3p	hsa-miR-203a-3p
WNK1	0.00856278	0.153005	0.42324	10	hsa-miR-192-5p	hsa-miR-21-5p	hsa-miR-106b-3p	hsa-miR-423-3p	hsa-miR-27a-3p	hsa-miR-27b-3p	hsa-miR-101-3p	hsa-miR-144-3p	hsa-miR-181a-2-3p	hsa-miR-126-5p
KLF6	0.00874104	0.153367	0.34079	7	hsa-miR-101-3p	hsa-miR-93-5p	hsa-miR-575	hsa-miR-148a-3p	hsa-miR-130a-3p	hsa-miR-223-5p	hsa-miR-4422
CCNE1	0.00873293	0.153367	0.261639	5	hsa-miR-15b-5p	hsa-miR-503-5p	hsa-miR-192-5p	hsa-miR-151a-3p	hsa-miR-30c-2-3p
LRRC8B	0.00873293	0.153367	0.261639	5	hsa-miR-423-3p	hsa-miR-30a-5p	hsa-miR-30e-5p	hsa-miR-320e	hsa-miR-1307-3p
ALKBH4	0.00884743	0.153367	0.21162	4	hsa-miR-212-3p	hsa-miR-607	hsa-miR-10b-5p	hsa-miR-10a-5p
CCDC83	0.00884743	0.153367	0.21162	4	hsa-miR-146b-5p	hsa-miR-654-3p	hsa-miR-503-5p	hsa-miR-15b-5p
CTNNBIP1	0.00884743	0.153367	0.21162	4	hsa-miR-192-5p	hsa-miR-5195-3p	hsa-miR-145-5p	hsa-miR-4422
DECR1	0.00884743	0.153367	0.21162	4	hsa-miR-146b-5p	hsa-miR-654-3p	hsa-miR-503-5p	hsa-miR-15b-5p
IL6	0.00884743	0.153367	0.21162	4	hsa-miR-203a-3p	hsa-miR-98-5p	hsa-miR-146b-5p	hsa-miR-136-5p
OSBPL8	0.00884743	0.153367	0.21162	4	hsa-miR-192-5p	hsa-miR-30a-5p	hsa-miR-636	hsa-miR-143-3p
PBRM1	0.00884743	0.153367	0.21162	4	hsa-miR-30a-5p	hsa-miR-93-5p	hsa-miR-21-5p	hsa-miR-30e-5p
RIOK3	0.00884743	0.153367	0.21162	4	hsa-miR-10a-5p	hsa-miR-1270	hsa-miR-4254	hsa-miR-629-5p
TGFBI	0.00884743	0.153367	0.21162	4	hsa-miR-21-5p	hsa-miR-30a-5p	hsa-miR-5195-3p	hsa-miR-145-5p
TP53INP2	0.00884743	0.153367	0.21162	4	hsa-miR-629-5p	hsa-miR-6131	hsa-miR-27b-3p	hsa-miR-27a-3p
TSEN54	0.00884743	0.153367	0.21162	4	hsa-miR-484	hsa-miR-27b-3p	hsa-miR-27a-3p	hsa-miR-6731-5p
ZNF618	0.00884743	0.153367	0.21162	4	hsa-miR-10a-5p	hsa-miR-27a-3p	hsa-miR-27b-3p	hsa-miR-210-3p
KIF5B	0.00900976	0.155871	0.401864	9	hsa-miR-192-5p	hsa-miR-30a-5p	hsa-miR-30e-5p	hsa-miR-203a-3p	hsa-miR-6124	hsa-miR-7161-5p	hsa-miR-4425	hsa-miR-15b-5p	hsa-miR-503-5p
UBN2	0.0090415	0.156109	0.502941	14	hsa-miR-10a-5p	hsa-miR-100-5p	hsa-miR-101-3p	hsa-miR-130a-3p	hsa-miR-144-3p	hsa-miR-15b-5p	hsa-miR-4505	hsa-miR-1290	hsa-miR-6126	hsa-miR-222-3p	hsa-miR-181a-2-3p	hsa-miR-503-5p	hsa-miR-223-5p	hsa-miR-575
BLOC1S6	0.00923125	0.15907	0.307811	6	hsa-miR-101-3p	hsa-miR-484	hsa-miR-636	hsa-miR-873-5p	hsa-miR-192-5p	hsa-miR-4781-3p
ABHD10	0.00944086	0.160145	0.153905	3	hsa-miR-607	hsa-miR-136-5p	hsa-miR-6884-3p
ARHGAP19	0.00944086	0.160145	0.153905	3	hsa-miR-192-5p	hsa-miR-24-3p	hsa-miR-10a-5p
ARPC5	0.00944086	0.160145	0.153905	3	hsa-miR-22-3p	hsa-miR-10a-5p	hsa-miR-30a-5p
ATRX	0.00944086	0.160145	0.153905	3	hsa-miR-30a-5p	hsa-miR-21-5p	hsa-miR-320e
CDC20	0.00944086	0.160145	0.153905	3	hsa-miR-192-5p	hsa-miR-30a-5p	hsa-miR-23b-3p
CREG1	0.00944086	0.160145	0.153905	3	hsa-miR-30e-5p	hsa-miR-30a-5p	hsa-miR-15b-5p
EWSR1	0.00944086	0.160145	0.153905	3	hsa-miR-423-3p	hsa-miR-23b-3p	hsa-miR-100-5p
NT5C3A	0.00944086	0.160145	0.153905	3	hsa-miR-30a-5p	hsa-miR-101-3p	hsa-miR-144-3p
CPEB4	0.00952977	0.160713	0.346287	7	hsa-miR-145-5p	hsa-miR-607	hsa-miR-203a-3p	hsa-miR-30e-5p	hsa-miR-30a-5p	hsa-miR-27b-3p	hsa-miR-27a-3p
DOCK7	0.00952977	0.160713	0.346287	7	hsa-miR-30a-5p	hsa-miR-21-5p	hsa-miR-1307-3p	hsa-miR-223-5p	hsa-miR-210-3p	hsa-miR-30c-2-3p	hsa-miR-5189-5p
EPM2AIP1	0.00952977	0.160713	0.346287	7	hsa-miR-192-5p	hsa-miR-21-5p	hsa-miR-1290	hsa-miR-15b-5p	hsa-miR-4422	hsa-miR-30c-2-3p	hsa-miR-6731-5p
KCTD12	0.00988357	0.165716	0.269334	5	hsa-miR-192-5p	hsa-miR-22-3p	hsa-miR-6126	hsa-miR-27b-3p	hsa-miR-27a-3p
LARS	0.00988357	0.165716	0.269334	5	hsa-miR-192-5p	hsa-miR-21-5p	hsa-miR-6131	hsa-miR-484	hsa-miR-4781-3p
PPIF	0.00988357	0.165716	0.269334	5	hsa-miR-21-5p	hsa-miR-27a-3p	hsa-miR-27b-3p	hsa-miR-625-5p	hsa-miR-126-5p
ARL5B	0.00999048	0.167187	0.45472	11	hsa-miR-141-3p	hsa-miR-6131	hsa-miR-4425	hsa-miR-6884-3p	hsa-miR-144-3p	hsa-miR-4330	hsa-miR-27b-3p	hsa-miR-27a-3p	hsa-miR-30c-2-3p	hsa-miR-5571-5p	hsa-miR-607
CUL3	0.0103695	0.169779	0.351784	7	hsa-miR-192-5p	hsa-miR-10a-5p	hsa-miR-203a-3p	hsa-miR-591	hsa-miR-130a-3p	hsa-miR-503-5p	hsa-miR-15b-5p
NPM1	0.0101986	0.169779	0.314223	6	hsa-miR-625-5p	hsa-miR-23b-3p	hsa-miR-15b-5p	hsa-miR-93-5p	hsa-miR-607	hsa-miR-144-3p
CHRNB1	0.010399	0.169779	0.221239	4	hsa-miR-98-5p	hsa-miR-6131	hsa-miR-4781-3p	hsa-miR-1182
DDX3Y	0.010399	0.169779	0.221239	4	hsa-miR-30c-2-3p	hsa-miR-15b-5p	hsa-miR-6731-5p	hsa-miR-203a-3p
FLNA	0.010399	0.169779	0.221239	4	hsa-miR-484	hsa-miR-23b-3p	hsa-miR-222-3p	hsa-miR-23a-3p
GRK6	0.010399	0.169779	0.221239	4	hsa-miR-2861	hsa-miR-5189-5p	hsa-miR-10b-5p	hsa-miR-10a-5p
IPO5	0.010399	0.169779	0.221239	4	hsa-miR-484	hsa-miR-222-3p	hsa-miR-93-5p	hsa-miR-141-3p
KLF9	0.010399	0.169779	0.221239	4	hsa-miR-93-5p	hsa-miR-21-5p	hsa-miR-607	hsa-miR-30a-5p
RARS2	0.010399	0.169779	0.221239	4	hsa-miR-101-3p	hsa-miR-30a-5p	hsa-miR-223-5p	hsa-miR-7847-3p
RNF219	0.010399	0.169779	0.221239	4	hsa-miR-192-5p	hsa-miR-636	hsa-miR-101-3p	hsa-miR-148a-3p
SEMA6A	0.010399	0.169779	0.221239	4	hsa-miR-27a-3p	hsa-miR-27b-3p	hsa-miR-30e-5p	hsa-miR-30a-5p
THSD7A	0.010399	0.169779	0.221239	4	hsa-miR-223-5p	hsa-miR-5195-3p	hsa-miR-145-5p	hsa-miR-210-3p
TNFAIP8	0.010399	0.169779	0.221239	4	hsa-miR-23b-3p	hsa-miR-23a-3p	hsa-miR-223-5p	hsa-miR-6884-3p
CCDC71L	0.0106079	0.172865	0.384763	8	hsa-miR-4254	hsa-miR-93-5p	hsa-miR-607	hsa-miR-6124	hsa-miR-30e-5p	hsa-miR-30a-5p	hsa-miR-136-5p	hsa-miR-141-3p
DNAJC28	0.0109313	0.177802	0.43863	10	hsa-miR-5195-3p	hsa-miR-145-5p	hsa-miR-101-3p	hsa-miR-144-3p	hsa-miR-93-5p	hsa-miR-1307-3p	hsa-miR-5189-5p	hsa-miR-141-3p	hsa-miR-202-3p	hsa-miR-98-5p
KLF10	0.0110009	0.178601	0.414689	9	hsa-miR-192-5p	hsa-miR-98-5p	hsa-miR-607	hsa-miR-23b-3p	hsa-miR-23a-3p	hsa-miR-93-5p	hsa-miR-30e-5p	hsa-miR-30a-5p	hsa-miR-5189-5p
CXCL8	0.0111345	0.179764	0.27703	5	hsa-miR-23a-3p	hsa-miR-93-5p	hsa-miR-203a-3p	hsa-miR-202-3p	hsa-miR-98-5p
GALNT1	0.0111345	0.179764	0.27703	5	hsa-miR-30a-5p	hsa-miR-10a-5p	hsa-miR-15b-5p	hsa-miR-30e-5p	hsa-miR-636
PRSS21	0.0111345	0.179764	0.27703	5	hsa-miR-654-3p	hsa-miR-503-5p	hsa-miR-15b-5p	hsa-miR-5189-5p	hsa-miR-5571-5p
CDH6	0.0112361	0.180067	0.320636	6	hsa-miR-30c-2-3p	hsa-miR-6731-5p	hsa-miR-27a-3p	hsa-miR-27b-3p	hsa-miR-6737-5p	hsa-miR-223-5p
PFAS	0.0112361	0.180067	0.320636	6	hsa-miR-10b-5p	hsa-miR-10a-5p	hsa-miR-93-5p	hsa-miR-27a-3p	hsa-miR-212-3p	hsa-miR-873-5p
USP48	0.0112361	0.180067	0.320636	6	hsa-miR-146b-5p	hsa-miR-503-5p	hsa-miR-15b-5p	hsa-miR-1290	hsa-miR-1246	hsa-miR-93-5p
ZNF800	0.0112361	0.180067	0.320636	6	hsa-miR-101-3p	hsa-miR-27a-3p	hsa-miR-27b-3p	hsa-miR-144-3p	hsa-miR-130a-3p	hsa-miR-93-5p
LMNB2	0.0134186	0.18105	0.555502	16	hsa-miR-192-5p	hsa-miR-30a-5p	hsa-miR-27a-3p	hsa-miR-1246	hsa-miR-144-3p	hsa-miR-4309	hsa-miR-145-5p	hsa-miR-5195-3p	hsa-miR-27b-3p	hsa-miR-143-3p	hsa-miR-24-3p	hsa-miR-320e	hsa-miR-4437	hsa-miR-4769-5p	hsa-miR-493-3p	hsa-miR-6737-5p
TAOK1	0.0114388	0.18105	0.545883	16	hsa-miR-1246	hsa-miR-27a-3p	hsa-miR-27b-3p	hsa-miR-144-3p	hsa-miR-15b-5p	hsa-miR-503-5p	hsa-miR-24-3p	hsa-miR-130a-3p	hsa-miR-625-5p	hsa-miR-181a-2-3p	hsa-miR-6884-3p	hsa-miR-1290	hsa-miR-223-5p	hsa-miR-6731-5p	hsa-miR-30e-5p	hsa-miR-30a-5p
PTP4A1	0.0130994	0.18105	0.47221	11	hsa-miR-30a-5p	hsa-miR-106b-3p	hsa-miR-100-5p	hsa-miR-144-3p	hsa-miR-30c-2-3p	hsa-miR-4769-5p	hsa-miR-6731-5p	hsa-miR-93-5p	hsa-miR-30e-5p	hsa-miR-1231	hsa-miR-7161-5p
DDX6	0.0122887	0.18105	0.446326	10	hsa-miR-484	hsa-miR-145-5p	hsa-miR-143-3p	hsa-miR-222-3p	hsa-miR-1237-3p	hsa-miR-148a-3p	hsa-miR-625-5p	hsa-miR-192-5p	hsa-miR-22-3p	hsa-miR-130a-3p
TGOLN2	0.0133075	0.18105	0.427515	9	hsa-miR-15b-5p	hsa-miR-101-3p	hsa-miR-27b-3p	hsa-miR-27a-3p	hsa-miR-4505	hsa-miR-202-3p	hsa-miR-98-5p	hsa-miR-5571-5p	hsa-miR-93-5p
FRS2	0.0131266	0.18105	0.399192	8	hsa-miR-548b-3p	hsa-miR-101-3p	hsa-miR-93-5p	hsa-miR-21-5p	hsa-miR-4422	hsa-miR-6884-3p	hsa-miR-30e-5p	hsa-miR-30a-5p
RIF1	0.0131266	0.18105	0.399192	8	hsa-miR-93-5p	hsa-miR-24-3p	hsa-miR-503-5p	hsa-miR-15b-5p	hsa-miR-6737-5p	hsa-miR-30a-5p	hsa-miR-30c-2-3p	hsa-miR-30e-5p
ZNF284	0.0114035	0.18105	0.389573	8	hsa-miR-101-3p	hsa-miR-144-3p	hsa-miR-1307-3p	hsa-miR-30c-2-3p	hsa-miR-4505	hsa-miR-24-3p	hsa-miR-5189-5p	hsa-miR-15b-5p
BRWD1	0.0132134	0.18105	0.368274	7	hsa-miR-192-5p	hsa-miR-23a-3p	hsa-miR-23b-3p	hsa-miR-130a-3p	hsa-miR-212-3p	hsa-miR-222-3p	hsa-miR-146b-5p
CCDC117	0.0122095	0.18105	0.362777	7	hsa-miR-7847-3p	hsa-miR-4330	hsa-miR-24-3p	hsa-miR-6746-5p	hsa-miR-4425	hsa-miR-4781-3p	hsa-miR-625-5p
COX10	0.0122095	0.18105	0.362777	7	hsa-miR-98-5p	hsa-miR-130a-3p	hsa-miR-509-3p	hsa-miR-6737-5p	hsa-miR-101-3p	hsa-miR-6890-5p	hsa-miR-144-3p
PIK3R1	0.0132134	0.18105	0.368274	7	hsa-miR-21-5p	hsa-miR-503-5p	hsa-miR-15b-5p	hsa-miR-5189-5p	hsa-miR-143-3p	hsa-miR-23a-3p	hsa-miR-23b-3p
PLCG2	0.0122095	0.18105	0.362777	7	hsa-miR-6737-5p	hsa-miR-3194-5p	hsa-miR-202-3p	hsa-miR-98-5p	hsa-miR-6746-5p	hsa-miR-6890-5p	hsa-miR-575
ZNF275	0.0132134	0.18105	0.368274	7	hsa-miR-15b-5p	hsa-miR-23a-3p	hsa-miR-23b-3p	hsa-miR-320e	hsa-miR-222-3p	hsa-miR-873-5p	hsa-miR-181a-2-3p
ARID3A	0.0123464	0.18105	0.327049	6	hsa-miR-98-5p	hsa-miR-484	hsa-miR-30a-5p	hsa-miR-148a-3p	hsa-miR-30e-5p	hsa-miR-202-3p
ATAD5	0.0123464	0.18105	0.327049	6	hsa-miR-192-5p	hsa-miR-30c-2-3p	hsa-miR-6731-5p	hsa-miR-575	hsa-miR-503-5p	hsa-miR-15b-5p
CMPK1	0.0135319	0.18105	0.333462	6	hsa-miR-10a-5p	hsa-miR-192-5p	hsa-miR-484	hsa-miR-93-5p	hsa-miR-10b-5p	hsa-miR-143-3p
DTX3L	0.0123464	0.18105	0.327049	6	hsa-miR-21-5p	hsa-miR-7847-3p	hsa-miR-607	hsa-miR-202-3p	hsa-miR-98-5p	hsa-miR-6746-5p
FNDC3A	0.0123464	0.18105	0.327049	6	hsa-miR-98-5p	hsa-miR-101-3p	hsa-miR-144-3p	hsa-miR-202-3p	hsa-miR-27a-3p	hsa-miR-27b-3p
HOXA3	0.0123464	0.18105	0.327049	6	hsa-miR-210-3p	hsa-miR-10a-5p	hsa-miR-4330	hsa-miR-15b-5p	hsa-miR-4516	hsa-miR-873-5p
JADE2	0.0135319	0.18105	0.333462	6	hsa-miR-6787-5p	hsa-miR-30a-5p	hsa-miR-30e-5p	hsa-miR-3191-3p	hsa-miR-4425	hsa-miR-575
LIMK1	0.0135319	0.18105	0.333462	6	hsa-miR-143-3p	hsa-miR-2861	hsa-miR-30c-2-3p	hsa-miR-4516	hsa-miR-6731-5p	hsa-miR-93-5p
MTF2	0.0123464	0.18105	0.327049	6	hsa-miR-98-5p	hsa-miR-24-3p	hsa-miR-10a-5p	hsa-miR-30a-5p	hsa-miR-30e-5p	hsa-miR-7847-3p
ZCCHC14	0.0123464	0.18105	0.327049	6	hsa-miR-24-3p	hsa-miR-15b-5p	hsa-miR-93-5p	hsa-miR-5571-5p	hsa-miR-493-3p	hsa-miR-4437
ACVR2A	0.0124897	0.18105	0.284725	5	hsa-miR-10a-5p	hsa-miR-192-5p	hsa-miR-5189-5p	hsa-miR-15b-5p	hsa-miR-10b-5p
EGLN3	0.0124897	0.18105	0.284725	5	hsa-miR-98-5p	hsa-miR-93-5p	hsa-miR-23a-3p	hsa-miR-130a-3p	hsa-miR-873-5p
GANAB	0.0124897	0.18105	0.284725	5	hsa-miR-484	hsa-miR-23b-3p	hsa-miR-222-3p	hsa-miR-136-5p	hsa-miR-15b-5p
HOXD11	0.0124897	0.18105	0.284725	5	hsa-miR-10b-5p	hsa-miR-27b-3p	hsa-miR-27a-3p	hsa-miR-130a-3p	hsa-miR-93-5p
PRKAR1A	0.0124897	0.18105	0.284725	5	hsa-miR-192-5p	hsa-miR-93-5p	hsa-miR-30a-5p	hsa-miR-30e-5p	hsa-miR-1246
ZMPSTE24	0.0124897	0.18105	0.284725	5	hsa-miR-98-5p	hsa-miR-141-3p	hsa-miR-30a-5p	hsa-miR-30e-5p	hsa-miR-607
DNAJC3	0.0121168	0.18105	0.230858	4	hsa-miR-192-5p	hsa-miR-30a-5p	hsa-miR-24-3p	hsa-miR-181a-2-3p
GLRX	0.0121168	0.18105	0.230858	4	hsa-miR-30a-5p	hsa-miR-6737-5p	hsa-miR-4769-5p	hsa-miR-6890-5p
GNA12	0.0121168	0.18105	0.230858	4	hsa-miR-98-5p	hsa-miR-93-5p	hsa-miR-23b-3p	hsa-miR-4309
HACD3	0.0121168	0.18105	0.230858	4	hsa-miR-192-5p	hsa-miR-24-3p	hsa-miR-100-5p	hsa-miR-607
MDH2	0.0121168	0.18105	0.230858	4	hsa-miR-484	hsa-miR-27b-3p	hsa-miR-222-3p	hsa-miR-205-5p
PER3	0.0121168	0.18105	0.230858	4	hsa-miR-21-5p	hsa-miR-6731-5p	hsa-miR-4667-5p	hsa-miR-320e
RAC3	0.0121168	0.18105	0.230858	4	hsa-miR-30c-2-3p	hsa-miR-4516	hsa-miR-3194-5p	hsa-miR-484
STAMBPL1	0.0121168	0.18105	0.230858	4	hsa-miR-192-5p	hsa-miR-23b-3p	hsa-miR-23a-3p	hsa-miR-1237-3p
TRAF3	0.0121168	0.18105	0.230858	4	hsa-miR-3191-3p	hsa-miR-6731-5p	hsa-miR-6746-5p	hsa-miR-662
UBQLN1	0.0121168	0.18105	0.230858	4	hsa-miR-210-3p	hsa-miR-484	hsa-miR-100-5p	hsa-miR-136-5p
VAPA	0.0121168	0.18105	0.230858	4	hsa-miR-101-3p	hsa-miR-126-5p	hsa-miR-30e-5p	hsa-miR-30a-5p
ZNRF1	0.0121168	0.18105	0.230858	4	hsa-miR-15b-5p	hsa-miR-30a-5p	hsa-miR-30e-5p	hsa-miR-3194-5p
BCL6	0.0119344	0.18105	0.166731	3	hsa-miR-21-5p	hsa-miR-205-5p	hsa-miR-10a-5p
CCDC18	0.0119344	0.18105	0.166731	3	hsa-miR-192-5p	hsa-miR-136-5p	hsa-miR-141-3p
GAB1	0.0119344	0.18105	0.166731	3	hsa-miR-93-5p	hsa-miR-30a-5p	hsa-miR-30e-5p
GCN1	0.0119344	0.18105	0.166731	3	hsa-miR-484	hsa-miR-423-3p	hsa-miR-222-3p
HAL	0.0119344	0.18105	0.166731	3	hsa-miR-1270	hsa-miR-4516	hsa-miR-873-5p
HIPK2	0.0119344	0.18105	0.166731	3	hsa-miR-27a-3p	hsa-miR-222-3p	hsa-miR-141-3p
MARS	0.0119344	0.18105	0.166731	3	hsa-miR-484	hsa-miR-222-3p	hsa-miR-10a-5p
MIS18BP1	0.0119344	0.18105	0.166731	3	hsa-miR-192-5p	hsa-miR-22-3p	hsa-miR-320e
NSF	0.0119344	0.18105	0.166731	3	hsa-miR-192-5p	hsa-miR-100-5p	hsa-miR-205-5p
NUP133	0.0119344	0.18105	0.166731	3	hsa-miR-4309	hsa-miR-27b-3p	hsa-miR-27a-3p
PBX3	0.0119344	0.18105	0.166731	3	hsa-miR-93-5p	hsa-miR-98-5p	hsa-miR-144-3p
TSNAX	0.0119344	0.18105	0.166731	3	hsa-miR-21-5p	hsa-miR-23a-3p	hsa-miR-23b-3p
UVRAG	0.0119344	0.18105	0.166731	3	hsa-miR-203a-3p	hsa-miR-192-5p	hsa-miR-205-5p
ABCB9	0.013586	0.18105	0.0961908	2	hsa-miR-210-3p	hsa-miR-24-3p
ADCY1	0.013586	0.18105	0.0961908	2	hsa-miR-423-3p	hsa-miR-212-3p
ADPGK	0.013586	0.18105	0.0961908	2	hsa-miR-30a-5p	hsa-miR-24-3p
ANKRA2	0.013586	0.18105	0.0961908	2	hsa-miR-30e-5p	hsa-miR-30a-5p
ANLN	0.013586	0.18105	0.0961908	2	hsa-miR-503-5p	hsa-miR-192-5p
ATAD1	0.013586	0.18105	0.0961908	2	hsa-miR-192-5p	hsa-miR-146b-5p
ATF1	0.013586	0.18105	0.0961908	2	hsa-miR-192-5p	hsa-miR-30a-5p
C1orf123	0.013586	0.18105	0.0961908	2	hsa-miR-30e-5p	hsa-miR-205-5p
C6orf201	0.013586	0.18105	0.0961908	2	hsa-miR-4781-3p	hsa-miR-205-5p
C8orf76	0.013586	0.18105	0.0961908	2	hsa-miR-30e-5p	hsa-miR-30a-5p
CAST	0.013586	0.18105	0.0961908	2	hsa-miR-30a-5p	hsa-miR-222-3p
CCNG2	0.013586	0.18105	0.0961908	2	hsa-miR-93-5p	hsa-miR-503-5p
CD40	0.013586	0.18105	0.0961908	2	hsa-miR-503-5p	hsa-miR-145-5p
CLINT1	0.013586	0.18105	0.0961908	2	hsa-miR-145-5p	hsa-miR-98-5p
COL6A2	0.013586	0.18105	0.0961908	2	hsa-miR-10b-5p	hsa-miR-10a-5p
DDX10	0.013586	0.18105	0.0961908	2	hsa-miR-98-5p	hsa-miR-30a-5p
DPYD	0.013586	0.18105	0.0961908	2	hsa-miR-27b-3p	hsa-miR-27a-3p
EHMT1	0.013586	0.18105	0.0961908	2	hsa-miR-484	hsa-miR-30e-5p
EML1	0.013586	0.18105	0.0961908	2	hsa-miR-192-5p	hsa-miR-27b-3p
ERG	0.013586	0.18105	0.0961908	2	hsa-miR-145-5p	hsa-miR-30a-5p
FAM214A	0.013586	0.18105	0.0961908	2	hsa-miR-15b-5p	hsa-miR-222-3p
FANCL	0.013586	0.18105	0.0961908	2	hsa-miR-30e-5p	hsa-miR-30a-5p
FBXL17	0.013586	0.18105	0.0961908	2	hsa-miR-21-5p	hsa-miR-548b-3p
FBXO5	0.013586	0.18105	0.0961908	2	hsa-miR-151a-3p	hsa-miR-192-5p
FUCA1	0.013586	0.18105	0.0961908	2	hsa-miR-30e-5p	hsa-miR-30a-5p
GLMN	0.013586	0.18105	0.0961908	2	hsa-miR-151a-3p	hsa-miR-98-5p
GLOD4	0.013586	0.18105	0.0961908	2	hsa-miR-10b-5p	hsa-miR-10a-5p
HMMR	0.013586	0.18105	0.0961908	2	hsa-miR-192-5p	hsa-miR-98-5p
INTS11	0.013586	0.18105	0.0961908	2	hsa-miR-30a-5p	hsa-miR-23b-3p
KIF20A	0.013586	0.18105	0.0961908	2	hsa-miR-192-5p	hsa-miR-23a-3p
KRTAP6-1	0.013586	0.18105	0.0961908	2	hsa-miR-4330	hsa-miR-216a-5p
LARP4	0.013586	0.18105	0.0961908	2	hsa-miR-30a-5p	hsa-miR-423-3p
LMF2	0.013586	0.18105	0.0961908	2	hsa-miR-27b-3p	hsa-miR-10b-5p
MAOA	0.013586	0.18105	0.0961908	2	hsa-miR-22-3p	hsa-miR-205-5p
MIS12	0.013586	0.18105	0.0961908	2	hsa-miR-192-5p	hsa-miR-10a-5p
NET1	0.013586	0.18105	0.0961908	2	hsa-miR-24-3p	hsa-miR-22-3p
NPW	0.013586	0.18105	0.0961908	2	hsa-miR-1290	hsa-miR-6787-5p
NUDCD1	0.013586	0.18105	0.0961908	2	hsa-miR-203a-3p	hsa-miR-873-5p
PIAS3	0.013586	0.18105	0.0961908	2	hsa-miR-21-5p	hsa-miR-10a-5p
PKD2	0.013586	0.18105	0.0961908	2	hsa-miR-93-5p	hsa-miR-21-5p
PNMA1	0.013586	0.18105	0.0961908	2	hsa-miR-30e-5p	hsa-miR-30a-5p
POU2AF1	0.013586	0.18105	0.0961908	2	hsa-miR-210-3p	hsa-miR-15b-5p
PPM1G	0.013586	0.18105	0.0961908	2	hsa-miR-484	hsa-miR-10a-5p
RPS18	0.013586	0.18105	0.0961908	2	hsa-miR-484	hsa-miR-27a-3p
RUFY3	0.013586	0.18105	0.0961908	2	hsa-miR-192-5p	hsa-miR-21-5p
SCMH1	0.013586	0.18105	0.0961908	2	hsa-miR-192-5p	hsa-miR-10b-5p
SCYL1	0.013586	0.18105	0.0961908	2	hsa-miR-30a-5p	hsa-miR-484
SEC11A	0.013586	0.18105	0.0961908	2	hsa-miR-30a-5p	hsa-miR-484
SEPT11	0.013586	0.18105	0.0961908	2	hsa-miR-101-3p	hsa-miR-222-3p
TELO2	0.013586	0.18105	0.0961908	2	hsa-miR-30a-5p	hsa-miR-93-5p
TMSB10	0.013586	0.18105	0.0961908	2	hsa-miR-27b-3p	hsa-miR-27a-3p
TMTC4	0.013586	0.18105	0.0961908	2	hsa-miR-192-5p	hsa-miR-24-3p
TTC3	0.013586	0.18105	0.0961908	2	hsa-miR-27a-3p	hsa-miR-27b-3p
UPF1	0.013586	0.18105	0.0961908	2	hsa-miR-423-3p	hsa-miR-93-5p
ZFYVE16	0.013586	0.18105	0.0961908	2	hsa-miR-21-5p	hsa-miR-222-3p
AMMECR1L	0.0139528	0.184121	0.29242	5	hsa-miR-101-3p	hsa-miR-484	hsa-miR-423-3p	hsa-miR-15b-5p	hsa-miR-10a-5p
C8orf58	0.0139528	0.184121	0.29242	5	hsa-miR-23b-3p	hsa-miR-23a-3p	hsa-miR-24-3p	hsa-miR-6737-5p	hsa-miR-7704
RNMT	0.0139528	0.184121	0.29242	5	hsa-miR-484	hsa-miR-23b-3p	hsa-miR-23a-3p	hsa-miR-15b-5p	hsa-miR-182-3p
BSDC1	0.0140069	0.184121	0.240477	4	hsa-miR-607	hsa-miR-654-3p	hsa-miR-23b-3p	hsa-miR-23a-3p
EIF4A1	0.0140069	0.184121	0.240477	4	hsa-miR-15b-5p	hsa-miR-484	hsa-miR-23b-3p	hsa-miR-493-3p
PRDM1	0.0140069	0.184121	0.240477	4	hsa-miR-30a-5p	hsa-miR-30e-5p	hsa-miR-222-3p	hsa-miR-101-3p
SACS	0.0140069	0.184121	0.240477	4	hsa-miR-98-5p	hsa-miR-30e-5p	hsa-miR-30a-5p	hsa-miR-93-5p
WDFY2	0.0140069	0.184121	0.240477	4	hsa-miR-30a-5p	hsa-miR-30e-5p	hsa-miR-4437	hsa-miR-24-3p
ZMYND11	0.0140069	0.184121	0.240477	4	hsa-miR-192-5p	hsa-miR-27b-3p	hsa-miR-222-3p	hsa-miR-10b-5p
PRR14L	0.0141513	0.18518	0.43179	9	hsa-miR-27a-3p	hsa-miR-484	hsa-miR-23b-3p	hsa-miR-203a-3p	hsa-miR-591	hsa-miR-93-5p	hsa-miR-182-3p	hsa-miR-21-5p	hsa-miR-5571-5p
RRM2	0.0141513	0.18518	0.43179	9	hsa-miR-30a-5p	hsa-miR-24-3p	hsa-miR-484	hsa-miR-100-5p	hsa-miR-93-5p	hsa-miR-30e-5p	hsa-miR-98-5p	hsa-miR-101-3p	hsa-miR-202-3p
SZRD1	0.0141513	0.18518	0.43179	9	hsa-miR-203a-3p	hsa-miR-575	hsa-miR-503-5p	hsa-miR-15b-5p	hsa-miR-27b-3p	hsa-miR-27a-3p	hsa-miR-101-3p	hsa-miR-6126	hsa-miR-625-5p
FOXO1	0.0142754	0.186244	0.37377	7	hsa-miR-27a-3p	hsa-miR-98-5p	hsa-miR-106b-3p	hsa-miR-15b-5p	hsa-miR-27b-3p	hsa-miR-222-3p	hsa-miR-21-5p
PNRC2	0.0142754	0.186244	0.37377	7	hsa-miR-27a-3p	hsa-miR-27b-3p	hsa-miR-23a-3p	hsa-miR-23b-3p	hsa-miR-15b-5p	hsa-miR-503-5p	hsa-miR-222-3p
HNRNPU	0.0145602	0.18878	0.457868	10	hsa-miR-27b-3p	hsa-miR-493-3p	hsa-miR-1270	hsa-miR-320e	hsa-miR-4516	hsa-miR-101-3p	hsa-miR-144-3p	hsa-miR-30c-2-3p	hsa-miR-4769-5p	hsa-miR-6731-5p
G6PC	0.0147952	0.18878	0.339874	6	hsa-miR-23a-3p	hsa-miR-4309	hsa-miR-130a-3p	hsa-miR-203a-3p	hsa-miR-223-5p	hsa-miR-1307-3p
YWHAQ	0.0147952	0.18878	0.339874	6	hsa-miR-423-3p	hsa-miR-93-5p	hsa-miR-1270	hsa-miR-15b-5p	hsa-miR-151a-3p	hsa-miR-6124
ZFP36	0.0147952	0.18878	0.339874	6	hsa-miR-27b-3p	hsa-miR-27a-3p	hsa-miR-126-5p	hsa-miR-6126	hsa-miR-625-5p	hsa-miR-6731-5p
ZNF267	0.0147952	0.18878	0.339874	6	hsa-miR-192-5p	hsa-miR-98-5p	hsa-miR-6124	hsa-miR-15b-5p	hsa-miR-23a-3p	hsa-miR-23b-3p
CPPED1	0.0147707	0.18878	0.179556	3	hsa-miR-93-5p	hsa-miR-27a-3p	hsa-miR-27b-3p
HS3ST3B1	0.0147707	0.18878	0.179556	3	hsa-miR-192-5p	hsa-miR-21-5p	hsa-miR-212-3p
MCM3	0.0147707	0.18878	0.179556	3	hsa-miR-192-5p	hsa-miR-222-3p	hsa-miR-210-3p
NF1	0.0147707	0.18878	0.179556	3	hsa-miR-10b-5p	hsa-miR-27b-3p	hsa-miR-27a-3p
NUP153	0.0147707	0.18878	0.179556	3	hsa-miR-106b-3p	hsa-miR-93-5p	hsa-miR-23a-3p
RAB11FIP2	0.0147707	0.18878	0.179556	3	hsa-miR-192-5p	hsa-miR-21-5p	hsa-miR-15b-5p
RPS5	0.0147707	0.18878	0.179556	3	hsa-miR-503-5p	hsa-miR-23a-3p	hsa-miR-15b-5p
SLC4A7	0.0147707	0.18878	0.179556	3	hsa-miR-30a-5p	hsa-miR-30e-5p	hsa-miR-93-5p
SWAP70	0.0147707	0.18878	0.179556	3	hsa-miR-145-5p	hsa-miR-23a-3p	hsa-miR-23b-3p
UHRF1	0.0147707	0.18878	0.179556	3	hsa-miR-10b-5p	hsa-miR-10a-5p	hsa-miR-146b-5p
SGPL1	0.0150343	0.191269	0.436065	9	hsa-miR-27a-3p	hsa-miR-27b-3p	hsa-miR-4425	hsa-miR-101-3p	hsa-miR-144-3p	hsa-miR-93-5p	hsa-miR-143-3p	hsa-miR-24-3p	hsa-miR-873-5p
SLC11A2	0.0150343	0.191269	0.436065	9	hsa-miR-484	hsa-miR-423-3p	hsa-miR-24-3p	hsa-miR-101-3p	hsa-miR-98-5p	hsa-miR-5189-5p	hsa-miR-10b-5p	hsa-miR-10a-5p	hsa-miR-30c-2-3p
CLU	0.0153975	0.195034	0.379267	7	hsa-miR-21-5p	hsa-miR-15b-5p	hsa-miR-2861	hsa-miR-4254	hsa-miR-4505	hsa-miR-6731-5p	hsa-miR-873-5p
FZD9	0.0153975	0.195034	0.379267	7	hsa-miR-27a-3p	hsa-miR-27b-3p	hsa-miR-93-5p	hsa-miR-202-3p	hsa-miR-98-5p	hsa-miR-15b-5p	hsa-miR-1270
MTDH	0.0153975	0.195034	0.379267	7	hsa-miR-136-5p	hsa-miR-192-5p	hsa-miR-30a-5p	hsa-miR-30e-5p	hsa-miR-1270	hsa-miR-145-5p	hsa-miR-22-3p
MTHFR	0.0155274	0.196109	0.300115	5	hsa-miR-423-3p	hsa-miR-625-5p	hsa-miR-7847-3p	hsa-miR-15b-5p	hsa-miR-22-3p
TRIB3	0.0155274	0.196109	0.300115	5	hsa-miR-24-3p	hsa-miR-192-5p	hsa-miR-4516	hsa-miR-493-3p	hsa-miR-1237-3p
LCOR	0.0156157	0.196939	0.503399	12	hsa-miR-101-3p	hsa-miR-27b-3p	hsa-miR-30a-5p	hsa-miR-203a-3p	hsa-miR-144-3p	hsa-miR-30e-5p	hsa-miR-6124	hsa-miR-205-5p	hsa-miR-4425	hsa-miR-4781-3p	hsa-miR-7161-5p	hsa-miR-6884-3p
EN2	0.0159575	0.198131	0.44034	9	hsa-miR-203a-3p	hsa-miR-15b-5p	hsa-miR-27a-3p	hsa-miR-27b-3p	hsa-miR-873-5p	hsa-miR-6746-5p	hsa-miR-4516	hsa-miR-23b-3p	hsa-miR-23a-3p
PLEKHM1	0.0159575	0.198131	0.44034	9	hsa-miR-106b-3p	hsa-miR-145-5p	hsa-miR-4437	hsa-miR-5195-3p	hsa-miR-6131	hsa-miR-625-5p	hsa-miR-6737-5p	hsa-miR-7704	hsa-miR-93-5p
ZNF704	0.0160602	0.198131	0.413621	8	hsa-miR-192-5p	hsa-miR-23b-3p	hsa-miR-23a-3p	hsa-miR-203a-3p	hsa-miR-484	hsa-miR-182-3p	hsa-miR-503-5p	hsa-miR-15b-5p
ABCC1	0.0160746	0.198131	0.250096	4	hsa-miR-98-5p	hsa-miR-23b-3p	hsa-miR-5195-3p	hsa-miR-145-5p
CAMKK2	0.0160746	0.198131	0.250096	4	hsa-miR-100-5p	hsa-miR-4309	hsa-miR-7847-3p	hsa-miR-4330
CHD1	0.0160746	0.198131	0.250096	4	hsa-miR-30a-5p	hsa-miR-98-5p	hsa-miR-3194-5p	hsa-miR-30e-5p
E2F5	0.0160746	0.198131	0.250096	4	hsa-miR-205-5p	hsa-miR-192-5p	hsa-miR-93-5p	hsa-miR-98-5p
EDC3	0.0160746	0.198131	0.250096	4	hsa-miR-22-3p	hsa-miR-30e-5p	hsa-miR-30a-5p	hsa-miR-15b-5p
FUT4	0.0160746	0.198131	0.250096	4	hsa-miR-23a-3p	hsa-miR-23b-3p	hsa-miR-136-5p	hsa-miR-5571-5p
HNRNPD	0.0160746	0.198131	0.250096	4	hsa-miR-222-3p	hsa-miR-146b-5p	hsa-miR-141-3p	hsa-miR-4425
KCNQ5	0.0160746	0.198131	0.250096	4	hsa-miR-7847-3p	hsa-miR-223-5p	hsa-miR-101-3p	hsa-miR-144-3p
NASP	0.0160746	0.198131	0.250096	4	hsa-miR-24-3p	hsa-miR-484	hsa-miR-6124	hsa-miR-607
PERP	0.0160746	0.198131	0.250096	4	hsa-miR-192-5p	hsa-miR-629-5p	hsa-miR-136-5p	hsa-miR-873-5p
PHLPP1	0.0160746	0.198131	0.250096	4	hsa-miR-1307-3p	hsa-miR-484	hsa-miR-141-3p	hsa-miR-4422
SOS1	0.0160746	0.198131	0.250096	4	hsa-miR-23b-3p	hsa-miR-5571-5p	hsa-miR-27b-3p	hsa-miR-27a-3p
WNT10A	0.0160746	0.198131	0.250096	4	hsa-miR-130a-3p	hsa-miR-1231	hsa-miR-5189-5p	hsa-miR-7847-3p
APAF1	0.0161386	0.198359	0.346287	6	hsa-miR-21-5p	hsa-miR-23a-3p	hsa-miR-2861	hsa-miR-24-3p	hsa-miR-216a-5p	hsa-miR-6746-5p
MRPL44	0.0161386	0.198359	0.346287	6	hsa-miR-101-3p	hsa-miR-607	hsa-miR-205-5p	hsa-miR-625-5p	hsa-miR-6787-5p	hsa-miR-7847-3p
FURIN	0.0165812	0.203224	0.384763	7	hsa-miR-24-3p	hsa-miR-484	hsa-miR-4505	hsa-miR-15b-5p	hsa-miR-148a-3p	hsa-miR-5189-5p	hsa-miR-6731-5p
ZBTB10	0.0165812	0.203224	0.384763	7	hsa-miR-27a-3p	hsa-miR-10a-5p	hsa-miR-192-5p	hsa-miR-98-5p	hsa-miR-23a-3p	hsa-miR-15b-5p	hsa-miR-873-5p
C1orf21	0.0172168	0.210422	0.307811	5	hsa-miR-484	hsa-miR-15b-5p	hsa-miR-98-5p	hsa-miR-202-3p	hsa-miR-503-5p
FAM136A	0.0172168	0.210422	0.307811	5	hsa-miR-192-5p	hsa-miR-6737-5p	hsa-miR-27b-3p	hsa-miR-27a-3p	hsa-miR-21-5p
PKM	0.0179401	0.213456	0.513018	12	hsa-miR-30a-5p	hsa-miR-484	hsa-miR-423-3p	hsa-miR-222-3p	hsa-miR-23a-3p	hsa-miR-7847-3p	hsa-miR-625-5p	hsa-miR-4254	hsa-miR-3191-3p	hsa-miR-4505	hsa-miR-5189-5p	hsa-miR-873-5p
SETD1B	0.0177497	0.213456	0.493197	11	hsa-miR-27a-3p	hsa-miR-484	hsa-miR-222-3p	hsa-miR-15b-5p	hsa-miR-6737-5p	hsa-miR-21-5p	hsa-miR-27b-3p	hsa-miR-503-5p	hsa-miR-30c-2-3p	hsa-miR-6731-5p	hsa-miR-6746-5p
ATF7IP	0.0179287	0.213456	0.448891	9	hsa-miR-23b-3p	hsa-miR-607	hsa-miR-484	hsa-miR-144-3p	hsa-miR-130a-3p	hsa-miR-216a-5p	hsa-miR-30c-2-3p	hsa-miR-6731-5p	hsa-miR-21-5p
TMEM170A	0.0179287	0.213456	0.448891	9	hsa-miR-23a-3p	hsa-miR-23b-3p	hsa-miR-21-5p	hsa-miR-607	hsa-miR-136-5p	hsa-miR-1270	hsa-miR-10b-5p	hsa-miR-10a-5p	hsa-miR-6746-5p
AGO4	0.0175644	0.213456	0.3527	6	hsa-miR-21-5p	hsa-miR-484	hsa-miR-15b-5p	hsa-miR-144-3p	hsa-miR-101-3p	hsa-miR-5571-5p
PRRC2C	0.0175644	0.213456	0.3527	6	hsa-miR-98-5p	hsa-miR-10b-5p	hsa-miR-10a-5p	hsa-miR-100-5p	hsa-miR-15b-5p	hsa-miR-607
TMED7	0.0175644	0.213456	0.3527	6	hsa-miR-222-3p	hsa-miR-30a-5p	hsa-miR-148a-3p	hsa-miR-24-3p	hsa-miR-23a-3p	hsa-miR-23b-3p
ZBTB44	0.0175644	0.213456	0.3527	6	hsa-miR-143-3p	hsa-miR-5189-5p	hsa-miR-503-5p	hsa-miR-873-5p	hsa-miR-4422	hsa-miR-1290
ACLY	0.0179556	0.213456	0.192382	3	hsa-miR-484	hsa-miR-10b-5p	hsa-miR-22-3p
BAX	0.0179556	0.213456	0.192382	3	hsa-miR-30a-5p	hsa-miR-15b-5p	hsa-miR-148a-3p
CCT5	0.0179556	0.213456	0.192382	3	hsa-miR-23a-3p	hsa-miR-1231	hsa-miR-6124
CDC34	0.0179556	0.213456	0.192382	3	hsa-miR-98-5p	hsa-miR-484	hsa-miR-4254
CYP24A1	0.0179556	0.213456	0.192382	3	hsa-miR-192-5p	hsa-miR-654-3p	hsa-miR-636
IMPG1	0.0179556	0.213456	0.192382	3	hsa-miR-1231	hsa-miR-1290	hsa-miR-6839-5p
LSM12	0.0179556	0.213456	0.192382	3	hsa-miR-30a-5p	hsa-miR-24-3p	hsa-miR-484
NOP2	0.0179556	0.213456	0.192382	3	hsa-miR-101-3p	hsa-miR-10a-5p	hsa-miR-100-5p
PACSIN2	0.0179556	0.213456	0.192382	3	hsa-miR-7161-5p	hsa-miR-6124	hsa-miR-873-5p
RPA2	0.0179556	0.213456	0.192382	3	hsa-miR-93-5p	hsa-miR-30e-5p	hsa-miR-30a-5p
S100A7A	0.0179556	0.213456	0.192382	3	hsa-miR-23b-3p	hsa-miR-23a-3p	hsa-miR-1290
TSPAN12	0.0179556	0.213456	0.192382	3	hsa-miR-101-3p	hsa-miR-607	hsa-miR-212-3p
MLEC	0.018264	0.214803	0.42324	8	hsa-miR-24-3p	hsa-miR-148a-3p	hsa-miR-130a-3p	hsa-miR-101-3p	hsa-miR-5571-5p	hsa-miR-151a-3p	hsa-miR-4499	hsa-miR-144-3p
ORC4	0.019444	0.214803	0.428049	8	hsa-miR-4505	hsa-miR-503-5p	hsa-miR-15b-5p	hsa-miR-21-5p	hsa-miR-4516	hsa-miR-192-5p	hsa-miR-5195-3p	hsa-miR-145-5p
SMAD4	0.019444	0.214803	0.428049	8	hsa-miR-203a-3p	hsa-miR-130a-3p	hsa-miR-93-5p	hsa-miR-205-5p	hsa-miR-145-5p	hsa-miR-27b-3p	hsa-miR-27a-3p	hsa-miR-144-3p
ESR1	0.0191403	0.214803	0.395757	7	hsa-miR-22-3p	hsa-miR-222-3p	hsa-miR-130a-3p	hsa-miR-145-5p	hsa-miR-100-5p	hsa-miR-4422	hsa-miR-192-5p
LIN7C	0.0190748	0.214803	0.359112	6	hsa-miR-101-3p	hsa-miR-22-3p	hsa-miR-21-5p	hsa-miR-484	hsa-miR-30e-5p	hsa-miR-30a-5p
PLA2G4A	0.0190242	0.214803	0.315506	5	hsa-miR-30a-5p	hsa-miR-146b-5p	hsa-miR-10a-5p	hsa-miR-24-3p	hsa-miR-6746-5p
TNFRSF10D	0.0190242	0.214803	0.315506	5	hsa-miR-629-5p	hsa-miR-30c-2-3p	hsa-miR-6731-5p	hsa-miR-3194-5p	hsa-miR-22-3p
TOMM40L	0.0190242	0.214803	0.315506	5	hsa-miR-27b-3p	hsa-miR-27a-3p	hsa-miR-202-3p	hsa-miR-484	hsa-miR-98-5p
UBE4B	0.0190242	0.214803	0.315506	5	hsa-miR-423-3p	hsa-miR-6731-5p	hsa-miR-873-5p	hsa-miR-1182	hsa-miR-607
ZXDB	0.0190242	0.214803	0.315506	5	hsa-miR-24-3p	hsa-miR-4330	hsa-miR-30a-5p	hsa-miR-30e-5p	hsa-miR-873-5p
CPOX	0.0183247	0.214803	0.259715	4	hsa-miR-98-5p	hsa-miR-30a-5p	hsa-miR-15b-5p	hsa-miR-93-5p
EED	0.0183247	0.214803	0.259715	4	hsa-miR-101-3p	hsa-miR-484	hsa-miR-30e-5p	hsa-miR-30a-5p
GAPDH	0.0183247	0.214803	0.259715	4	hsa-miR-106b-3p	hsa-miR-484	hsa-miR-23b-3p	hsa-miR-93-5p
GNB4	0.0183247	0.214803	0.259715	4	hsa-miR-93-5p	hsa-miR-21-5p	hsa-miR-27b-3p	hsa-miR-1307-3p
ITGA5	0.0183247	0.214803	0.259715	4	hsa-miR-98-5p	hsa-miR-484	hsa-miR-148a-3p	hsa-miR-205-5p
PRDM4	0.0183247	0.214803	0.259715	4	hsa-miR-192-5p	hsa-miR-98-5p	hsa-miR-503-5p	hsa-miR-15b-5p
RBSN	0.0183247	0.214803	0.259715	4	hsa-miR-22-3p	hsa-miR-423-3p	hsa-miR-222-3p	hsa-miR-7847-3p
UBE3C	0.0183247	0.214803	0.259715	4	hsa-miR-10a-5p	hsa-miR-15b-5p	hsa-miR-30a-5p	hsa-miR-30e-5p
AHSA1	0.0198709	0.214803	0.115429	2	hsa-miR-503-5p	hsa-miR-222-3p
ANAPC5	0.0198709	0.214803	0.115429	2	hsa-miR-93-5p	hsa-miR-30a-5p
ANPEP	0.0198709	0.214803	0.115429	2	hsa-miR-30a-5p	hsa-miR-24-3p
ATG4A	0.0198709	0.214803	0.115429	2	hsa-miR-192-5p	hsa-miR-24-3p
BRAF	0.0198709	0.214803	0.115429	2	hsa-miR-143-3p	hsa-miR-145-5p
BTAF1	0.0198709	0.214803	0.115429	2	hsa-miR-15b-5p	hsa-miR-10a-5p
CCNJ	0.0198709	0.214803	0.115429	2	hsa-miR-98-5p	hsa-miR-205-5p
CDK8	0.0198709	0.214803	0.115429	2	hsa-miR-10a-5p	hsa-miR-101-3p
CNOT9	0.0198709	0.214803	0.115429	2	hsa-miR-30a-5p	hsa-miR-23a-3p
COX5A	0.0198709	0.214803	0.115429	2	hsa-miR-484	hsa-miR-100-5p
CTSD	0.0198709	0.214803	0.115429	2	hsa-miR-503-5p	hsa-miR-484
DDX50	0.0198709	0.214803	0.115429	2	hsa-miR-192-5p	hsa-miR-30a-5p
DKK2	0.0198709	0.214803	0.115429	2	hsa-miR-222-3p	hsa-miR-27a-3p
DLAT	0.0198709	0.214803	0.115429	2	hsa-miR-10b-5p	hsa-miR-6731-5p
DLX5	0.0198709	0.214803	0.115429	2	hsa-miR-141-3p	hsa-miR-203a-3p
DNAJB1	0.0198709	0.214803	0.115429	2	hsa-miR-30a-5p	hsa-miR-10a-5p
DNAJC5	0.0198709	0.214803	0.115429	2	hsa-miR-23b-3p	hsa-miR-15b-5p
ERLIN2	0.0198709	0.214803	0.115429	2	hsa-miR-192-5p	hsa-miR-93-5p
FAF1	0.0198709	0.214803	0.115429	2	hsa-miR-24-3p	hsa-miR-484
FANCI	0.0198709	0.214803	0.115429	2	hsa-miR-192-5p	hsa-miR-21-5p
FLII	0.0198709	0.214803	0.115429	2	hsa-miR-484	hsa-miR-423-3p
FMR1	0.0198709	0.214803	0.115429	2	hsa-miR-101-3p	hsa-miR-21-5p
GOLM1	0.0198709	0.214803	0.115429	2	hsa-miR-145-5p	hsa-miR-484
GPD2	0.0198709	0.214803	0.115429	2	hsa-miR-30a-5p	hsa-miR-21-5p
HIP1R	0.0198709	0.214803	0.115429	2	hsa-miR-23a-3p	hsa-miR-27b-3p
HSF5	0.0198709	0.214803	0.115429	2	hsa-miR-4330	hsa-miR-5571-5p
IFI16	0.0198709	0.214803	0.115429	2	hsa-miR-98-5p	hsa-miR-136-5p
IL1B	0.0198709	0.214803	0.115429	2	hsa-miR-21-5p	hsa-miR-24-3p
IP6K3	0.0198709	0.214803	0.115429	2	hsa-miR-30e-5p	hsa-miR-30a-5p
ITGB4	0.0198709	0.214803	0.115429	2	hsa-miR-30a-5p	hsa-miR-143-3p
KIF1BP	0.0198709	0.214803	0.115429	2	hsa-miR-23b-3p	hsa-miR-93-5p
MED1	0.0198709	0.214803	0.115429	2	hsa-miR-205-5p	hsa-miR-10a-5p
MRPL40	0.0198709	0.214803	0.115429	2	hsa-miR-24-3p	hsa-miR-15b-5p
NANOGNB	0.0198709	0.214803	0.115429	2	hsa-miR-101-3p	hsa-miR-144-3p
NDFIP1	0.0198709	0.214803	0.115429	2	hsa-miR-30a-5p	hsa-miR-15b-5p
OAZ2	0.0198709	0.214803	0.115429	2	hsa-miR-222-3p	hsa-miR-711
ODC1	0.0198709	0.214803	0.115429	2	hsa-miR-192-5p	hsa-miR-100-5p
PDCD6IP	0.0198709	0.214803	0.115429	2	hsa-miR-23b-3p	hsa-miR-23a-3p
PIK3R4	0.0198709	0.214803	0.115429	2	hsa-miR-192-5p	hsa-miR-503-5p
PPAT	0.0198709	0.214803	0.115429	2	hsa-miR-192-5p	hsa-miR-98-5p
PRDX4	0.0198709	0.214803	0.115429	2	hsa-miR-484	hsa-miR-222-3p
PSMD13	0.0198709	0.214803	0.115429	2	hsa-miR-10b-5p	hsa-miR-10a-5p
RAB5A	0.0198709	0.214803	0.115429	2	hsa-miR-101-3p	hsa-miR-130a-3p
RAI14	0.0198709	0.214803	0.115429	2	hsa-miR-21-5p	hsa-miR-423-3p
RFWD2	0.0198709	0.214803	0.115429	2	hsa-miR-24-3p	hsa-miR-15b-5p
RNF10	0.0198709	0.214803	0.115429	2	hsa-miR-484	hsa-miR-222-3p
SEPSECS	0.0198709	0.214803	0.115429	2	hsa-miR-100-5p	hsa-miR-216a-5p
SOCS4	0.0198709	0.214803	0.115429	2	hsa-miR-98-5p	hsa-miR-21-5p
SP3	0.0198709	0.214803	0.115429	2	hsa-miR-27a-3p	hsa-miR-484
SPAG1	0.0198709	0.214803	0.115429	2	hsa-miR-101-3p	hsa-miR-144-3p
STK3	0.0198709	0.214803	0.115429	2	hsa-miR-141-3p	hsa-miR-192-5p
STRIP1	0.0198709	0.214803	0.115429	2	hsa-miR-30a-5p	hsa-miR-30e-5p
TJP2	0.0198709	0.214803	0.115429	2	hsa-miR-203a-3p	hsa-miR-192-5p
TP53BP2	0.0198709	0.214803	0.115429	2	hsa-miR-21-5p	hsa-miR-222-3p
XK	0.0198709	0.214803	0.115429	2	hsa-miR-192-5p	hsa-miR-98-5p
WEE1	0.0202194	0.218299	0.538669	13	hsa-miR-503-5p	hsa-miR-27a-3p	hsa-miR-27b-3p	hsa-miR-10a-5p	hsa-miR-484	hsa-miR-6126	hsa-miR-93-5p	hsa-miR-4769-5p	hsa-miR-15b-5p	hsa-miR-607	hsa-miR-23b-3p	hsa-miR-23a-3p	hsa-miR-3655
SF3B3	0.0205177	0.219257	0.522637	12	hsa-miR-30a-5p	hsa-miR-503-5p	hsa-miR-484	hsa-miR-423-3p	hsa-miR-15b-5p	hsa-miR-222-3p	hsa-miR-10a-5p	hsa-miR-100-5p	hsa-miR-625-5p	hsa-miR-30c-2-3p	hsa-miR-6731-5p	hsa-miR-93-5p
MAP2K7	0.0206779	0.219257	0.432859	8	hsa-miR-493-3p	hsa-miR-98-5p	hsa-miR-1182	hsa-miR-24-3p	hsa-miR-4505	hsa-miR-484	hsa-miR-6731-5p	hsa-miR-6746-5p
CERS2	0.020519	0.219257	0.401253	7	hsa-miR-222-3p	hsa-miR-101-3p	hsa-miR-93-5p	hsa-miR-625-5p	hsa-miR-4330	hsa-miR-5571-5p	hsa-miR-4667-5p
KBTBD6	0.020519	0.219257	0.401253	7	hsa-miR-21-5p	hsa-miR-10b-5p	hsa-miR-636	hsa-miR-30e-5p	hsa-miR-30a-5p	hsa-miR-6131	hsa-miR-130a-3p
PPP2R2A	0.020519	0.219257	0.401253	7	hsa-miR-222-3p	hsa-miR-30a-5p	hsa-miR-98-5p	hsa-miR-101-3p	hsa-miR-144-3p	hsa-miR-143-3p	hsa-miR-7847-3p
WNK3	0.020519	0.219257	0.401253	7	hsa-miR-21-5p	hsa-miR-93-5p	hsa-miR-130a-3p	hsa-miR-151a-3p	hsa-miR-4499	hsa-miR-503-5p	hsa-miR-15b-5p
DDAH1	0.0206719	0.219257	0.365525	6	hsa-miR-210-3p	hsa-miR-21-5p	hsa-miR-100-5p	hsa-miR-30e-5p	hsa-miR-30a-5p	hsa-miR-509-3p
GNG12	0.0206719	0.219257	0.365525	6	hsa-miR-144-3p	hsa-miR-27b-3p	hsa-miR-27a-3p	hsa-miR-15b-5p	hsa-miR-1182	hsa-miR-216a-5p
ARL17B	0.0207616	0.219257	0.269334	4	hsa-miR-24-3p	hsa-miR-3655	hsa-miR-130a-3p	hsa-miR-4330
ATP1A2	0.0207616	0.219257	0.269334	4	hsa-miR-10a-5p	hsa-miR-100-5p	hsa-miR-484	hsa-miR-4781-3p
BTBD7	0.0207616	0.219257	0.269334	4	hsa-miR-21-5p	hsa-miR-30e-5p	hsa-miR-30a-5p	hsa-miR-93-5p
DPF1	0.0207616	0.219257	0.269334	4	hsa-miR-27b-3p	hsa-miR-212-3p	hsa-miR-6731-5p	hsa-miR-6787-5p
FAM91A1	0.0207616	0.219257	0.269334	4	hsa-miR-30a-5p	hsa-miR-30e-5p	hsa-miR-23b-3p	hsa-miR-23a-3p
GMDS	0.0207616	0.219257	0.269334	4	hsa-miR-1231	hsa-miR-654-3p	hsa-miR-6787-5p	hsa-miR-1307-3p
REV3L	0.0207616	0.219257	0.269334	4	hsa-miR-93-5p	hsa-miR-21-5p	hsa-miR-30e-5p	hsa-miR-30a-5p
SLC6A6	0.0207616	0.219257	0.269334	4	hsa-miR-23a-3p	hsa-miR-607	hsa-miR-4499	hsa-miR-151a-3p
SMAD3	0.0207616	0.219257	0.269334	4	hsa-miR-143-3p	hsa-miR-145-5p	hsa-miR-15b-5p	hsa-miR-23a-3p
TCOF1	0.0207616	0.219257	0.269334	4	hsa-miR-151a-3p	hsa-miR-222-3p	hsa-miR-7847-3p	hsa-miR-6786-5p
VEGFA	0.0210751	0.219259	0.484802	10	hsa-miR-93-5p	hsa-miR-15b-5p	hsa-miR-205-5p	hsa-miR-145-5p	hsa-miR-503-5p	hsa-miR-101-3p	hsa-miR-21-5p	hsa-miR-203a-3p	hsa-miR-423-3p	hsa-miR-126-5p
FYCO1	0.0209527	0.219259	0.323201	5	hsa-miR-93-5p	hsa-miR-484	hsa-miR-203a-3p	hsa-miR-30e-5p	hsa-miR-30a-5p
H6PD	0.0209527	0.219259	0.323201	5	hsa-miR-30a-5p	hsa-miR-30e-5p	hsa-miR-10b-5p	hsa-miR-10a-5p	hsa-miR-1182
SH3BP4	0.0209527	0.219259	0.323201	5	hsa-miR-192-5p	hsa-miR-106b-3p	hsa-miR-93-5p	hsa-miR-203a-3p	hsa-miR-15b-5p
UHRF1BP1	0.0209527	0.219259	0.323201	5	hsa-miR-192-5p	hsa-miR-30e-5p	hsa-miR-30a-5p	hsa-miR-4516	hsa-miR-509-3p
ZC3H11A	0.0209527	0.219259	0.323201	5	hsa-miR-27b-3p	hsa-miR-101-3p	hsa-miR-144-3p	hsa-miR-4499	hsa-miR-7847-3p
ZNF445	0.0209527	0.219259	0.323201	5	hsa-miR-5195-3p	hsa-miR-145-5p	hsa-miR-5189-5p	hsa-miR-10b-5p	hsa-miR-10a-5p
AP5B1	0.0214925	0.219259	0.205207	3	hsa-miR-148a-3p	hsa-miR-4437	hsa-miR-24-3p
ARHGEF7	0.0214925	0.219259	0.205207	3	hsa-miR-24-3p	hsa-miR-509-3p	hsa-miR-93-5p
C1orf27	0.0214925	0.219259	0.205207	3	hsa-miR-5195-3p	hsa-miR-145-5p	hsa-miR-216a-5p
CASK	0.0214925	0.219259	0.205207	3	hsa-miR-203a-3p	hsa-miR-15b-5p	hsa-miR-503-5p
CDKN2A	0.0214925	0.219259	0.205207	3	hsa-miR-24-3p	hsa-miR-10b-5p	hsa-miR-192-5p
CHST3	0.0214925	0.219259	0.205207	3	hsa-miR-98-5p	hsa-miR-4437	hsa-miR-6131
FAS	0.0214925	0.219259	0.205207	3	hsa-miR-21-5p	hsa-miR-98-5p	hsa-miR-23a-3p
FBN2	0.0214925	0.219259	0.205207	3	hsa-miR-101-3p	hsa-miR-23b-3p	hsa-miR-23a-3p
FRYL	0.0214925	0.219259	0.205207	3	hsa-miR-15b-5p	hsa-miR-27a-3p	hsa-miR-27b-3p
IFIT1	0.0214925	0.219259	0.205207	3	hsa-miR-203a-3p	hsa-miR-1237-3p	hsa-miR-126-5p
JADE1	0.0214925	0.219259	0.205207	3	hsa-miR-145-5p	hsa-miR-192-5p	hsa-miR-21-5p
KDM3B	0.0214925	0.219259	0.205207	3	hsa-miR-101-3p	hsa-miR-93-5p	hsa-miR-23a-3p
RASEF	0.0214925	0.219259	0.205207	3	hsa-miR-21-5p	hsa-miR-4422	hsa-miR-15b-5p
RPA1	0.0214925	0.219259	0.205207	3	hsa-miR-145-5p	hsa-miR-30a-5p	hsa-miR-6131
RPS17	0.0214925	0.219259	0.205207	3	hsa-miR-222-3p	hsa-miR-148a-3p	hsa-miR-30a-5p
SEC61A2	0.0214925	0.219259	0.205207	3	hsa-miR-30a-5p	hsa-miR-30e-5p	hsa-miR-181a-2-3p
SEPT7	0.0214925	0.219259	0.205207	3	hsa-miR-30a-5p	hsa-miR-141-3p	hsa-miR-223-5p
TIMP3	0.0214925	0.219259	0.205207	3	hsa-miR-21-5p	hsa-miR-222-3p	hsa-miR-30c-2-3p
TNR	0.0214925	0.219259	0.205207	3	hsa-miR-5195-3p	hsa-miR-145-5p	hsa-miR-509-3p
URGCP	0.0214925	0.219259	0.205207	3	hsa-miR-484	hsa-miR-10b-5p	hsa-miR-10a-5p
VPS41	0.0214925	0.219259	0.205207	3	hsa-miR-148a-3p	hsa-miR-30e-5p	hsa-miR-30a-5p
ZC3H18	0.0214925	0.219259	0.205207	3	hsa-miR-484	hsa-miR-10b-5p	hsa-miR-10a-5p
HNRNPF	0.0219668	0.223573	0.437668	8	hsa-miR-27b-3p	hsa-miR-10b-5p	hsa-miR-10a-5p	hsa-miR-27a-3p	hsa-miR-5571-5p	hsa-miR-101-3p	hsa-miR-144-3p	hsa-miR-141-3p
RGS6	0.0219659	0.223573	0.40675	7	hsa-miR-6731-5p	hsa-miR-4505	hsa-miR-4667-5p	hsa-miR-4508	hsa-miR-205-5p	hsa-miR-27a-3p	hsa-miR-27b-3p
FRK	0.0221566	0.225241	0.488649	10	hsa-miR-4422	hsa-miR-30c-2-3p	hsa-miR-6731-5p	hsa-miR-151a-3p	hsa-miR-4499	hsa-miR-203a-3p	hsa-miR-607	hsa-miR-4425	hsa-miR-711	hsa-miR-1237-3p
ETS1	0.0223579	0.226758	0.371938	6	hsa-miR-222-3p	hsa-miR-10a-5p	hsa-miR-145-5p	hsa-miR-23b-3p	hsa-miR-654-3p	hsa-miR-144-3p
SCUBE3	0.0223579	0.226758	0.371938	6	hsa-miR-591	hsa-miR-4781-3p	hsa-miR-30c-2-3p	hsa-miR-6731-5p	hsa-miR-24-3p	hsa-miR-4499
ASTN2	0.0230049	0.231165	0.330896	5	hsa-miR-591	hsa-miR-5571-5p	hsa-miR-6746-5p	hsa-miR-6731-5p	hsa-miR-4516
DHCR24	0.0230049	0.231165	0.330896	5	hsa-miR-192-5p	hsa-miR-24-3p	hsa-miR-484	hsa-miR-205-5p	hsa-miR-711
ENPP4	0.0230049	0.231165	0.330896	5	hsa-miR-192-5p	hsa-miR-30a-5p	hsa-miR-130a-3p	hsa-miR-30e-5p	hsa-miR-205-5p
GHITM	0.0230049	0.231165	0.330896	5	hsa-miR-484	hsa-miR-23b-3p	hsa-miR-30c-2-3p	hsa-miR-6731-5p	hsa-miR-636
HNRNPAB	0.0230049	0.231165	0.330896	5	hsa-miR-625-5p	hsa-miR-141-3p	hsa-miR-4667-5p	hsa-miR-101-3p	hsa-miR-144-3p
ITGB3	0.0230049	0.231165	0.330896	5	hsa-miR-98-5p	hsa-miR-30c-2-3p	hsa-miR-24-3p	hsa-miR-30a-5p	hsa-miR-192-5p
NCAPD2	0.0230049	0.231165	0.330896	5	hsa-miR-484	hsa-miR-222-3p	hsa-miR-130a-3p	hsa-miR-320e	hsa-miR-93-5p
SLC5A6	0.0230049	0.231165	0.330896	5	hsa-miR-98-5p	hsa-miR-24-3p	hsa-miR-27b-3p	hsa-miR-636	hsa-miR-6124
CSNK1G1	0.0233891	0.233676	0.278953	4	hsa-miR-93-5p	hsa-miR-30a-5p	hsa-miR-222-3p	hsa-miR-30e-5p
DSTN	0.0233891	0.233676	0.278953	4	hsa-miR-484	hsa-miR-23b-3p	hsa-miR-23a-3p	hsa-miR-5571-5p
GLCE	0.0233891	0.233676	0.278953	4	hsa-miR-484	hsa-miR-30a-5p	hsa-miR-30e-5p	hsa-miR-636
LIMCH1	0.0233891	0.233676	0.278953	4	hsa-miR-30a-5p	hsa-miR-192-5p	hsa-miR-21-5p	hsa-miR-30e-5p
SLC2A14	0.0233891	0.233676	0.278953	4	hsa-miR-98-5p	hsa-miR-143-3p	hsa-miR-1182	hsa-miR-4499
NARS	0.0234824	0.234071	0.412246	7	hsa-miR-222-3p	hsa-miR-136-5p	hsa-miR-203a-3p	hsa-miR-93-5p	hsa-miR-24-3p	hsa-miR-130a-3p	hsa-miR-5571-5p
YME1L1	0.0234824	0.234071	0.412246	7	hsa-miR-21-5p	hsa-miR-24-3p	hsa-miR-141-3p	hsa-miR-192-5p	hsa-miR-6131	hsa-miR-4781-3p	hsa-miR-30c-2-3p
FXN	0.024912	0.247626	0.474541	9	hsa-miR-1270	hsa-miR-100-5p	hsa-miR-202-3p	hsa-miR-98-5p	hsa-miR-6787-5p	hsa-miR-1307-3p	hsa-miR-6131	hsa-miR-6737-5p	hsa-miR-145-5p
MAP3K7	0.0251836	0.247626	0.338592	5	hsa-miR-10a-5p	hsa-miR-143-3p	hsa-miR-503-5p	hsa-miR-15b-5p	hsa-miR-607
MXI1	0.0251836	0.247626	0.338592	5	hsa-miR-192-5p	hsa-miR-24-3p	hsa-miR-7847-3p	hsa-miR-93-5p	hsa-miR-493-3p
PHKA1	0.0251836	0.247626	0.338592	5	hsa-miR-98-5p	hsa-miR-484	hsa-miR-503-5p	hsa-miR-15b-5p	hsa-miR-5571-5p
SERTAD3	0.0251836	0.247626	0.338592	5	hsa-miR-873-5p	hsa-miR-203a-3p	hsa-miR-6124	hsa-miR-27b-3p	hsa-miR-27a-3p
BCAR1	0.0253829	0.247626	0.218033	3	hsa-miR-6124	hsa-miR-509-3p	hsa-miR-24-3p
DCUN1D1	0.0253829	0.247626	0.218033	3	hsa-miR-144-3p	hsa-miR-30e-5p	hsa-miR-30a-5p
GLRX5	0.0253829	0.247626	0.218033	3	hsa-miR-222-3p	hsa-miR-148a-3p	hsa-miR-101-3p
GPCPD1	0.0253829	0.247626	0.218033	3	hsa-miR-203a-3p	hsa-miR-10b-5p	hsa-miR-10a-5p
H3F3A	0.0253829	0.247626	0.218033	3	hsa-miR-100-5p	hsa-miR-6124	hsa-miR-192-5p
IARS	0.0253829	0.247626	0.218033	3	hsa-miR-222-3p	hsa-miR-100-5p	hsa-miR-493-3p
LYPD6	0.0253829	0.247626	0.218033	3	hsa-miR-192-5p	hsa-miR-10a-5p	hsa-miR-6124
MBTD1	0.0253829	0.247626	0.218033	3	hsa-miR-151a-3p	hsa-miR-101-3p	hsa-miR-27a-3p
NRG2	0.0253829	0.247626	0.218033	3	hsa-miR-4769-5p	hsa-miR-136-5p	hsa-miR-2861
PIEZO1	0.0253829	0.247626	0.218033	3	hsa-miR-10b-5p	hsa-miR-625-5p	hsa-miR-3191-3p
PLEKHO2	0.0253829	0.247626	0.218033	3	hsa-miR-30a-5p	hsa-miR-93-5p	hsa-miR-30e-5p
RNF135	0.0253829	0.247626	0.218033	3	hsa-miR-30a-5p	hsa-miR-30e-5p	hsa-miR-5189-5p
RPL36	0.0253829	0.247626	0.218033	3	hsa-miR-484	hsa-miR-6731-5p	hsa-miR-15b-5p
TET2	0.0253829	0.247626	0.218033	3	hsa-miR-484	hsa-miR-22-3p	hsa-miR-101-3p
CELF1	0.0257626	0.247708	0.571648	14	hsa-miR-6124	hsa-miR-27b-3p	hsa-miR-27a-3p	hsa-miR-202-3p	hsa-miR-98-5p	hsa-miR-23a-3p	hsa-miR-23b-3p	hsa-miR-141-3p	hsa-miR-30a-5p	hsa-miR-30e-5p	hsa-miR-4505	hsa-miR-493-3p	hsa-miR-5189-5p	hsa-miR-3194-5p
BZW1	0.0257544	0.247708	0.521179	11	hsa-miR-15b-5p	hsa-miR-98-5p	hsa-miR-126-5p	hsa-miR-24-3p	hsa-miR-503-5p	hsa-miR-93-5p	hsa-miR-7161-5p	hsa-miR-101-3p	hsa-miR-144-3p	hsa-miR-136-5p	hsa-miR-548b-3p
ADD1	0.0260042	0.247708	0.384763	6	hsa-miR-24-3p	hsa-miR-27a-3p	hsa-miR-27b-3p	hsa-miR-93-5p	hsa-miR-1237-3p	hsa-miR-591
CDK19	0.0260042	0.247708	0.384763	6	hsa-miR-148a-3p	hsa-miR-21-5p	hsa-miR-10a-5p	hsa-miR-130a-3p	hsa-miR-4309	hsa-miR-7847-3p
R3HDM4	0.0260042	0.247708	0.384763	6	hsa-miR-24-3p	hsa-miR-4505	hsa-miR-484	hsa-miR-625-5p	hsa-miR-6737-5p	hsa-miR-6890-5p
TFAM	0.0260042	0.247708	0.384763	6	hsa-miR-484	hsa-miR-93-5p	hsa-miR-30c-2-3p	hsa-miR-6731-5p	hsa-miR-4254	hsa-miR-1182
ZNRF3	0.0260042	0.247708	0.384763	6	hsa-miR-15b-5p	hsa-miR-146b-5p	hsa-miR-192-5p	hsa-miR-503-5p	hsa-miR-711	hsa-miR-93-5p
ADAM9	0.0262103	0.247708	0.288573	4	hsa-miR-126-5p	hsa-miR-23a-3p	hsa-miR-30e-5p	hsa-miR-30a-5p
DUSP1	0.0262103	0.247708	0.288573	4	hsa-miR-101-3p	hsa-miR-182-3p	hsa-miR-202-3p	hsa-miR-98-5p
HMGB3	0.0262103	0.247708	0.288573	4	hsa-miR-21-5p	hsa-miR-205-5p	hsa-miR-93-5p	hsa-miR-27b-3p
PBX2	0.0262103	0.247708	0.288573	4	hsa-miR-222-3p	hsa-miR-202-3p	hsa-miR-6787-5p	hsa-miR-98-5p
PNPT1	0.0262103	0.247708	0.288573	4	hsa-miR-1307-3p	hsa-miR-136-5p	hsa-miR-484	hsa-miR-4781-3p
PTPRD	0.0262103	0.247708	0.288573	4	hsa-miR-141-3p	hsa-miR-1246	hsa-miR-503-5p	hsa-miR-15b-5p
SNRNP27	0.0262103	0.247708	0.288573	4	hsa-miR-100-5p	hsa-miR-27a-3p	hsa-miR-101-3p	hsa-miR-27b-3p
VPS33A	0.0262103	0.247708	0.288573	4	hsa-miR-98-5p	hsa-miR-7847-3p	hsa-miR-30a-5p	hsa-miR-30e-5p
ZBTB21	0.0262103	0.247708	0.288573	4	hsa-miR-548b-3p	hsa-miR-101-3p	hsa-miR-93-5p	hsa-miR-30e-5p
ALMS1	0.0271277	0.247708	0.134667	2	hsa-miR-21-5p	hsa-miR-22-3p
CCL1	0.0271277	0.247708	0.134667	2	hsa-miR-21-5p	hsa-miR-93-5p
CDC14A	0.0271277	0.247708	0.134667	2	hsa-miR-503-5p	hsa-miR-192-5p
CLIC1	0.0271277	0.247708	0.134667	2	hsa-miR-192-5p	hsa-miR-106b-3p
COPS7A	0.0271277	0.247708	0.134667	2	hsa-miR-192-5p	hsa-miR-24-3p
CUL4B	0.0271277	0.247708	0.134667	2	hsa-miR-27b-3p	hsa-miR-548b-3p
DIEXF	0.0271277	0.247708	0.134667	2	hsa-miR-151a-3p	hsa-miR-98-5p
ELAC2	0.0271277	0.247708	0.134667	2	hsa-miR-484	hsa-miR-93-5p
ENDOU	0.0271277	0.247708	0.134667	2	hsa-miR-27a-3p	hsa-miR-27b-3p
FAT2	0.0271277	0.247708	0.134667	2	hsa-miR-548b-3p	hsa-miR-10a-5p
HADH	0.0271277	0.247708	0.134667	2	hsa-miR-192-5p	hsa-miR-151a-3p
HIST1H2AC	0.0271277	0.247708	0.134667	2	hsa-miR-98-5p	hsa-miR-629-5p
IGSF1	0.0271277	0.247708	0.134667	2	hsa-miR-10b-5p	hsa-miR-10a-5p
INPPL1	0.0271277	0.247708	0.134667	2	hsa-miR-205-5p	hsa-miR-27b-3p
KLF11	0.0271277	0.247708	0.134667	2	hsa-miR-141-3p	hsa-miR-93-5p
LAMP1	0.0271277	0.247708	0.134667	2	hsa-miR-484	hsa-miR-23a-3p
LCP1	0.0271277	0.247708	0.134667	2	hsa-miR-30e-5p	hsa-miR-30a-5p
LRCH1	0.0271277	0.247708	0.134667	2	hsa-miR-6884-3p	hsa-miR-654-3p
LTN1	0.0271277	0.247708	0.134667	2	hsa-miR-30a-5p	hsa-miR-101-3p
MCM3AP	0.0271277	0.247708	0.134667	2	hsa-miR-484	hsa-miR-222-3p
MED22	0.0271277	0.247708	0.134667	2	hsa-miR-192-5p	hsa-miR-24-3p
MMP7	0.0271277	0.247708	0.134667	2	hsa-miR-126-5p	hsa-miR-148a-3p
NAB1	0.0271277	0.247708	0.134667	2	hsa-miR-192-5p	hsa-miR-15b-5p
NACA2	0.0271277	0.247708	0.134667	2	hsa-miR-607	hsa-miR-101-3p
NCAM1	0.0271277	0.247708	0.134667	2	hsa-miR-210-3p	hsa-miR-30a-5p
NOD2	0.0271277	0.247708	0.134667	2	hsa-miR-192-5p	hsa-miR-10a-5p
OSBPL6	0.0271277	0.247708	0.134667	2	hsa-miR-192-5p	hsa-miR-27b-3p
P4HA1	0.0271277	0.247708	0.134667	2	hsa-miR-145-5p	hsa-miR-30e-5p
PDLIM7	0.0271277	0.247708	0.134667	2	hsa-miR-30a-5p	hsa-miR-24-3p
PLAU	0.0271277	0.247708	0.134667	2	hsa-miR-23b-3p	hsa-miR-192-5p
PRDX2	0.0271277	0.247708	0.134667	2	hsa-miR-10a-5p	hsa-miR-205-5p
PSMD8	0.0271277	0.247708	0.134667	2	hsa-miR-484	hsa-miR-423-3p
RBM39	0.0271277	0.247708	0.134667	2	hsa-miR-484	hsa-miR-22-3p
S100PBP	0.0271277	0.247708	0.134667	2	hsa-miR-30a-5p	hsa-miR-30e-5p
SAP30L	0.0271277	0.247708	0.134667	2	hsa-miR-222-3p	hsa-miR-100-5p
SLC35C1	0.0271277	0.247708	0.134667	2	hsa-miR-30a-5p	hsa-miR-30e-5p
SLF1	0.0271277	0.247708	0.134667	2	hsa-miR-192-5p	hsa-miR-4516
ST3GAL6	0.0271277	0.247708	0.134667	2	hsa-miR-192-5p	hsa-miR-1237-3p
SYNJ1	0.0271277	0.247708	0.134667	2	hsa-miR-15b-5p	hsa-miR-10a-5p
TAF4B	0.0271277	0.247708	0.134667	2	hsa-miR-30e-5p	hsa-miR-30a-5p
TEX35	0.0271277	0.247708	0.134667	2	hsa-miR-607	hsa-miR-205-5p
TOPORS	0.0271277	0.247708	0.134667	2	hsa-miR-21-5p	hsa-miR-93-5p
TRIML2	0.0271277	0.247708	0.134667	2	hsa-miR-203a-3p	hsa-miR-636
UNC45A	0.0271277	0.247708	0.134667	2	hsa-miR-23b-3p	hsa-miR-93-5p
VPS54	0.0271277	0.247708	0.134667	2	hsa-miR-98-5p	hsa-miR-21-5p
ANG	0.027491	0.249714	0.346287	5	hsa-miR-192-5p	hsa-miR-223-5p	hsa-miR-6839-5p	hsa-miR-4309	hsa-miR-93-5p
COX20	0.027491	0.249714	0.346287	5	hsa-miR-203a-3p	hsa-miR-21-5p	hsa-miR-130a-3p	hsa-miR-24-3p	hsa-miR-3615
IER3IP1	0.027491	0.249714	0.346287	5	hsa-miR-10a-5p	hsa-miR-423-3p	hsa-miR-130a-3p	hsa-miR-216a-5p	hsa-miR-212-3p
IFRD1	0.027491	0.249714	0.346287	5	hsa-miR-30a-5p	hsa-miR-192-5p	hsa-miR-4781-3p	hsa-miR-1182	hsa-miR-6131
PLIN3	0.027491	0.249714	0.346287	5	hsa-miR-30a-5p	hsa-miR-24-3p	hsa-miR-4505	hsa-miR-6131	hsa-miR-4781-3p
PPP1R15B	0.0276041	0.25038	0.545081	12	hsa-miR-93-5p	hsa-miR-141-3p	hsa-miR-130a-3p	hsa-miR-30e-5p	hsa-miR-30a-5p	hsa-miR-202-3p	hsa-miR-10b-5p	hsa-miR-10a-5p	hsa-miR-98-5p	hsa-miR-101-3p	hsa-miR-4769-5p	hsa-miR-6746-5p
MLXIP	0.0276218	0.25038	0.483092	9	hsa-miR-98-5p	hsa-miR-873-5p	hsa-miR-662	hsa-miR-30e-5p	hsa-miR-30a-5p	hsa-miR-93-5p	hsa-miR-15b-5p	hsa-miR-216a-5p	hsa-miR-1182
HDGF	0.0320052	0.251481	0.588138	14	hsa-miR-503-5p	hsa-miR-222-3p	hsa-miR-93-5p	hsa-miR-30a-5p	hsa-miR-141-3p	hsa-miR-1231	hsa-miR-6737-5p	hsa-miR-15b-5p	hsa-miR-873-5p	hsa-miR-654-3p	hsa-miR-7847-3p	hsa-miR-30c-2-3p	hsa-miR-6731-5p	hsa-miR-7161-5p
DNAJC10	0.0361009	0.251481	0.583064	13	hsa-miR-6890-5p	hsa-miR-7847-3p	hsa-miR-4516	hsa-miR-93-5p	hsa-miR-7161-5p	hsa-miR-4254	hsa-miR-503-5p	hsa-miR-15b-5p	hsa-miR-6839-5p	hsa-miR-30c-2-3p	hsa-miR-6731-5p	hsa-miR-24-3p	hsa-miR-6131
MKNK2	0.03358	0.251481	0.577145	13	hsa-miR-101-3p	hsa-miR-98-5p	hsa-miR-27a-3p	hsa-miR-21-5p	hsa-miR-3191-3p	hsa-miR-636	hsa-miR-93-5p	hsa-miR-27b-3p	hsa-miR-10b-5p	hsa-miR-10a-5p	hsa-miR-7847-3p	hsa-miR-4285	hsa-miR-4499
RPL7L1	0.0377381	0.251481	0.570732	12	hsa-miR-101-3p	hsa-miR-24-3p	hsa-miR-100-5p	hsa-miR-636	hsa-miR-144-3p	hsa-miR-607	hsa-miR-23b-3p	hsa-miR-23a-3p	hsa-miR-136-5p	hsa-miR-30c-2-3p	hsa-miR-4330	hsa-miR-5189-5p
ZBTB7A	0.0319407	0.251481	0.538669	11	hsa-miR-222-3p	hsa-miR-93-5p	hsa-miR-6737-5p	hsa-miR-216a-5p	hsa-miR-3615	hsa-miR-101-3p	hsa-miR-144-3p	hsa-miR-126-5p	hsa-miR-100-5p	hsa-miR-130a-3p	hsa-miR-629-5p
KPNA6	0.0320694	0.251481	0.495917	9	hsa-miR-98-5p	hsa-miR-24-3p	hsa-miR-222-3p	hsa-miR-30a-5p	hsa-miR-30e-5p	hsa-miR-4516	hsa-miR-1237-3p	hsa-miR-662	hsa-miR-93-5p
RORA	0.0336574	0.251481	0.500192	9	hsa-miR-4781-3p	hsa-miR-1290	hsa-miR-873-5p	hsa-miR-1246	hsa-miR-144-3p	hsa-miR-101-3p	hsa-miR-93-5p	hsa-miR-10a-5p	hsa-miR-10b-5p
WASL	0.0320694	0.251481	0.495917	9	hsa-miR-27b-3p	hsa-miR-27a-3p	hsa-miR-873-5p	hsa-miR-148a-3p	hsa-miR-1237-3p	hsa-miR-202-3p	hsa-miR-98-5p	hsa-miR-130a-3p	hsa-miR-93-5p
ASB6	0.0362276	0.251481	0.480954	8	hsa-miR-24-3p	hsa-miR-6737-5p	hsa-miR-6890-5p	hsa-miR-6787-5p	hsa-miR-148a-3p	hsa-miR-4508	hsa-miR-4505	hsa-miR-4769-5p
FOXN2	0.0381266	0.251481	0.485764	8	hsa-miR-100-5p	hsa-miR-6124	hsa-miR-30a-5p	hsa-miR-30e-5p	hsa-miR-27b-3p	hsa-miR-27a-3p	hsa-miR-4781-3p	hsa-miR-21-5p
OTUD4	0.0326249	0.251481	0.471335	8	hsa-miR-101-3p	hsa-miR-93-5p	hsa-miR-5571-5p	hsa-miR-27b-3p	hsa-miR-27a-3p	hsa-miR-148a-3p	hsa-miR-30e-5p	hsa-miR-30a-5p
REXO1	0.0362276	0.251481	0.480954	8	hsa-miR-484	hsa-miR-30a-5p	hsa-miR-3191-3p	hsa-miR-662	hsa-miR-15b-5p	hsa-miR-4285	hsa-miR-4505	hsa-miR-4508
SRSF1	0.0326249	0.251481	0.471335	8	hsa-miR-10a-5p	hsa-miR-10b-5p	hsa-miR-423-3p	hsa-miR-607	hsa-miR-7847-3p	hsa-miR-27a-3p	hsa-miR-27b-3p	hsa-miR-15b-5p
TIMM50	0.0292767	0.251481	0.461716	8	hsa-miR-484	hsa-miR-222-3p	hsa-miR-30c-2-3p	hsa-miR-10b-5p	hsa-miR-10a-5p	hsa-miR-873-5p	hsa-miR-130a-3p	hsa-miR-1182
TSPYL1	0.0381266	0.251481	0.485764	8	hsa-miR-30e-5p	hsa-miR-30a-5p	hsa-miR-27b-3p	hsa-miR-27a-3p	hsa-miR-144-3p	hsa-miR-4425	hsa-miR-6131	hsa-miR-4667-5p
CCNG1	0.0341229	0.251481	0.445226	7	hsa-miR-21-5p	hsa-miR-100-5p	hsa-miR-24-3p	hsa-miR-10b-5p	hsa-miR-10a-5p	hsa-miR-27b-3p	hsa-miR-23b-3p
CHAF1B	0.0302737	0.251481	0.434233	7	hsa-miR-484	hsa-miR-4781-3p	hsa-miR-6890-5p	hsa-miR-223-5p	hsa-miR-5189-5p	hsa-miR-10b-5p	hsa-miR-10a-5p
DYRK3	0.0302737	0.251481	0.434233	7	hsa-miR-203a-3p	hsa-miR-222-3p	hsa-miR-27a-3p	hsa-miR-27b-3p	hsa-miR-15b-5p	hsa-miR-202-3p	hsa-miR-98-5p
EFHD2	0.038287	0.251481	0.456219	7	hsa-miR-27a-3p	hsa-miR-27b-3p	hsa-miR-2861	hsa-miR-202-3p	hsa-miR-98-5p	hsa-miR-136-5p	hsa-miR-6124
PDCD4	0.0284644	0.251481	0.428736	7	hsa-miR-21-5p	hsa-miR-10b-5p	hsa-miR-15b-5p	hsa-miR-5571-5p	hsa-miR-202-3p	hsa-miR-93-5p	hsa-miR-216a-5p
THBS2	0.0341229	0.251481	0.445226	7	hsa-miR-27b-3p	hsa-miR-662	hsa-miR-6737-5p	hsa-miR-6839-5p	hsa-miR-6787-5p	hsa-miR-3615	hsa-miR-1307-3p
TRIB1	0.0341229	0.251481	0.445226	7	hsa-miR-98-5p	hsa-miR-30c-2-3p	hsa-miR-4425	hsa-miR-6731-5p	hsa-miR-100-5p	hsa-miR-101-3p	hsa-miR-144-3p
UBE2Z	0.0302737	0.251481	0.434233	7	hsa-miR-484	hsa-miR-10b-5p	hsa-miR-10a-5p	hsa-miR-205-5p	hsa-miR-4422	hsa-miR-4254	hsa-miR-625-5p
ABL1	0.0344428	0.251481	0.410414	6	hsa-miR-203a-3p	hsa-miR-30a-5p	hsa-miR-484	hsa-miR-548b-3p	hsa-miR-4508	hsa-miR-6787-5p
ADAM17	0.0368001	0.251481	0.416827	6	hsa-miR-145-5p	hsa-miR-5195-3p	hsa-miR-23b-3p	hsa-miR-23a-3p	hsa-miR-4505	hsa-miR-24-3p
CENPM	0.0321859	0.251481	0.404002	6	hsa-miR-216a-5p	hsa-miR-423-3p	hsa-miR-6746-5p	hsa-miR-23b-3p	hsa-miR-23a-3p	hsa-miR-136-5p
CSDE1	0.0392592	0.251481	0.42324	6	hsa-miR-23b-3p	hsa-miR-23a-3p	hsa-miR-6124	hsa-miR-493-3p	hsa-miR-93-5p	hsa-miR-15b-5p
FGF19	0.0300282	0.251481	0.397589	6	hsa-miR-607	hsa-miR-6737-5p	hsa-miR-7704	hsa-miR-30c-2-3p	hsa-miR-4505	hsa-miR-6731-5p
KLHL23	0.0392592	0.251481	0.42324	6	hsa-miR-192-5p	hsa-miR-101-3p	hsa-miR-24-3p	hsa-miR-10a-5p	hsa-miR-591	hsa-miR-223-5p
LIX1L	0.0368001	0.251481	0.416827	6	hsa-miR-93-5p	hsa-miR-503-5p	hsa-miR-100-5p	hsa-miR-575	hsa-miR-10b-5p	hsa-miR-10a-5p
MARCKSL1	0.0392592	0.251481	0.42324	6	hsa-miR-24-3p	hsa-miR-30c-2-3p	hsa-miR-30e-5p	hsa-miR-30a-5p	hsa-miR-3191-3p	hsa-miR-98-5p
MPP2	0.0392592	0.251481	0.42324	6	hsa-miR-30a-5p	hsa-miR-484	hsa-miR-1246	hsa-miR-146b-5p	hsa-miR-6737-5p	hsa-miR-6890-5p
MTMR3	0.0279681	0.251481	0.391176	6	hsa-miR-106b-3p	hsa-miR-27b-3p	hsa-miR-93-5p	hsa-miR-15b-5p	hsa-miR-503-5p	hsa-miR-6884-3p
MTSS1L	0.0321859	0.251481	0.404002	6	hsa-miR-101-3p	hsa-miR-93-5p	hsa-miR-2861	hsa-miR-30c-2-3p	hsa-miR-6731-5p	hsa-miR-6787-5p
PANK1	0.0279681	0.251481	0.391176	6	hsa-miR-205-5p	hsa-miR-5195-3p	hsa-miR-145-5p	hsa-miR-101-3p	hsa-miR-144-3p	hsa-miR-15b-5p
PAPD7	0.0368001	0.251481	0.416827	6	hsa-miR-423-3p	hsa-miR-192-5p	hsa-miR-106b-3p	hsa-miR-93-5p	hsa-miR-629-5p	hsa-miR-101-3p
PLD3	0.0368001	0.251481	0.416827	6	hsa-miR-484	hsa-miR-30c-2-3p	hsa-miR-6731-5p	hsa-miR-6786-5p	hsa-miR-7847-3p	hsa-miR-98-5p
PTGR2	0.0392592	0.251481	0.42324	6	hsa-miR-484	hsa-miR-6890-5p	hsa-miR-3655	hsa-miR-130a-3p	hsa-miR-6787-5p	hsa-miR-6746-5p
RAP1B	0.0344428	0.251481	0.410414	6	hsa-miR-101-3p	hsa-miR-30a-5p	hsa-miR-30e-5p	hsa-miR-100-5p	hsa-miR-27b-3p	hsa-miR-27a-3p
RFK	0.0368001	0.251481	0.416827	6	hsa-miR-93-5p	hsa-miR-4309	hsa-miR-6131	hsa-miR-4781-3p	hsa-miR-15b-5p	hsa-miR-503-5p
SEC16A	0.0392592	0.251481	0.42324	6	hsa-miR-484	hsa-miR-27b-3p	hsa-miR-93-5p	hsa-miR-27a-3p	hsa-miR-130a-3p	hsa-miR-503-5p
SERINC1	0.0321859	0.251481	0.404002	6	hsa-miR-320e	hsa-miR-203a-3p	hsa-miR-93-5p	hsa-miR-136-5p	hsa-miR-5571-5p	hsa-miR-223-5p
SESN1	0.0368001	0.251481	0.416827	6	hsa-miR-21-5p	hsa-miR-24-3p	hsa-miR-4330	hsa-miR-3191-3p	hsa-miR-4499	hsa-miR-93-5p
SFMBT2	0.0321859	0.251481	0.404002	6	hsa-miR-7161-5p	hsa-miR-3194-5p	hsa-miR-423-3p	hsa-miR-1237-3p	hsa-miR-6731-5p	hsa-miR-6746-5p
SOWAHC	0.0344428	0.251481	0.410414	6	hsa-miR-192-5p	hsa-miR-93-5p	hsa-miR-21-5p	hsa-miR-15b-5p	hsa-miR-575	hsa-miR-7847-3p
TBPL1	0.0321859	0.251481	0.404002	6	hsa-miR-24-3p	hsa-miR-15b-5p	hsa-miR-30a-5p	hsa-miR-30e-5p	hsa-miR-3191-3p	hsa-miR-6890-5p
TFAP2A	0.0300282	0.251481	0.397589	6	hsa-miR-98-5p	hsa-miR-873-5p	hsa-miR-503-5p	hsa-miR-15b-5p	hsa-miR-222-3p	hsa-miR-711
TMEM30A	0.0344428	0.251481	0.410414	6	hsa-miR-192-5p	hsa-miR-27a-3p	hsa-miR-136-5p	hsa-miR-130a-3p	hsa-miR-100-5p	hsa-miR-182-3p
TNPO3	0.0392592	0.251481	0.42324	6	hsa-miR-30a-5p	hsa-miR-24-3p	hsa-miR-423-3p	hsa-miR-15b-5p	hsa-miR-210-3p	hsa-miR-711
XPNPEP3	0.0344428	0.251481	0.410414	6	hsa-miR-6746-5p	hsa-miR-4505	hsa-miR-24-3p	hsa-miR-10b-5p	hsa-miR-10a-5p	hsa-miR-575
ZSCAN29	0.0368001	0.251481	0.416827	6	hsa-miR-30c-2-3p	hsa-miR-6731-5p	hsa-miR-24-3p	hsa-miR-30e-5p	hsa-miR-30a-5p	hsa-miR-873-5p
CNOT6	0.0352061	0.251481	0.369373	5	hsa-miR-23b-3p	hsa-miR-23a-3p	hsa-miR-10a-5p	hsa-miR-10b-5p	hsa-miR-1270
DMXL1	0.0325004	0.251481	0.361678	5	hsa-miR-629-5p	hsa-miR-4781-3p	hsa-miR-223-5p	hsa-miR-145-5p	hsa-miR-5195-3p
GNAI2	0.0380479	0.251481	0.377068	5	hsa-miR-30a-5p	hsa-miR-30e-5p	hsa-miR-625-5p	hsa-miR-6787-5p	hsa-miR-222-3p
IRAK3	0.0299293	0.251481	0.353982	5	hsa-miR-30c-2-3p	hsa-miR-24-3p	hsa-miR-4508	hsa-miR-6126	hsa-miR-4505
MAP4K2	0.0325004	0.251481	0.361678	5	hsa-miR-145-5p	hsa-miR-503-5p	hsa-miR-15b-5p	hsa-miR-6131	hsa-miR-4781-3p
NDUFA4P1	0.0325004	0.251481	0.361678	5	hsa-miR-202-3p	hsa-miR-98-5p	hsa-miR-4422	hsa-miR-503-5p	hsa-miR-24-3p
PPM1D	0.0325004	0.251481	0.361678	5	hsa-miR-145-5p	hsa-miR-203a-3p	hsa-miR-15b-5p	hsa-miR-30c-2-3p	hsa-miR-24-3p
PPP1CC	0.0380479	0.251481	0.377068	5	hsa-miR-30a-5p	hsa-miR-15b-5p	hsa-miR-101-3p	hsa-miR-493-3p	hsa-miR-223-5p
RAB14	0.0380479	0.251481	0.377068	5	hsa-miR-30a-5p	hsa-miR-130a-3p	hsa-miR-148a-3p	hsa-miR-27a-3p	hsa-miR-27b-3p
SENP1	0.0380479	0.251481	0.377068	5	hsa-miR-192-5p	hsa-miR-223-5p	hsa-miR-5571-5p	hsa-miR-93-5p	hsa-miR-145-5p
SPATA6	0.0380479	0.251481	0.377068	5	hsa-miR-6737-5p	hsa-miR-625-5p	hsa-miR-4516	hsa-miR-5571-5p	hsa-miR-223-5p
VPS35	0.0380479	0.251481	0.377068	5	hsa-miR-27a-3p	hsa-miR-24-3p	hsa-miR-15b-5p	hsa-miR-4667-5p	hsa-miR-493-3p
ZBTB39	0.0380479	0.251481	0.377068	5	hsa-miR-548b-3p	hsa-miR-98-5p	hsa-miR-30a-5p	hsa-miR-30e-5p	hsa-miR-607
ZFP1	0.0325004	0.251481	0.361678	5	hsa-miR-192-5p	hsa-miR-27a-3p	hsa-miR-27b-3p	hsa-miR-5571-5p	hsa-miR-222-3p
ZNF175	0.0299293	0.251481	0.353982	5	hsa-miR-629-5p	hsa-miR-5195-3p	hsa-miR-27b-3p	hsa-miR-27a-3p	hsa-miR-2861
ZNF485	0.0299293	0.251481	0.353982	5	hsa-miR-23b-3p	hsa-miR-23a-3p	hsa-miR-4781-3p	hsa-miR-4309	hsa-miR-1307-3p
ZNF611	0.0380479	0.251481	0.377068	5	hsa-miR-192-5p	hsa-miR-7847-3p	hsa-miR-202-3p	hsa-miR-98-5p	hsa-miR-4499
APPL1	0.0394764	0.251481	0.327049	4	hsa-miR-192-5p	hsa-miR-21-5p	hsa-miR-423-3p	hsa-miR-24-3p
ARID2	0.0394764	0.251481	0.327049	4	hsa-miR-15b-5p	hsa-miR-212-3p	hsa-miR-203a-3p	hsa-miR-4499
BAP1	0.0358595	0.251481	0.31743	4	hsa-miR-141-3p	hsa-miR-2861	hsa-miR-4425	hsa-miR-4437
BMT2	0.0324436	0.251481	0.307811	4	hsa-miR-101-3p	hsa-miR-30e-5p	hsa-miR-30a-5p	hsa-miR-93-5p
BRWD3	0.0324436	0.251481	0.307811	4	hsa-miR-223-5p	hsa-miR-509-3p	hsa-miR-126-5p	hsa-miR-22-3p
C17orf102	0.0324436	0.251481	0.307811	4	hsa-miR-636	hsa-miR-873-5p	hsa-miR-2861	hsa-miR-5189-5p
CCDC88C	0.0358595	0.251481	0.31743	4	hsa-miR-23b-3p	hsa-miR-93-5p	hsa-miR-636	hsa-miR-15b-5p
COA4	0.0358595	0.251481	0.31743	4	hsa-miR-607	hsa-miR-3194-5p	hsa-miR-5189-5p	hsa-miR-136-5p
COPA	0.0292277	0.251481	0.298192	4	hsa-miR-423-3p	hsa-miR-23b-3p	hsa-miR-10a-5p	hsa-miR-146b-5p
DDHD1	0.0358595	0.251481	0.31743	4	hsa-miR-192-5p	hsa-miR-136-5p	hsa-miR-5571-5p	hsa-miR-93-5p
EFNA3	0.0324436	0.251481	0.307811	4	hsa-miR-210-3p	hsa-miR-625-5p	hsa-miR-4254	hsa-miR-151a-3p
FARSA	0.0324436	0.251481	0.307811	4	hsa-miR-503-5p	hsa-miR-484	hsa-miR-27b-3p	hsa-miR-27a-3p
FZD7	0.0358595	0.251481	0.31743	4	hsa-miR-145-5p	hsa-miR-192-5p	hsa-miR-4769-5p	hsa-miR-27b-3p
GOLGA4	0.0324436	0.251481	0.307811	4	hsa-miR-21-5p	hsa-miR-1290	hsa-miR-202-3p	hsa-miR-98-5p
GPR82	0.0394764	0.251481	0.327049	4	hsa-miR-629-5p	hsa-miR-4781-3p	hsa-miR-24-3p	hsa-miR-130a-3p
ICAM1	0.0394764	0.251481	0.327049	4	hsa-miR-222-3p	hsa-miR-21-5p	hsa-miR-98-5p	hsa-miR-93-5p
IER3	0.0394764	0.251481	0.327049	4	hsa-miR-98-5p	hsa-miR-27b-3p	hsa-miR-27a-3p	hsa-miR-93-5p
IRF1	0.0324436	0.251481	0.307811	4	hsa-miR-93-5p	hsa-miR-23a-3p	hsa-miR-1307-3p	hsa-miR-130a-3p
JOSD1	0.0394764	0.251481	0.327049	4	hsa-miR-6746-5p	hsa-miR-7847-3p	hsa-miR-30e-5p	hsa-miR-30a-5p
KIAA1671	0.0394764	0.251481	0.327049	4	hsa-miR-503-5p	hsa-miR-423-3p	hsa-miR-192-5p	hsa-miR-223-5p
LEPROTL1	0.0324436	0.251481	0.307811	4	hsa-miR-192-5p	hsa-miR-98-5p	hsa-miR-4508	hsa-miR-24-3p
LRP3	0.0324436	0.251481	0.307811	4	hsa-miR-10b-5p	hsa-miR-10a-5p	hsa-miR-93-5p	hsa-miR-6731-5p
MITF	0.0292277	0.251481	0.298192	4	hsa-miR-98-5p	hsa-miR-101-3p	hsa-miR-210-3p	hsa-miR-216a-5p
MMGT1	0.0292277	0.251481	0.298192	4	hsa-miR-130a-3p	hsa-miR-7161-5p	hsa-miR-23a-3p	hsa-miR-23b-3p
MTHFD1L	0.0292277	0.251481	0.298192	4	hsa-miR-484	hsa-miR-24-3p	hsa-miR-6131	hsa-miR-181a-2-3p
NCAPH	0.0292277	0.251481	0.298192	4	hsa-miR-192-5p	hsa-miR-484	hsa-miR-4516	hsa-miR-7847-3p
OGFOD1	0.0394764	0.251481	0.327049	4	hsa-miR-30a-5p	hsa-miR-222-3p	hsa-miR-1307-3p	hsa-miR-5571-5p
PCBP1	0.0394764	0.251481	0.327049	4	hsa-miR-21-5p	hsa-miR-100-5p	hsa-miR-30c-2-3p	hsa-miR-6731-5p
RFWD3	0.0292277	0.251481	0.298192	4	hsa-miR-192-5p	hsa-miR-484	hsa-miR-1290	hsa-miR-6839-5p
SEC14L5	0.0358595	0.251481	0.31743	4	hsa-miR-136-5p	hsa-miR-6131	hsa-miR-4781-3p	hsa-miR-1182
SLC39A1	0.0292277	0.251481	0.298192	4	hsa-miR-192-5p	hsa-miR-1231	hsa-miR-3194-5p	hsa-miR-3655
SNAPIN	0.0394764	0.251481	0.327049	4	hsa-miR-148a-3p	hsa-miR-93-5p	hsa-miR-130a-3p	hsa-miR-575
SUN2	0.0394764	0.251481	0.327049	4	hsa-miR-222-3p	hsa-miR-27a-3p	hsa-miR-130a-3p	hsa-miR-548b-3p
THYN1	0.0358595	0.251481	0.31743	4	hsa-miR-1231	hsa-miR-202-3p	hsa-miR-98-5p	hsa-miR-181a-2-3p
ZMAT5	0.0292277	0.251481	0.298192	4	hsa-miR-484	hsa-miR-7847-3p	hsa-miR-6731-5p	hsa-miR-22-3p
ZNF292	0.0358595	0.251481	0.31743	4	hsa-miR-21-5p	hsa-miR-146b-5p	hsa-miR-5189-5p	hsa-miR-141-3p
ZNF738	0.0358595	0.251481	0.31743	4	hsa-miR-202-3p	hsa-miR-98-5p	hsa-miR-146b-5p	hsa-miR-6746-5p
ABCA1	0.0342209	0.251481	0.243683	3	hsa-miR-27a-3p	hsa-miR-27b-3p	hsa-miR-93-5p
ANP32A	0.0342209	0.251481	0.243683	3	hsa-miR-21-5p	hsa-miR-148a-3p	hsa-miR-203a-3p
API5	0.0342209	0.251481	0.243683	3	hsa-miR-575	hsa-miR-10b-5p	hsa-miR-10a-5p
B4GALT6	0.0342209	0.251481	0.243683	3	hsa-miR-192-5p	hsa-miR-205-5p	hsa-miR-1237-3p
CEP162	0.0296264	0.251481	0.230858	3	hsa-miR-27b-3p	hsa-miR-27a-3p	hsa-miR-1246
CHDH	0.0391628	0.251481	0.256509	3	hsa-miR-192-5p	hsa-miR-10b-5p	hsa-miR-10a-5p
CLSTN2	0.0342209	0.251481	0.243683	3	hsa-miR-5195-3p	hsa-miR-145-5p	hsa-miR-4516
DIDO1	0.0342209	0.251481	0.243683	3	hsa-miR-98-5p	hsa-miR-144-3p	hsa-miR-101-3p
DMTN	0.0296264	0.251481	0.230858	3	hsa-miR-484	hsa-miR-23b-3p	hsa-miR-7847-3p
EPHA7	0.0342209	0.251481	0.243683	3	hsa-miR-93-5p	hsa-miR-4330	hsa-miR-141-3p
FCHSD2	0.0342209	0.251481	0.243683	3	hsa-miR-210-3p	hsa-miR-27b-3p	hsa-miR-27a-3p
FGB	0.0296264	0.251481	0.230858	3	hsa-miR-144-3p	hsa-miR-484	hsa-miR-6890-5p
FOXR2	0.0296264	0.251481	0.230858	3	hsa-miR-23b-3p	hsa-miR-23a-3p	hsa-miR-5571-5p
FSD1L	0.0391628	0.251481	0.256509	3	hsa-miR-136-5p	hsa-miR-23a-3p	hsa-miR-23b-3p
KIAA1147	0.0391628	0.251481	0.256509	3	hsa-miR-10a-5p	hsa-miR-141-3p	hsa-miR-93-5p
KIF21A	0.0391628	0.251481	0.256509	3	hsa-miR-10b-5p	hsa-miR-10a-5p	hsa-miR-145-5p
KLF12	0.0342209	0.251481	0.243683	3	hsa-miR-101-3p	hsa-miR-23a-3p	hsa-miR-141-3p
LPIN1	0.0296264	0.251481	0.230858	3	hsa-miR-27a-3p	hsa-miR-27b-3p	hsa-miR-4309
MAP2	0.0296264	0.251481	0.230858	3	hsa-miR-4516	hsa-miR-493-3p	hsa-miR-7847-3p
MDN1	0.0296264	0.251481	0.230858	3	hsa-miR-484	hsa-miR-222-3p	hsa-miR-146b-5p
MORC3	0.0296264	0.251481	0.230858	3	hsa-miR-101-3p	hsa-miR-21-5p	hsa-miR-144-3p
NCAPG	0.0391628	0.251481	0.256509	3	hsa-miR-21-5p	hsa-miR-575	hsa-miR-205-5p
NIPBL	0.0391628	0.251481	0.256509	3	hsa-miR-210-3p	hsa-miR-21-5p	hsa-miR-136-5p
NOB1	0.0391628	0.251481	0.256509	3	hsa-miR-192-5p	hsa-miR-10a-5p	hsa-miR-93-5p
PA2G4	0.0391628	0.251481	0.256509	3	hsa-miR-24-3p	hsa-miR-484	hsa-miR-423-3p
PAIP2	0.0391628	0.251481	0.256509	3	hsa-miR-222-3p	hsa-miR-27a-3p	hsa-miR-27b-3p
PCDH10	0.0342209	0.251481	0.243683	3	hsa-miR-223-5p	hsa-miR-30e-5p	hsa-miR-30a-5p
PHF20	0.0296264	0.251481	0.230858	3	hsa-miR-21-5p	hsa-miR-10b-5p	hsa-miR-10a-5p
POLR3E	0.0296264	0.251481	0.230858	3	hsa-miR-98-5p	hsa-miR-30a-5p	hsa-miR-30e-5p
PTGS2	0.0391628	0.251481	0.256509	3	hsa-miR-101-3p	hsa-miR-143-3p	hsa-miR-144-3p
RAB39B	0.0391628	0.251481	0.256509	3	hsa-miR-6124	hsa-miR-144-3p	hsa-miR-101-3p
RACK1	0.0342209	0.251481	0.243683	3	hsa-miR-30c-2-3p	hsa-miR-23b-3p	hsa-miR-575
RASAL2	0.0296264	0.251481	0.230858	3	hsa-miR-98-5p	hsa-miR-203a-3p	hsa-miR-136-5p
RER1	0.0391628	0.251481	0.256509	3	hsa-miR-548b-3p	hsa-miR-484	hsa-miR-143-3p
SAPCD2	0.0391628	0.251481	0.256509	3	hsa-miR-222-3p	hsa-miR-10b-5p	hsa-miR-10a-5p
SCAI	0.0342209	0.251481	0.243683	3	hsa-miR-873-5p	hsa-miR-6746-5p	hsa-miR-625-5p
SDF4	0.0296264	0.251481	0.230858	3	hsa-miR-484	hsa-miR-7704	hsa-miR-6787-5p
SFXN4	0.0342209	0.251481	0.243683	3	hsa-miR-144-3p	hsa-miR-27a-3p	hsa-miR-27b-3p
SLC43A1	0.0296264	0.251481	0.230858	3	hsa-miR-484	hsa-miR-27b-3p	hsa-miR-575
SOX2	0.0342209	0.251481	0.243683	3	hsa-miR-145-5p	hsa-miR-21-5p	hsa-miR-625-5p
TATDN2	0.0296264	0.251481	0.230858	3	hsa-miR-423-3p	hsa-miR-222-3p	hsa-miR-873-5p
TCEAL1	0.0296264	0.251481	0.230858	3	hsa-miR-222-3p	hsa-miR-22-3p	hsa-miR-423-3p
TNFRSF9	0.0342209	0.251481	0.243683	3	hsa-miR-98-5p	hsa-miR-607	hsa-miR-203a-3p
TRIM29	0.0391628	0.251481	0.256509	3	hsa-miR-6731-5p	hsa-miR-6746-5p	hsa-miR-15b-5p
TUT1	0.0391628	0.251481	0.256509	3	hsa-miR-503-5p	hsa-miR-484	hsa-miR-93-5p
UBN1	0.0296264	0.251481	0.230858	3	hsa-miR-93-5p	hsa-miR-30e-5p	hsa-miR-30a-5p
USP47	0.0391628	0.251481	0.256509	3	hsa-miR-21-5p	hsa-miR-202-3p	hsa-miR-98-5p
VAPB	0.0391628	0.251481	0.256509	3	hsa-miR-484	hsa-miR-22-3p	hsa-miR-5571-5p
VGLL3	0.0296264	0.251481	0.230858	3	hsa-miR-192-5p	hsa-miR-98-5p	hsa-miR-24-3p
ACOT13	0.0352739	0.251481	0.153905	2	hsa-miR-10b-5p	hsa-miR-10a-5p
ALCAM	0.0352739	0.251481	0.153905	2	hsa-miR-192-5p	hsa-miR-148a-3p
ANXA4	0.0352739	0.251481	0.153905	2	hsa-miR-7161-5p	hsa-miR-1246
AP1AR	0.0352739	0.251481	0.153905	2	hsa-miR-93-5p	hsa-miR-21-5p
ATP10D	0.0352739	0.251481	0.153905	2	hsa-miR-192-5p	hsa-miR-493-3p
CD300LB	0.0352739	0.251481	0.153905	2	hsa-miR-146b-5p	hsa-miR-654-3p
CDC123	0.0352739	0.251481	0.153905	2	hsa-miR-101-3p	hsa-miR-30a-5p
CLPTM1L	0.0352739	0.251481	0.153905	2	hsa-miR-22-3p	hsa-miR-203a-3p
DYNLT3	0.0352739	0.251481	0.153905	2	hsa-miR-30e-5p	hsa-miR-30a-5p
EDRF1	0.0352739	0.251481	0.153905	2	hsa-miR-192-5p	hsa-miR-21-5p
EIF4B	0.0352739	0.251481	0.153905	2	hsa-miR-484	hsa-miR-423-3p
EPB41L2	0.0352739	0.251481	0.153905	2	hsa-miR-222-3p	hsa-miR-10a-5p
ESRRA	0.0352739	0.251481	0.153905	2	hsa-miR-423-3p	hsa-miR-30a-5p
FAR1	0.0352739	0.251481	0.153905	2	hsa-miR-101-3p	hsa-miR-484
GORASP2	0.0352739	0.251481	0.153905	2	hsa-miR-10a-5p	hsa-miR-24-3p
HIST1H2BC	0.0352739	0.251481	0.153905	2	hsa-miR-98-5p	hsa-miR-625-5p
HKR1	0.0352739	0.251481	0.153905	2	hsa-miR-4437	hsa-miR-24-3p
ID1	0.0352739	0.251481	0.153905	2	hsa-miR-100-5p	hsa-miR-192-5p
KDM3A	0.0352739	0.251481	0.153905	2	hsa-miR-30e-5p	hsa-miR-30a-5p
KHDRBS1	0.0352739	0.251481	0.153905	2	hsa-miR-27b-3p	hsa-miR-203a-3p
MKRN2	0.0352739	0.251481	0.153905	2	hsa-miR-484	hsa-miR-146b-5p
MSH2	0.0352739	0.251481	0.153905	2	hsa-miR-21-5p	hsa-miR-101-3p
MYH10	0.0352739	0.251481	0.153905	2	hsa-miR-106b-3p	hsa-miR-23a-3p
NUP188	0.0352739	0.251481	0.153905	2	hsa-miR-93-5p	hsa-miR-7847-3p
PLXNB2	0.0352739	0.251481	0.153905	2	hsa-miR-222-3p	hsa-miR-493-3p
POLR3H	0.0352739	0.251481	0.153905	2	hsa-miR-484	hsa-miR-423-3p
PRKCE	0.0352739	0.251481	0.153905	2	hsa-miR-205-5p	hsa-miR-21-5p
RAB44	0.0352739	0.251481	0.153905	2	hsa-miR-711	hsa-miR-22-3p
ROR1	0.0352739	0.251481	0.153905	2	hsa-miR-98-5p	hsa-miR-27b-3p
RPL26	0.0352739	0.251481	0.153905	2	hsa-miR-423-3p	hsa-miR-100-5p
SLC25A30	0.0352739	0.251481	0.153905	2	hsa-miR-192-5p	hsa-miR-10b-5p
SNRPC	0.0352739	0.251481	0.153905	2	hsa-miR-23b-3p	hsa-miR-98-5p
SNX13	0.0352739	0.251481	0.153905	2	hsa-miR-192-5p	hsa-miR-136-5p
TIMM13	0.0352739	0.251481	0.153905	2	hsa-miR-98-5p	hsa-miR-15b-5p
TRIM42	0.0352739	0.251481	0.153905	2	hsa-miR-223-5p	hsa-miR-654-3p
VASH2	0.0352739	0.251481	0.153905	2	hsa-miR-192-5p	hsa-miR-21-5p
WDR4	0.0352739	0.251481	0.153905	2	hsa-miR-484	hsa-miR-100-5p
ZC3H12A	0.0352739	0.251481	0.153905	2	hsa-miR-3194-5p	hsa-miR-575
ARID1A	0.0400919	0.255216	0.490573	8	hsa-miR-101-3p	hsa-miR-98-5p	hsa-miR-181a-2-3p	hsa-miR-484	hsa-miR-203a-3p	hsa-miR-144-3p	hsa-miR-1182	hsa-miR-222-3p
GPRC5A	0.0405573	0.25705	0.517293	9	hsa-miR-30a-5p	hsa-miR-148a-3p	hsa-miR-130a-3p	hsa-miR-6746-5p	hsa-miR-7847-3p	hsa-miR-3191-3p	hsa-miR-15b-5p	hsa-miR-4499	hsa-miR-1237-3p
MBNL1	0.0405573	0.25705	0.517293	9	hsa-miR-30a-5p	hsa-miR-21-5p	hsa-miR-30e-5p	hsa-miR-130a-3p	hsa-miR-101-3p	hsa-miR-203a-3p	hsa-miR-144-3p	hsa-miR-4330	hsa-miR-10b-5p
TMED4	0.0405573	0.25705	0.517293	9	hsa-miR-100-5p	hsa-miR-22-3p	hsa-miR-3191-3p	hsa-miR-4499	hsa-miR-10a-5p	hsa-miR-10b-5p	hsa-miR-202-3p	hsa-miR-6124	hsa-miR-98-5p
ABCF1	0.0404897	0.25705	0.461716	7	hsa-miR-98-5p	hsa-miR-484	hsa-miR-23b-3p	hsa-miR-7847-3p	hsa-miR-873-5p	hsa-miR-6746-5p	hsa-miR-205-5p
APP	0.0404897	0.25705	0.461716	7	hsa-miR-101-3p	hsa-miR-130a-3p	hsa-miR-484	hsa-miR-423-3p	hsa-miR-222-3p	hsa-miR-15b-5p	hsa-miR-144-3p
CRIPT	0.0404897	0.25705	0.461716	7	hsa-miR-7161-5p	hsa-miR-30c-2-3p	hsa-miR-24-3p	hsa-miR-4505	hsa-miR-10b-5p	hsa-miR-10a-5p	hsa-miR-607
MAP2K3	0.041027	0.259649	0.384763	5	hsa-miR-30a-5p	hsa-miR-21-5p	hsa-miR-15b-5p	hsa-miR-2861	hsa-miR-6731-5p
PPM1A	0.041027	0.259649	0.384763	5	hsa-miR-192-5p	hsa-miR-484	hsa-miR-23b-3p	hsa-miR-15b-5p	hsa-miR-503-5p
TNRC6B	0.0415491	0.262102	0.594903	13	hsa-miR-21-5p	hsa-miR-484	hsa-miR-23b-3p	hsa-miR-222-3p	hsa-miR-15b-5p	hsa-miR-93-5p	hsa-miR-4781-3p	hsa-miR-148a-3p	hsa-miR-130a-3p	hsa-miR-7847-3p	hsa-miR-548b-3p	hsa-miR-210-3p	hsa-miR-6131
UBXN2A	0.0436968	0.262102	0.583558	12	hsa-miR-93-5p	hsa-miR-575	hsa-miR-30c-2-3p	hsa-miR-203a-3p	hsa-miR-1270	hsa-miR-5195-3p	hsa-miR-145-5p	hsa-miR-4516	hsa-miR-216a-5p	hsa-miR-212-3p	hsa-miR-5189-5p	hsa-miR-4254
SNRPD1	0.0436043	0.262102	0.546364	10	hsa-miR-192-5p	hsa-miR-4422	hsa-miR-6124	hsa-miR-7847-3p	hsa-miR-4516	hsa-miR-24-3p	hsa-miR-30c-2-3p	hsa-miR-1307-3p	hsa-miR-5571-5p	hsa-miR-6746-5p
BRI3BP	0.044346	0.262102	0.525843	9	hsa-miR-223-5p	hsa-miR-1290	hsa-miR-1246	hsa-miR-607	hsa-miR-93-5p	hsa-miR-30c-2-3p	hsa-miR-202-3p	hsa-miR-98-5p	hsa-miR-4425
HNRNPUL1	0.0442245	0.262102	0.500192	8	hsa-miR-106b-3p	hsa-miR-423-3p	hsa-miR-151a-3p	hsa-miR-23b-3p	hsa-miR-23a-3p	hsa-miR-4425	hsa-miR-6890-5p	hsa-miR-7847-3p
SLC12A7	0.0421243	0.262102	0.495383	8	hsa-miR-202-3p	hsa-miR-98-5p	hsa-miR-148a-3p	hsa-miR-4425	hsa-miR-3194-5p	hsa-miR-130a-3p	hsa-miR-6124	hsa-miR-4505
TRIM71	0.0442245	0.262102	0.500192	8	hsa-miR-98-5p	hsa-miR-6839-5p	hsa-miR-6737-5p	hsa-miR-130a-3p	hsa-miR-4667-5p	hsa-miR-202-3p	hsa-miR-203a-3p	hsa-miR-143-3p
CSRNP3	0.0427742	0.262102	0.467213	7	hsa-miR-126-5p	hsa-miR-10a-5p	hsa-miR-10b-5p	hsa-miR-5195-3p	hsa-miR-145-5p	hsa-miR-223-5p	hsa-miR-607
INSIG1	0.0427742	0.262102	0.467213	7	hsa-miR-192-5p	hsa-miR-100-5p	hsa-miR-24-3p	hsa-miR-509-3p	hsa-miR-4330	hsa-miR-210-3p	hsa-miR-22-3p
ACSL4	0.0444868	0.262102	0.436065	6	hsa-miR-30a-5p	hsa-miR-205-5p	hsa-miR-93-5p	hsa-miR-212-3p	hsa-miR-130a-3p	hsa-miR-144-3p
B3GALNT2	0.0444868	0.262102	0.436065	6	hsa-miR-625-5p	hsa-miR-3191-3p	hsa-miR-4667-5p	hsa-miR-101-3p	hsa-miR-144-3p	hsa-miR-222-3p
CLOCK	0.0418211	0.262102	0.429652	6	hsa-miR-141-3p	hsa-miR-21-5p	hsa-miR-203a-3p	hsa-miR-5571-5p	hsa-miR-1290	hsa-miR-93-5p
FN3K	0.0418211	0.262102	0.429652	6	hsa-miR-30c-2-3p	hsa-miR-625-5p	hsa-miR-3191-3p	hsa-miR-6731-5p	hsa-miR-7704	hsa-miR-509-3p
HOXB3	0.0418211	0.262102	0.429652	6	hsa-miR-10a-5p	hsa-miR-607	hsa-miR-10b-5p	hsa-miR-27b-3p	hsa-miR-27a-3p	hsa-miR-130a-3p
TFRC	0.0418211	0.262102	0.429652	6	hsa-miR-22-3p	hsa-miR-210-3p	hsa-miR-182-3p	hsa-miR-126-5p	hsa-miR-136-5p	hsa-miR-636
YWHAB	0.0418211	0.262102	0.429652	6	hsa-miR-148a-3p	hsa-miR-1270	hsa-miR-143-3p	hsa-miR-4781-3p	hsa-miR-30c-2-3p	hsa-miR-6731-5p
MCM7	0.0441445	0.262102	0.392459	5	hsa-miR-503-5p	hsa-miR-484	hsa-miR-222-3p	hsa-miR-30c-2-3p	hsa-miR-6731-5p
TGFBR1	0.0441445	0.262102	0.392459	5	hsa-miR-101-3p	hsa-miR-98-5p	hsa-miR-130a-3p	hsa-miR-27a-3p	hsa-miR-27b-3p
TRAPPC2B	0.0441445	0.262102	0.392459	5	hsa-miR-192-5p	hsa-miR-27b-3p	hsa-miR-141-3p	hsa-miR-30c-2-3p	hsa-miR-5189-5p
FAM222B	0.0432948	0.262102	0.336668	4	hsa-miR-202-3p	hsa-miR-98-5p	hsa-miR-23a-3p	hsa-miR-23b-3p
LMOD3	0.0432948	0.262102	0.336668	4	hsa-miR-223-5p	hsa-miR-484	hsa-miR-6890-5p	hsa-miR-4781-3p
MESD	0.0432948	0.262102	0.336668	4	hsa-miR-15b-5p	hsa-miR-222-3p	hsa-miR-1290	hsa-miR-24-3p
NAA20	0.0432948	0.262102	0.336668	4	hsa-miR-192-5p	hsa-miR-202-3p	hsa-miR-98-5p	hsa-miR-1182
PPP1R12A	0.0432948	0.262102	0.336668	4	hsa-miR-192-5p	hsa-miR-30a-5p	hsa-miR-10a-5p	hsa-miR-30e-5p
PRPF4B	0.0432948	0.262102	0.336668	4	hsa-miR-30a-5p	hsa-miR-625-5p	hsa-miR-6731-5p	hsa-miR-873-5p
SKAP2	0.0432948	0.262102	0.336668	4	hsa-miR-484	hsa-miR-5571-5p	hsa-miR-4309	hsa-miR-143-3p
SLC25A25	0.0432948	0.262102	0.336668	4	hsa-miR-143-3p	hsa-miR-27b-3p	hsa-miR-27a-3p	hsa-miR-205-5p
SRPK1	0.0432948	0.262102	0.336668	4	hsa-miR-93-5p	hsa-miR-6890-5p	hsa-miR-22-3p	hsa-miR-15b-5p
TGFB2	0.0432948	0.262102	0.336668	4	hsa-miR-141-3p	hsa-miR-21-5p	hsa-miR-148a-3p	hsa-miR-145-5p
TRAT1	0.0432948	0.262102	0.336668	4	hsa-miR-222-3p	hsa-miR-6131	hsa-miR-484	hsa-miR-4781-3p
TTC33	0.0432948	0.262102	0.336668	4	hsa-miR-21-5p	hsa-miR-136-5p	hsa-miR-1237-3p	hsa-miR-22-3p
VAV2	0.0432948	0.262102	0.336668	4	hsa-miR-148a-3p	hsa-miR-6124	hsa-miR-873-5p	hsa-miR-15b-5p
ATP5B	0.0444474	0.262102	0.269334	3	hsa-miR-101-3p	hsa-miR-93-5p	hsa-miR-24-3p
BTBD1	0.0444474	0.262102	0.269334	3	hsa-miR-126-5p	hsa-miR-30e-5p	hsa-miR-30a-5p
CDC42SE2	0.0444474	0.262102	0.269334	3	hsa-miR-15b-5p	hsa-miR-203a-3p	hsa-miR-503-5p
CYP26B1	0.0444474	0.262102	0.269334	3	hsa-miR-607	hsa-miR-503-5p	hsa-miR-15b-5p
DGAT1	0.0444474	0.262102	0.269334	3	hsa-miR-484	hsa-miR-10b-5p	hsa-miR-10a-5p
DUSP5	0.0444474	0.262102	0.269334	3	hsa-miR-27b-3p	hsa-miR-27a-3p	hsa-miR-203a-3p
FOXG1	0.0444474	0.262102	0.269334	3	hsa-miR-30a-5p	hsa-miR-30e-5p	hsa-miR-654-3p
GMNN	0.0444474	0.262102	0.269334	3	hsa-miR-212-3p	hsa-miR-5571-5p	hsa-miR-7847-3p
MMP9	0.0444474	0.262102	0.269334	3	hsa-miR-21-5p	hsa-miR-15b-5p	hsa-miR-143-3p
MRPL10	0.0444474	0.262102	0.269334	3	hsa-miR-503-5p	hsa-miR-711	hsa-miR-146b-5p
MTOR	0.0444474	0.262102	0.269334	3	hsa-miR-144-3p	hsa-miR-100-5p	hsa-miR-101-3p
PAX3	0.0444474	0.262102	0.269334	3	hsa-miR-27a-3p	hsa-miR-27b-3p	hsa-miR-216a-5p
RPL15	0.0444474	0.262102	0.269334	3	hsa-miR-503-5p	hsa-miR-10a-5p	hsa-miR-100-5p
RPN2	0.0444474	0.262102	0.269334	3	hsa-miR-484	hsa-miR-23b-3p	hsa-miR-30a-5p
RSRC2	0.0444474	0.262102	0.269334	3	hsa-miR-629-5p	hsa-miR-1237-3p	hsa-miR-6884-3p
SPARC	0.0444474	0.262102	0.269334	3	hsa-miR-192-5p	hsa-miR-10a-5p	hsa-miR-591
SYT1	0.0444474	0.262102	0.269334	3	hsa-miR-202-3p	hsa-miR-711	hsa-miR-98-5p
TCP1	0.0444474	0.262102	0.269334	3	hsa-miR-23b-3p	hsa-miR-15b-5p	hsa-miR-100-5p
TLL1	0.0444474	0.262102	0.269334	3	hsa-miR-503-5p	hsa-miR-15b-5p	hsa-miR-146b-5p
ZNF480	0.0444474	0.262102	0.269334	3	hsa-miR-101-3p	hsa-miR-1246	hsa-miR-144-3p
ADGRB2	0.0442318	0.262102	0.173144	2	hsa-miR-6731-5p	hsa-miR-6746-5p
AGL	0.0442318	0.262102	0.173144	2	hsa-miR-192-5p	hsa-miR-484
AKTIP	0.0442318	0.262102	0.173144	2	hsa-miR-629-5p	hsa-miR-93-5p
ASCC3	0.0442318	0.262102	0.173144	2	hsa-miR-98-5p	hsa-miR-30a-5p
C15orf39	0.0442318	0.262102	0.173144	2	hsa-miR-24-3p	hsa-miR-15b-5p
C1QTNF3	0.0442318	0.262102	0.173144	2	hsa-miR-192-5p	hsa-miR-4330
CASC3	0.0442318	0.262102	0.173144	2	hsa-miR-484	hsa-miR-222-3p
CHPF2	0.0442318	0.262102	0.173144	2	hsa-miR-98-5p	hsa-miR-10b-5p
COA5	0.0442318	0.262102	0.173144	2	hsa-miR-30c-2-3p	hsa-miR-6731-5p
CTDP1	0.0442318	0.262102	0.173144	2	hsa-miR-3191-3p	hsa-miR-6131
CYTB	0.0442318	0.262102	0.173144	2	hsa-miR-423-3p	hsa-miR-100-5p
DAG1	0.0442318	0.262102	0.173144	2	hsa-miR-30a-5p	hsa-miR-222-3p
DNM1L	0.0442318	0.262102	0.173144	2	hsa-miR-93-5p	hsa-miR-21-5p
ERBB4	0.0442318	0.262102	0.173144	2	hsa-miR-145-5p	hsa-miR-146b-5p
EYA4	0.0442318	0.262102	0.173144	2	hsa-miR-203a-3p	hsa-miR-27b-3p
FAF2	0.0442318	0.262102	0.173144	2	hsa-miR-30a-5p	hsa-miR-93-5p
FAM214B	0.0442318	0.262102	0.173144	2	hsa-miR-136-5p	hsa-miR-1182
FBXO3	0.0442318	0.262102	0.173144	2	hsa-miR-192-5p	hsa-miR-21-5p
GRM3	0.0442318	0.262102	0.173144	2	hsa-miR-151a-3p	hsa-miR-4499
KIF1A	0.0442318	0.262102	0.173144	2	hsa-miR-423-3p	hsa-miR-493-3p
MAP3K13	0.0442318	0.262102	0.173144	2	hsa-miR-93-5p	hsa-miR-203a-3p
MED12	0.0442318	0.262102	0.173144	2	hsa-miR-10a-5p	hsa-miR-100-5p
MED14	0.0442318	0.262102	0.173144	2	hsa-miR-27b-3p	hsa-miR-27a-3p
MUC1	0.0442318	0.262102	0.173144	2	hsa-miR-145-5p	hsa-miR-21-5p
NEDD1	0.0442318	0.262102	0.173144	2	hsa-miR-192-5p	hsa-miR-6884-3p
NEMP1	0.0442318	0.262102	0.173144	2	hsa-miR-192-5p	hsa-miR-24-3p
NT5DC2	0.0442318	0.262102	0.173144	2	hsa-miR-484	hsa-miR-423-3p
OARD1	0.0442318	0.262102	0.173144	2	hsa-miR-24-3p	hsa-miR-1182
PABPC4	0.0442318	0.262102	0.173144	2	hsa-miR-192-5p	hsa-miR-98-5p
PBXIP1	0.0442318	0.262102	0.173144	2	hsa-miR-148a-3p	hsa-miR-93-5p
PLA2G4F	0.0442318	0.262102	0.173144	2	hsa-miR-10b-5p	hsa-miR-10a-5p
PLOD2	0.0442318	0.262102	0.173144	2	hsa-miR-98-5p	hsa-miR-136-5p
PPID	0.0442318	0.262102	0.173144	2	hsa-miR-30a-5p	hsa-miR-223-5p
PPRC1	0.0442318	0.262102	0.173144	2	hsa-miR-98-5p	hsa-miR-222-3p
PTENP1	0.0442318	0.262102	0.173144	2	hsa-miR-24-3p	hsa-miR-93-5p
RAD51D	0.0442318	0.262102	0.173144	2	hsa-miR-636	hsa-miR-509-3p
REV1	0.0442318	0.262102	0.173144	2	hsa-miR-21-5p	hsa-miR-93-5p
SLC19A2	0.0442318	0.262102	0.173144	2	hsa-miR-192-5p	hsa-miR-98-5p
SLC25A13	0.0442318	0.262102	0.173144	2	hsa-miR-98-5p	hsa-miR-10a-5p
SMN1	0.0442318	0.262102	0.173144	2	hsa-miR-30a-5p	hsa-miR-21-5p
TCHP	0.0442318	0.262102	0.173144	2	hsa-miR-192-5p	hsa-miR-484
TKT	0.0442318	0.262102	0.173144	2	hsa-miR-106b-3p	hsa-miR-484
TM9SF2	0.0442318	0.262102	0.173144	2	hsa-miR-205-5p	hsa-miR-15b-5p
TMEM123	0.0442318	0.262102	0.173144	2	hsa-miR-205-5p	hsa-miR-93-5p
TNFSF13B	0.0442318	0.262102	0.173144	2	hsa-miR-192-5p	hsa-miR-202-3p
UGT2A2	0.0442318	0.262102	0.173144	2	hsa-miR-101-3p	hsa-miR-7161-5p
VPS13A	0.0442318	0.262102	0.173144	2	hsa-miR-21-5p	hsa-miR-15b-5p
VPS26A	0.0442318	0.262102	0.173144	2	hsa-miR-21-5p	hsa-miR-93-5p
ZNF763	0.0442318	0.262102	0.173144	2	hsa-miR-151a-3p	hsa-miR-1246
ZRANB3	0.0442318	0.262102	0.173144	2	hsa-miR-6890-5p	hsa-miR-575
HSPA8	0.0451413	0.265598	0.472709	7	hsa-miR-15b-5p	hsa-miR-10a-5p	hsa-miR-93-5p	hsa-miR-130a-3p	hsa-miR-205-5p	hsa-miR-503-5p	hsa-miR-607
YES1	0.0451413	0.265598	0.472709	7	hsa-miR-145-5p	hsa-miR-205-5p	hsa-miR-10a-5p	hsa-miR-4508	hsa-miR-4505	hsa-miR-24-3p	hsa-miR-30c-2-3p
NUCKS1	0.0463932	0.272779	0.505002	8	hsa-miR-192-5p	hsa-miR-503-5p	hsa-miR-484	hsa-miR-136-5p	hsa-miR-654-3p	hsa-miR-4499	hsa-miR-7161-5p	hsa-miR-15b-5p
NPTX1	0.0472572	0.274441	0.442478	6	hsa-miR-210-3p	hsa-miR-10b-5p	hsa-miR-10a-5p	hsa-miR-130a-3p	hsa-miR-126-5p	hsa-miR-148a-3p
POC1A	0.0472572	0.274441	0.442478	6	hsa-miR-148a-3p	hsa-miR-10b-5p	hsa-miR-10a-5p	hsa-miR-1237-3p	hsa-miR-5571-5p	hsa-miR-1307-3p
PRR13	0.0472572	0.274441	0.442478	6	hsa-miR-625-5p	hsa-miR-6131	hsa-miR-4781-3p	hsa-miR-24-3p	hsa-miR-30c-2-3p	hsa-miR-6731-5p
TOR1AIP1	0.0472572	0.274441	0.442478	6	hsa-miR-192-5p	hsa-miR-101-3p	hsa-miR-23b-3p	hsa-miR-23a-3p	hsa-miR-5189-5p	hsa-miR-5571-5p
COIL	0.0474011	0.274441	0.400154	5	hsa-miR-98-5p	hsa-miR-15b-5p	hsa-miR-222-3p	hsa-miR-93-5p	hsa-miR-202-3p
H2AFX	0.0474011	0.274441	0.400154	5	hsa-miR-24-3p	hsa-miR-484	hsa-miR-6787-5p	hsa-miR-636	hsa-miR-6131
HIST1H3B	0.0474011	0.274441	0.400154	5	hsa-miR-93-5p	hsa-miR-23a-3p	hsa-miR-629-5p	hsa-miR-4499	hsa-miR-144-3p
KLHDC3	0.0474011	0.274441	0.400154	5	hsa-miR-24-3p	hsa-miR-3191-3p	hsa-miR-27b-3p	hsa-miR-27a-3p	hsa-miR-181a-2-3p
LYN	0.0474011	0.274441	0.400154	5	hsa-miR-222-3p	hsa-miR-205-5p	hsa-miR-625-5p	hsa-miR-98-5p	hsa-miR-4330
PACS2	0.0474011	0.274441	0.400154	5	hsa-miR-222-3p	hsa-miR-24-3p	hsa-miR-1237-3p	hsa-miR-146b-5p	hsa-miR-6746-5p
ARHGEF26	0.0473148	0.274441	0.346287	4	hsa-miR-192-5p	hsa-miR-130a-3p	hsa-miR-216a-5p	hsa-miR-22-3p
CASP3	0.0473148	0.274441	0.346287	4	hsa-miR-98-5p	hsa-miR-6124	hsa-miR-30e-5p	hsa-miR-30a-5p
FZD2	0.0473148	0.274441	0.346287	4	hsa-miR-10b-5p	hsa-miR-10a-5p	hsa-miR-4425	hsa-miR-203a-3p
IVNS1ABP	0.0473148	0.274441	0.346287	4	hsa-miR-21-5p	hsa-miR-15b-5p	hsa-miR-5195-3p	hsa-miR-145-5p
KIF18B	0.0473148	0.274441	0.346287	4	hsa-miR-1231	hsa-miR-4667-5p	hsa-miR-654-3p	hsa-miR-24-3p
LAMP2	0.0473148	0.274441	0.346287	4	hsa-miR-21-5p	hsa-miR-15b-5p	hsa-miR-27a-3p	hsa-miR-873-5p
MAK16	0.0473148	0.274441	0.346287	4	hsa-miR-30a-5p	hsa-miR-24-3p	hsa-miR-222-3p	hsa-miR-93-5p
MCU	0.0473148	0.274441	0.346287	4	hsa-miR-10a-5p	hsa-miR-23a-3p	hsa-miR-136-5p	hsa-miR-873-5p
PPARGC1B	0.0473148	0.274441	0.346287	4	hsa-miR-484	hsa-miR-23b-3p	hsa-miR-30a-5p	hsa-miR-30e-5p
PPP6C	0.0473148	0.274441	0.346287	4	hsa-miR-222-3p	hsa-miR-144-3p	hsa-miR-93-5p	hsa-miR-15b-5p
RPS6KB1	0.0473148	0.274441	0.346287	4	hsa-miR-192-5p	hsa-miR-98-5p	hsa-miR-15b-5p	hsa-miR-145-5p
SOX9	0.0473148	0.274441	0.346287	4	hsa-miR-101-3p	hsa-miR-145-5p	hsa-miR-136-5p	hsa-miR-6884-3p
ZNF223	0.0473148	0.274441	0.346287	4	hsa-miR-101-3p	hsa-miR-126-5p	hsa-miR-10b-5p	hsa-miR-10a-5p
TET3	0.0486311	0.281375	0.509811	8	hsa-miR-548b-3p	hsa-miR-98-5p	hsa-miR-93-5p	hsa-miR-4667-5p	hsa-miR-15b-5p	hsa-miR-141-3p	hsa-miR-106b-3p	hsa-miR-3194-5p
FNDC3B	0.0501262	0.284207	0.483703	7	hsa-miR-143-3p	hsa-miR-192-5p	hsa-miR-98-5p	hsa-miR-30a-5p	hsa-miR-4422	hsa-miR-30c-2-3p	hsa-miR-4437
MAVS	0.0501262	0.284207	0.483703	7	hsa-miR-93-5p	hsa-miR-1182	hsa-miR-130a-3p	hsa-miR-575	hsa-miR-1307-3p	hsa-miR-10b-5p	hsa-miR-10a-5p
AKT1	0.0501331	0.284207	0.448891	6	hsa-miR-143-3p	hsa-miR-100-5p	hsa-miR-654-3p	hsa-miR-22-3p	hsa-miR-192-5p	hsa-miR-10b-5p
CD44	0.0501331	0.284207	0.448891	6	hsa-miR-216a-5p	hsa-miR-30a-5p	hsa-miR-15b-5p	hsa-miR-143-3p	hsa-miR-145-5p	hsa-miR-6731-5p
ANAPC1	0.0500684	0.284207	0.28216	3	hsa-miR-484	hsa-miR-100-5p	hsa-miR-1237-3p
BMP7	0.0500684	0.284207	0.28216	3	hsa-miR-22-3p	hsa-miR-24-3p	hsa-miR-4667-5p
CDH1	0.0500684	0.284207	0.28216	3	hsa-miR-23a-3p	hsa-miR-30a-5p	hsa-miR-203a-3p
CYB5B	0.0500684	0.284207	0.28216	3	hsa-miR-6124	hsa-miR-6131	hsa-miR-4781-3p
DGAT2	0.0500684	0.284207	0.28216	3	hsa-miR-203a-3p	hsa-miR-320e	hsa-miR-873-5p
DGCR6L	0.0500684	0.284207	0.28216	3	hsa-miR-484	hsa-miR-423-3p	hsa-miR-146b-5p
DMTF1	0.0500684	0.284207	0.28216	3	hsa-miR-21-5p	hsa-miR-15b-5p	hsa-miR-503-5p
DTX4	0.0500684	0.284207	0.28216	3	hsa-miR-98-5p	hsa-miR-148a-3p	hsa-miR-130a-3p
ELAVL4	0.0500684	0.284207	0.28216	3	hsa-miR-141-3p	hsa-miR-21-5p	hsa-miR-607
ELOVL7	0.0500684	0.284207	0.28216	3	hsa-miR-21-5p	hsa-miR-10b-5p	hsa-miR-10a-5p
HEXIM1	0.0500684	0.284207	0.28216	3	hsa-miR-503-5p	hsa-miR-222-3p	hsa-miR-203a-3p
HIST1H1C	0.0500684	0.284207	0.28216	3	hsa-miR-98-5p	hsa-miR-27b-3p	hsa-miR-629-5p
KY	0.0500684	0.284207	0.28216	3	hsa-miR-4309	hsa-miR-151a-3p	hsa-miR-4499
LURAP1L	0.0500684	0.284207	0.28216	3	hsa-miR-503-5p	hsa-miR-4516	hsa-miR-15b-5p
NDUFC2-KCTD14	0.0500684	0.284207	0.28216	3	hsa-miR-27b-3p	hsa-miR-27a-3p	hsa-miR-144-3p
NUAK2	0.0500684	0.284207	0.28216	3	hsa-miR-98-5p	hsa-miR-6124	hsa-miR-10b-5p
NUBP1	0.0500684	0.284207	0.28216	3	hsa-miR-423-3p	hsa-miR-93-5p	hsa-miR-6131
NUDCD2	0.0500684	0.284207	0.28216	3	hsa-miR-100-5p	hsa-miR-24-3p	hsa-miR-4516
OXR1	0.0500684	0.284207	0.28216	3	hsa-miR-93-5p	hsa-miR-4781-3p	hsa-miR-144-3p
PSMD1	0.0500684	0.284207	0.28216	3	hsa-miR-24-3p	hsa-miR-423-3p	hsa-miR-6131
RFXAP	0.0500684	0.284207	0.28216	3	hsa-miR-130a-3p	hsa-miR-93-5p	hsa-miR-212-3p
RPS7	0.0500684	0.284207	0.28216	3	hsa-miR-21-5p	hsa-miR-30e-5p	hsa-miR-24-3p
SIGMAR1	0.0500684	0.284207	0.28216	3	hsa-miR-205-5p	hsa-miR-98-5p	hsa-miR-223-5p
SRRT	0.0500684	0.284207	0.28216	3	hsa-miR-24-3p	hsa-miR-222-3p	hsa-miR-1246
WDR91	0.0500684	0.284207	0.28216	3	hsa-miR-6131	hsa-miR-4781-3p	hsa-miR-484
ZFAND3	0.0500684	0.284207	0.28216	3	hsa-miR-98-5p	hsa-miR-5195-3p	hsa-miR-145-5p
ZNF550	0.0500684	0.284207	0.28216	3	hsa-miR-23b-3p	hsa-miR-23a-3p	hsa-miR-1270
TXNIP	0.0507996	0.286493	0.626615	14	hsa-miR-27a-3p	hsa-miR-27b-3p	hsa-miR-93-5p	hsa-miR-148a-3p	hsa-miR-130a-3p	hsa-miR-548b-3p	hsa-miR-873-5p	hsa-miR-2861	hsa-miR-711	hsa-miR-4330	hsa-miR-629-5p	hsa-miR-15b-5p	hsa-miR-23a-3p	hsa-miR-23b-3p
CPEB3	0.0507976	0.286493	0.407849	5	hsa-miR-23b-3p	hsa-miR-21-5p	hsa-miR-205-5p	hsa-miR-6124	hsa-miR-15b-5p
MTPN	0.0507976	0.286493	0.407849	5	hsa-miR-21-5p	hsa-miR-503-5p	hsa-miR-130a-3p	hsa-miR-136-5p	hsa-miR-203a-3p
PTGFRN	0.0507976	0.286493	0.407849	5	hsa-miR-30a-5p	hsa-miR-24-3p	hsa-miR-93-5p	hsa-miR-23b-3p	hsa-miR-23a-3p
RYBP	0.0507976	0.286493	0.407849	5	hsa-miR-93-5p	hsa-miR-4499	hsa-miR-151a-3p	hsa-miR-27b-3p	hsa-miR-27a-3p
SUPT16H	0.0507976	0.286493	0.407849	5	hsa-miR-484	hsa-miR-4505	hsa-miR-2861	hsa-miR-509-3p	hsa-miR-15b-5p
TMEM192	0.0507976	0.286493	0.407849	5	hsa-miR-101-3p	hsa-miR-30a-5p	hsa-miR-144-3p	hsa-miR-24-3p	hsa-miR-6890-5p
ZNF148	0.0507976	0.286493	0.407849	5	hsa-miR-203a-3p	hsa-miR-93-5p	hsa-miR-27a-3p	hsa-miR-27b-3p	hsa-miR-136-5p
ACTB	0.0509388	0.286906	0.514621	8	hsa-miR-1307-3p	hsa-miR-484	hsa-miR-222-3p	hsa-miR-100-5p	hsa-miR-145-5p	hsa-miR-493-3p	hsa-miR-5195-3p	hsa-miR-216a-5p
ALG9	0.0509388	0.286906	0.514621	8	hsa-miR-30e-5p	hsa-miR-30a-5p	hsa-miR-27a-3p	hsa-miR-27b-3p	hsa-miR-6746-5p	hsa-miR-873-5p	hsa-miR-5195-3p	hsa-miR-145-5p
CNEP1R1	0.0515361	0.289333	0.355906	4	hsa-miR-192-5p	hsa-miR-3655	hsa-miR-144-3p	hsa-miR-101-3p
KIAA0895	0.0515361	0.289333	0.355906	4	hsa-miR-484	hsa-miR-15b-5p	hsa-miR-1290	hsa-miR-1246
PTMS	0.0515361	0.289333	0.355906	4	hsa-miR-22-3p	hsa-miR-30a-5p	hsa-miR-423-3p	hsa-miR-7847-3p
SIRT1	0.0515361	0.289333	0.355906	4	hsa-miR-216a-5p	hsa-miR-192-5p	hsa-miR-22-3p	hsa-miR-23b-3p
SOX5	0.0515361	0.289333	0.355906	4	hsa-miR-21-5p	hsa-miR-130a-3p	hsa-miR-1231	hsa-miR-223-5p
NACC1	0.052677	0.294036	0.654098	16	hsa-miR-23a-3p	hsa-miR-23b-3p	hsa-miR-144-3p	hsa-miR-101-3p	hsa-miR-216a-5p	hsa-miR-6787-5p	hsa-miR-6731-5p	hsa-miR-146b-5p	hsa-miR-30c-2-3p	hsa-miR-3615	hsa-miR-4425	hsa-miR-4508	hsa-miR-6126	hsa-miR-6131	hsa-miR-6786-5p	hsa-miR-7847-3p
CCND1	0.0534892	0.294036	0.643837	15	hsa-miR-503-5p	hsa-miR-15b-5p	hsa-miR-93-5p	hsa-miR-27a-3p	hsa-miR-4781-3p	hsa-miR-24-3p	hsa-miR-202-3p	hsa-miR-98-5p	hsa-miR-223-5p	hsa-miR-6884-3p	hsa-miR-2861	hsa-miR-101-3p	hsa-miR-4425	hsa-miR-625-5p	hsa-miR-6737-5p
TNRC6A	0.05383	0.294036	0.602796	12	hsa-miR-30a-5p	hsa-miR-148a-3p	hsa-miR-484	hsa-miR-23a-3p	hsa-miR-6124	hsa-miR-30c-2-3p	hsa-miR-23b-3p	hsa-miR-30e-5p	hsa-miR-6737-5p	hsa-miR-93-5p	hsa-miR-130a-3p	hsa-miR-607
BMI1	0.0531151	0.294036	0.455303	6	hsa-miR-203a-3p	hsa-miR-106b-3p	hsa-miR-27a-3p	hsa-miR-30e-5p	hsa-miR-192-5p	hsa-miR-21-5p
NONO	0.0531151	0.294036	0.455303	6	hsa-miR-30c-2-3p	hsa-miR-484	hsa-miR-148a-3p	hsa-miR-93-5p	hsa-miR-6890-5p	hsa-miR-1237-3p
SLC25A16	0.0531151	0.294036	0.455303	6	hsa-miR-6131	hsa-miR-4781-3p	hsa-miR-5189-5p	hsa-miR-4309	hsa-miR-143-3p	hsa-miR-7847-3p
ACSL1	0.053928	0.294036	0.192382	2	hsa-miR-192-5p	hsa-miR-205-5p
ADARB1	0.053928	0.294036	0.192382	2	hsa-miR-148a-3p	hsa-miR-93-5p
AP5S1	0.053928	0.294036	0.192382	2	hsa-miR-15b-5p	hsa-miR-10a-5p
AQP2	0.053928	0.294036	0.192382	2	hsa-miR-6731-5p	hsa-miR-6746-5p
ARL1	0.053928	0.294036	0.192382	2	hsa-miR-93-5p	hsa-miR-24-3p
ASF1A	0.053928	0.294036	0.192382	2	hsa-miR-93-5p	hsa-miR-212-3p
C6orf62	0.053928	0.294036	0.192382	2	hsa-miR-192-5p	hsa-miR-93-5p
CCL2	0.053928	0.294036	0.192382	2	hsa-miR-24-3p	hsa-miR-98-5p
CCT2	0.053928	0.294036	0.192382	2	hsa-miR-144-3p	hsa-miR-607
DHX30	0.053928	0.294036	0.192382	2	hsa-miR-484	hsa-miR-15b-5p
EGR2	0.053928	0.294036	0.192382	2	hsa-miR-100-5p	hsa-miR-93-5p
ELMO1	0.053928	0.294036	0.192382	2	hsa-miR-27b-3p	hsa-miR-27a-3p
FAM81B	0.053928	0.294036	0.192382	2	hsa-miR-30e-5p	hsa-miR-30a-5p
FGFR3	0.053928	0.294036	0.192382	2	hsa-miR-100-5p	hsa-miR-24-3p
H2AFY	0.053928	0.294036	0.192382	2	hsa-miR-484	hsa-miR-100-5p
HDAC1	0.053928	0.294036	0.192382	2	hsa-miR-24-3p	hsa-miR-30a-5p
ITGA6	0.053928	0.294036	0.192382	2	hsa-miR-30a-5p	hsa-miR-15b-5p
JDP2	0.053928	0.294036	0.192382	2	hsa-miR-30a-5p	hsa-miR-30e-5p
JPH1	0.053928	0.294036	0.192382	2	hsa-miR-21-5p	hsa-miR-100-5p
KCNIP2	0.053928	0.294036	0.192382	2	hsa-miR-3194-5p	hsa-miR-575
KRTAP5-6	0.053928	0.294036	0.192382	2	hsa-miR-151a-3p	hsa-miR-4499
MAP3K8	0.053928	0.294036	0.192382	2	hsa-miR-144-3p	hsa-miR-509-3p
MCM2	0.053928	0.294036	0.192382	2	hsa-miR-423-3p	hsa-miR-145-5p
MYD88	0.053928	0.294036	0.192382	2	hsa-miR-203a-3p	hsa-miR-21-5p
NFKBIA	0.053928	0.294036	0.192382	2	hsa-miR-24-3p	hsa-miR-93-5p
PTGER4	0.053928	0.294036	0.192382	2	hsa-miR-101-3p	hsa-miR-93-5p
RET	0.053928	0.294036	0.192382	2	hsa-miR-192-5p	hsa-miR-27b-3p
RPRD1A	0.053928	0.294036	0.192382	2	hsa-miR-30a-5p	hsa-miR-10a-5p
RPS15	0.053928	0.294036	0.192382	2	hsa-miR-484	hsa-miR-100-5p
SH2B1	0.053928	0.294036	0.192382	2	hsa-miR-484	hsa-miR-423-3p
SHC1	0.053928	0.294036	0.192382	2	hsa-miR-141-3p	hsa-miR-27b-3p
SKP2	0.053928	0.294036	0.192382	2	hsa-miR-21-5p	hsa-miR-30a-5p
SSSCA1	0.053928	0.294036	0.192382	2	hsa-miR-222-3p	hsa-miR-24-3p
TBC1D9	0.053928	0.294036	0.192382	2	hsa-miR-27b-3p	hsa-miR-27a-3p
UBA5	0.053928	0.294036	0.192382	2	hsa-miR-192-5p	hsa-miR-6131
UGT2A1	0.053928	0.294036	0.192382	2	hsa-miR-7161-5p	hsa-miR-101-3p
USP16	0.053928	0.294036	0.192382	2	hsa-miR-30a-5p	hsa-miR-93-5p
USP31	0.053928	0.294036	0.192382	2	hsa-miR-23b-3p	hsa-miR-15b-5p
WNT10B	0.053928	0.294036	0.192382	2	hsa-miR-98-5p	hsa-miR-148a-3p
YBX3	0.053928	0.294036	0.192382	2	hsa-miR-30a-5p	hsa-miR-100-5p
AP1S1	0.0543342	0.295141	0.415544	5	hsa-miR-7847-3p	hsa-miR-6124	hsa-miR-98-5p	hsa-miR-4781-3p	hsa-miR-1182
B4GALT5	0.0543342	0.295141	0.415544	5	hsa-miR-503-5p	hsa-miR-205-5p	hsa-miR-6731-5p	hsa-miR-30a-5p	hsa-miR-30e-5p
ELL2	0.0543342	0.295141	0.415544	5	hsa-miR-192-5p	hsa-miR-130a-3p	hsa-miR-27b-3p	hsa-miR-27a-3p	hsa-miR-144-3p
GMPS	0.0543342	0.295141	0.415544	5	hsa-miR-23a-3p	hsa-miR-4781-3p	hsa-miR-6890-5p	hsa-miR-24-3p	hsa-miR-136-5p
MID1IP1	0.0543342	0.295141	0.415544	5	hsa-miR-210-3p	hsa-miR-130a-3p	hsa-miR-6737-5p	hsa-miR-3191-3p	hsa-miR-5189-5p
WDTC1	0.0543342	0.295141	0.415544	5	hsa-miR-148a-3p	hsa-miR-625-5p	hsa-miR-6731-5p	hsa-miR-27a-3p	hsa-miR-27b-3p
CRK	0.0548107	0.297241	0.587639	11	hsa-miR-10a-5p	hsa-miR-192-5p	hsa-miR-106b-3p	hsa-miR-15b-5p	hsa-miR-10b-5p	hsa-miR-503-5p	hsa-miR-423-3p	hsa-miR-93-5p	hsa-miR-126-5p	hsa-miR-30c-2-3p	hsa-miR-6731-5p
TOR1AIP2	0.0548457	0.297241	0.547219	9	hsa-miR-21-5p	hsa-miR-101-3p	hsa-miR-7847-3p	hsa-miR-144-3p	hsa-miR-7161-5p	hsa-miR-203a-3p	hsa-miR-30c-2-3p	hsa-miR-6731-5p	hsa-miR-24-3p
YTHDC1	0.0554499	0.297241	0.494696	7	hsa-miR-93-5p	hsa-miR-100-5p	hsa-miR-607	hsa-miR-503-5p	hsa-miR-15b-5p	hsa-miR-24-3p	hsa-miR-4781-3p
ZCCHC3	0.0554499	0.297241	0.494696	7	hsa-miR-15b-5p	hsa-miR-98-5p	hsa-miR-21-5p	hsa-miR-5571-5p	hsa-miR-4330	hsa-miR-6787-5p	hsa-miR-6890-5p
ANKRD11	0.0559576	0.297241	0.365525	4	hsa-miR-98-5p	hsa-miR-101-3p	hsa-miR-144-3p	hsa-miR-4330
BORCS5	0.0559576	0.297241	0.365525	4	hsa-miR-205-5p	hsa-miR-1307-3p	hsa-miR-10b-5p	hsa-miR-10a-5p
CYP1B1	0.0559576	0.297241	0.365525	4	hsa-miR-27b-3p	hsa-miR-141-3p	hsa-miR-27a-3p	hsa-miR-181a-2-3p
HPCAL1	0.0559576	0.297241	0.365525	4	hsa-miR-6731-5p	hsa-miR-873-5p	hsa-miR-6746-5p	hsa-miR-7847-3p
JUN	0.0559576	0.297241	0.365525	4	hsa-miR-30a-5p	hsa-miR-101-3p	hsa-miR-93-5p	hsa-miR-203a-3p
KLK10	0.0559576	0.297241	0.365525	4	hsa-miR-30c-2-3p	hsa-miR-6731-5p	hsa-miR-143-3p	hsa-miR-4667-5p
PRSS8	0.0559576	0.297241	0.365525	4	hsa-miR-24-3p	hsa-miR-4437	hsa-miR-6731-5p	hsa-miR-6786-5p
RBM22	0.0559576	0.297241	0.365525	4	hsa-miR-1270	hsa-miR-223-5p	hsa-miR-7847-3p	hsa-miR-24-3p
SRD5A3	0.0559576	0.297241	0.365525	4	hsa-miR-100-5p	hsa-miR-30c-2-3p	hsa-miR-6731-5p	hsa-miR-873-5p
WDR77	0.0559576	0.297241	0.365525	4	hsa-miR-27a-3p	hsa-miR-203a-3p	hsa-miR-10b-5p	hsa-miR-10a-5p
ANKRD28	0.0560189	0.297241	0.294985	3	hsa-miR-21-5p	hsa-miR-5195-3p	hsa-miR-145-5p
AP3B2	0.0560189	0.297241	0.294985	3	hsa-miR-27b-3p	hsa-miR-27a-3p	hsa-miR-4781-3p
C8orf17	0.0560189	0.297241	0.294985	3	hsa-miR-4667-5p	hsa-miR-1307-3p	hsa-miR-21-5p
C8orf44-SGK3	0.0560189	0.297241	0.294985	3	hsa-miR-6131	hsa-miR-484	hsa-miR-4781-3p
CGN	0.0560189	0.297241	0.294985	3	hsa-miR-1270	hsa-miR-202-3p	hsa-miR-6131
GOLGA8J	0.0560189	0.297241	0.294985	3	hsa-miR-1270	hsa-miR-4516	hsa-miR-7161-5p
HLA-E	0.0560189	0.297241	0.294985	3	hsa-miR-10b-5p	hsa-miR-10a-5p	hsa-miR-6126
HOXC11	0.0560189	0.297241	0.294985	3	hsa-miR-484	hsa-miR-27a-3p	hsa-miR-27b-3p
IL23R	0.0560189	0.297241	0.294985	3	hsa-miR-148a-3p	hsa-miR-130a-3p	hsa-miR-216a-5p
ITCH	0.0560189	0.297241	0.294985	3	hsa-miR-27b-3p	hsa-miR-27a-3p	hsa-miR-93-5p
LONP2	0.0560189	0.297241	0.294985	3	hsa-miR-30c-2-3p	hsa-miR-22-3p	hsa-miR-1182
MZT1	0.0560189	0.297241	0.294985	3	hsa-miR-93-5p	hsa-miR-30a-5p	hsa-miR-30e-5p
NTRK3	0.0560189	0.297241	0.294985	3	hsa-miR-625-5p	hsa-miR-509-3p	hsa-miR-151a-3p
POLDIP3	0.0560189	0.297241	0.294985	3	hsa-miR-484	hsa-miR-30e-5p	hsa-miR-15b-5p
POPDC2	0.0560189	0.297241	0.294985	3	hsa-miR-4505	hsa-miR-24-3p	hsa-miR-5189-5p
PRSS22	0.0560189	0.297241	0.294985	3	hsa-miR-625-5p	hsa-miR-6787-5p	hsa-miR-98-5p
RNF213	0.0560189	0.297241	0.294985	3	hsa-miR-423-3p	hsa-miR-10a-5p	hsa-miR-101-3p
RNFT1	0.0560189	0.297241	0.294985	3	hsa-miR-192-5p	hsa-miR-202-3p	hsa-miR-98-5p
TFAP2C	0.0560189	0.297241	0.294985	3	hsa-miR-10b-5p	hsa-miR-10a-5p	hsa-miR-5571-5p
TLR6	0.0560189	0.297241	0.294985	3	hsa-miR-23b-3p	hsa-miR-23a-3p	hsa-miR-6131
TMEM168	0.0560189	0.297241	0.294985	3	hsa-miR-101-3p	hsa-miR-93-5p	hsa-miR-216a-5p
UBR7	0.0560189	0.297241	0.294985	3	hsa-miR-222-3p	hsa-miR-5195-3p	hsa-miR-145-5p
ZNF202	0.0560189	0.297241	0.294985	3	hsa-miR-98-5p	hsa-miR-93-5p	hsa-miR-484
ZNF273	0.0560189	0.297241	0.294985	3	hsa-miR-192-5p	hsa-miR-23b-3p	hsa-miR-23a-3p
KLHDC8A	0.0562037	0.297678	0.461716	6	hsa-miR-6737-5p	hsa-miR-30c-2-3p	hsa-miR-4505	hsa-miR-5189-5p	hsa-miR-10b-5p	hsa-miR-10a-5p
PAGR1	0.0562037	0.297678	0.461716	6	hsa-miR-15b-5p	hsa-miR-4781-3p	hsa-miR-1182	hsa-miR-6131	hsa-miR-484	hsa-miR-4422
SLC38A1	0.0562037	0.297678	0.461716	6	hsa-miR-30a-5p	hsa-miR-484	hsa-miR-607	hsa-miR-6124	hsa-miR-205-5p	hsa-miR-136-5p
SOD2	0.0634236	0.300628	0.659228	15	hsa-miR-222-3p	hsa-miR-30a-5p	hsa-miR-212-3p	hsa-miR-6124	hsa-miR-7847-3p	hsa-miR-4516	hsa-miR-203a-3p	hsa-miR-202-3p	hsa-miR-98-5p	hsa-miR-93-5p	hsa-miR-4254	hsa-miR-23b-3p	hsa-miR-23a-3p	hsa-miR-30c-2-3p	hsa-miR-6731-5p
XIAP	0.0682651	0.300628	0.654098	14	hsa-miR-192-5p	hsa-miR-101-3p	hsa-miR-24-3p	hsa-miR-93-5p	hsa-miR-30c-2-3p	hsa-miR-130a-3p	hsa-miR-6731-5p	hsa-miR-143-3p	hsa-miR-575	hsa-miR-181a-2-3p	hsa-miR-10b-5p	hsa-miR-10a-5p	hsa-miR-23a-3p	hsa-miR-509-3p
CREBRF	0.0595226	0.300628	0.577145	10	hsa-miR-93-5p	hsa-miR-484	hsa-miR-15b-5p	hsa-miR-873-5p	hsa-miR-6124	hsa-miR-503-5p	hsa-miR-711	hsa-miR-1237-3p	hsa-miR-223-5p	hsa-miR-1246
IFNLR1	0.0617503	0.300628	0.580993	10	hsa-miR-192-5p	hsa-miR-7847-3p	hsa-miR-151a-3p	hsa-miR-98-5p	hsa-miR-4667-5p	hsa-miR-4499	hsa-miR-575	hsa-miR-130a-3p	hsa-miR-4254	hsa-miR-4516
BTF3L4	0.069453	0.300628	0.57287	9	hsa-miR-192-5p	hsa-miR-654-3p	hsa-miR-130a-3p	hsa-miR-30c-2-3p	hsa-miR-143-3p	hsa-miR-6731-5p	hsa-miR-7847-3p	hsa-miR-93-5p	hsa-miR-136-5p
EXOSC2	0.0721056	0.300628	0.577145	9	hsa-miR-484	hsa-miR-136-5p	hsa-miR-4437	hsa-miR-24-3p	hsa-miR-30c-2-3p	hsa-miR-10b-5p	hsa-miR-10a-5p	hsa-miR-6746-5p	hsa-miR-5189-5p
KDM6B	0.0618707	0.300628	0.560044	9	hsa-miR-101-3p	hsa-miR-93-5p	hsa-miR-6731-5p	hsa-miR-7704	hsa-miR-6746-5p	hsa-miR-146b-5p	hsa-miR-873-5p	hsa-miR-148a-3p	hsa-miR-4505
SETD5	0.0594676	0.300628	0.555769	9	hsa-miR-126-5p	hsa-miR-30a-5p	hsa-miR-30e-5p	hsa-miR-4437	hsa-miR-423-3p	hsa-miR-212-3p	hsa-miR-24-3p	hsa-miR-30c-2-3p	hsa-miR-6731-5p
CALR	0.0662797	0.300628	0.543478	8	hsa-miR-423-3p	hsa-miR-203a-3p	hsa-miR-216a-5p	hsa-miR-7847-3p	hsa-miR-625-5p	hsa-miR-6787-5p	hsa-miR-6731-5p	hsa-miR-6124
CSNK2A1	0.0662797	0.300628	0.543478	8	hsa-miR-22-3p	hsa-miR-10b-5p	hsa-miR-10a-5p	hsa-miR-136-5p	hsa-miR-1237-3p	hsa-miR-130a-3p	hsa-miR-148a-3p	hsa-miR-607
FZD6	0.0719719	0.300628	0.553097	8	hsa-miR-101-3p	hsa-miR-130a-3p	hsa-miR-144-3p	hsa-miR-15b-5p	hsa-miR-5195-3p	hsa-miR-145-5p	hsa-miR-212-3p	hsa-miR-21-5p
HSPA1B	0.0662797	0.300628	0.543478	8	hsa-miR-146b-5p	hsa-miR-484	hsa-miR-423-3p	hsa-miR-10b-5p	hsa-miR-10a-5p	hsa-miR-22-3p	hsa-miR-212-3p	hsa-miR-15b-5p
MYLIP	0.0690893	0.300628	0.548288	8	hsa-miR-93-5p	hsa-miR-216a-5p	hsa-miR-222-3p	hsa-miR-654-3p	hsa-miR-6124	hsa-miR-30e-5p	hsa-miR-30a-5p	hsa-miR-130a-3p
NCOA3	0.0690893	0.300628	0.548288	8	hsa-miR-98-5p	hsa-miR-21-5p	hsa-miR-192-5p	hsa-miR-93-5p	hsa-miR-126-5p	hsa-miR-6737-5p	hsa-miR-30e-5p	hsa-miR-30a-5p
SLC38A7	0.0662797	0.300628	0.543478	8	hsa-miR-7847-3p	hsa-miR-6890-5p	hsa-miR-4781-3p	hsa-miR-30c-2-3p	hsa-miR-202-3p	hsa-miR-98-5p	hsa-miR-30e-5p	hsa-miR-30a-5p
CTC1	0.0702662	0.300628	0.522179	7	hsa-miR-106b-3p	hsa-miR-100-5p	hsa-miR-93-5p	hsa-miR-3615	hsa-miR-1290	hsa-miR-1246	hsa-miR-22-3p
GRB2	0.07349	0.300628	0.527675	7	hsa-miR-93-5p	hsa-miR-100-5p	hsa-miR-27a-3p	hsa-miR-6787-5p	hsa-miR-15b-5p	hsa-miR-22-3p	hsa-miR-484
ID4	0.0582402	0.300628	0.500192	7	hsa-miR-192-5p	hsa-miR-27a-3p	hsa-miR-10a-5p	hsa-miR-10b-5p	hsa-miR-223-5p	hsa-miR-27b-3p	hsa-miR-4437
IL6R	0.0671294	0.300628	0.516682	7	hsa-miR-23a-3p	hsa-miR-98-5p	hsa-miR-192-5p	hsa-miR-1307-3p	hsa-miR-4330	hsa-miR-126-5p	hsa-miR-202-3p
L2HGDH	0.0640796	0.300628	0.511186	7	hsa-miR-192-5p	hsa-miR-126-5p	hsa-miR-101-3p	hsa-miR-503-5p	hsa-miR-15b-5p	hsa-miR-4505	hsa-miR-216a-5p
RPS6KA5	0.0702662	0.300628	0.522179	7	hsa-miR-148a-3p	hsa-miR-101-3p	hsa-miR-27a-3p	hsa-miR-93-5p	hsa-miR-4437	hsa-miR-24-3p	hsa-miR-130a-3p
S1PR2	0.0671294	0.300628	0.516682	7	hsa-miR-10b-5p	hsa-miR-10a-5p	hsa-miR-5189-5p	hsa-miR-148a-3p	hsa-miR-130a-3p	hsa-miR-24-3p	hsa-miR-30c-2-3p
SETD7	0.0611166	0.300628	0.505689	7	hsa-miR-151a-3p	hsa-miR-27a-3p	hsa-miR-484	hsa-miR-10b-5p	hsa-miR-24-3p	hsa-miR-30c-2-3p	hsa-miR-4425
ACTG1	0.0593993	0.300628	0.468129	6	hsa-miR-1307-3p	hsa-miR-222-3p	hsa-miR-10b-5p	hsa-miR-10a-5p	hsa-miR-182-3p	hsa-miR-3194-5p
ALDH9A1	0.0627023	0.300628	0.474541	6	hsa-miR-192-5p	hsa-miR-27a-3p	hsa-miR-100-5p	hsa-miR-711	hsa-miR-93-5p	hsa-miR-4516
ATM	0.073256	0.300628	0.49378	6	hsa-miR-101-3p	hsa-miR-100-5p	hsa-miR-203a-3p	hsa-miR-30e-5p	hsa-miR-30a-5p	hsa-miR-6746-5p
BBC3	0.0593993	0.300628	0.468129	6	hsa-miR-222-3p	hsa-miR-625-5p	hsa-miR-2861	hsa-miR-143-3p	hsa-miR-24-3p	hsa-miR-484
CNNM3	0.0593993	0.300628	0.468129	6	hsa-miR-6124	hsa-miR-7161-5p	hsa-miR-203a-3p	hsa-miR-24-3p	hsa-miR-7847-3p	hsa-miR-3655
EPHA4	0.0627023	0.300628	0.474541	6	hsa-miR-10a-5p	hsa-miR-93-5p	hsa-miR-21-5p	hsa-miR-10b-5p	hsa-miR-202-3p	hsa-miR-98-5p
LMNB1	0.073256	0.300628	0.49378	6	hsa-miR-192-5p	hsa-miR-101-3p	hsa-miR-484	hsa-miR-23b-3p	hsa-miR-23a-3p	hsa-miR-636
MINOS1	0.0661127	0.300628	0.480954	6	hsa-miR-484	hsa-miR-4505	hsa-miR-24-3p	hsa-miR-30c-2-3p	hsa-miR-4516	hsa-miR-6746-5p
NRAS	0.0696306	0.300628	0.487367	6	hsa-miR-145-5p	hsa-miR-98-5p	hsa-miR-7161-5p	hsa-miR-27b-3p	hsa-miR-27a-3p	hsa-miR-548b-3p
PHACTR4	0.0696306	0.300628	0.487367	6	hsa-miR-98-5p	hsa-miR-484	hsa-miR-222-3p	hsa-miR-30c-2-3p	hsa-miR-202-3p	hsa-miR-22-3p
PISD	0.0593993	0.300628	0.468129	6	hsa-miR-15b-5p	hsa-miR-873-5p	hsa-miR-27a-3p	hsa-miR-27b-3p	hsa-miR-503-5p	hsa-miR-4769-5p
PMPCA	0.0696306	0.300628	0.487367	6	hsa-miR-7847-3p	hsa-miR-202-3p	hsa-miR-98-5p	hsa-miR-30c-2-3p	hsa-miR-24-3p	hsa-miR-6131
PSAT1	0.073256	0.300628	0.49378	6	hsa-miR-15b-5p	hsa-miR-126-5p	hsa-miR-145-5p	hsa-miR-5195-3p	hsa-miR-203a-3p	hsa-miR-503-5p
SEC24A	0.0661127	0.300628	0.480954	6	hsa-miR-30a-5p	hsa-miR-30e-5p	hsa-miR-503-5p	hsa-miR-15b-5p	hsa-miR-27b-3p	hsa-miR-27a-3p
TRPM7	0.0696306	0.300628	0.487367	6	hsa-miR-21-5p	hsa-miR-10a-5p	hsa-miR-4499	hsa-miR-6746-5p	hsa-miR-1290	hsa-miR-6131
ZNF621	0.073256	0.300628	0.49378	6	hsa-miR-136-5p	hsa-miR-484	hsa-miR-4781-3p	hsa-miR-24-3p	hsa-miR-141-3p	hsa-miR-6839-5p
AFF1	0.0580112	0.300628	0.42324	5	hsa-miR-93-5p	hsa-miR-205-5p	hsa-miR-5571-5p	hsa-miR-7161-5p	hsa-miR-548b-3p
CACUL1	0.0741187	0.300628	0.454021	5	hsa-miR-106b-3p	hsa-miR-503-5p	hsa-miR-15b-5p	hsa-miR-6737-5p	hsa-miR-4781-3p
CEP55	0.0657858	0.300628	0.43863	5	hsa-miR-192-5p	hsa-miR-27a-3p	hsa-miR-148a-3p	hsa-miR-130a-3p	hsa-miR-15b-5p
DCAF16	0.0741187	0.300628	0.454021	5	hsa-miR-4667-5p	hsa-miR-22-3p	hsa-miR-320e	hsa-miR-575	hsa-miR-216a-5p
ESCO2	0.0741187	0.300628	0.454021	5	hsa-miR-192-5p	hsa-miR-223-5p	hsa-miR-30c-2-3p	hsa-miR-210-3p	hsa-miR-7847-3p
HEATR5A	0.0657858	0.300628	0.43863	5	hsa-miR-6131	hsa-miR-484	hsa-miR-4781-3p	hsa-miR-1270	hsa-miR-4309
MAPK8	0.0698828	0.300628	0.446326	5	hsa-miR-10a-5p	hsa-miR-30e-5p	hsa-miR-30a-5p	hsa-miR-126-5p	hsa-miR-203a-3p
MED13	0.0580112	0.300628	0.42324	5	hsa-miR-151a-3p	hsa-miR-141-3p	hsa-miR-27a-3p	hsa-miR-27b-3p	hsa-miR-205-5p
MXD1	0.0657858	0.300628	0.43863	5	hsa-miR-98-5p	hsa-miR-93-5p	hsa-miR-223-5p	hsa-miR-202-3p	hsa-miR-575
NKRF	0.0741187	0.300628	0.454021	5	hsa-miR-192-5p	hsa-miR-222-3p	hsa-miR-493-3p	hsa-miR-30c-2-3p	hsa-miR-6787-5p
NME6	0.0618285	0.300628	0.430935	5	hsa-miR-98-5p	hsa-miR-93-5p	hsa-miR-6839-5p	hsa-miR-5571-5p	hsa-miR-484
NOTCH2	0.0580112	0.300628	0.42324	5	hsa-miR-27b-3p	hsa-miR-23b-3p	hsa-miR-205-5p	hsa-miR-15b-5p	hsa-miR-1237-3p
NR2F2	0.0580112	0.300628	0.42324	5	hsa-miR-101-3p	hsa-miR-144-3p	hsa-miR-203a-3p	hsa-miR-27a-3p	hsa-miR-27b-3p
OCRL	0.0580112	0.300628	0.42324	5	hsa-miR-484	hsa-miR-10a-5p	hsa-miR-93-5p	hsa-miR-15b-5p	hsa-miR-503-5p
PAK4	0.0698828	0.300628	0.446326	5	hsa-miR-145-5p	hsa-miR-24-3p	hsa-miR-216a-5p	hsa-miR-5189-5p	hsa-miR-4505
PAWR	0.0580112	0.300628	0.42324	5	hsa-miR-192-5p	hsa-miR-591	hsa-miR-493-3p	hsa-miR-30e-5p	hsa-miR-30a-5p
PI4K2B	0.0618285	0.300628	0.430935	5	hsa-miR-203a-3p	hsa-miR-15b-5p	hsa-miR-503-5p	hsa-miR-1307-3p	hsa-miR-24-3p
PIN1	0.0618285	0.300628	0.430935	5	hsa-miR-484	hsa-miR-30c-2-3p	hsa-miR-625-5p	hsa-miR-6731-5p	hsa-miR-873-5p
[truncated: 3,685 more rows]

## Sheet: Table S6-Top DE hsa-miR enriche
Obese PCOS FFEVs vs. GC
MP			EX			FFD
hsa-miRNA	log2FC	FDR	hsa-miRNA	log2FC	FDR	hsa-miRNA	log2FC	FDR
miR-4257-5p	14.1373	0.000100449	let-7g-5p	11.3614	0.00147193	miR-21-5p	22.1338	2.04803e-13
miR-509-2-3p	11.106	0.00119636	let-7f-5p	9.70436	0.00339498	miR-98-5p	19.0627	1.20613e-10
			let-7b-5p	9.23519	0.00326014	miR-16-5p	18.7885	3.45194e-10
			let-7i-5p	8.87207	0.0036719	miR-92a-1-3p	18.484	6.38242e-10
			let-7a-5p	8.86622	0.0036719	miR-92a-3p	18.0622	1.4194e-09
			let-7f-1-5p	8.30415	0.00491886	miR-103a-3p	17.5288	2.87828e-09
						miR-181a-5p	17.2768	1.22468e-08
						miR-181a-2-5p	17.0403	2.20314e-08
						miR-26a-2-5p	16.7262	1.96633e-08
						miR-103a-1-3p	16.5176	2.01499e-08
						miR-221-3p	16.4274	2.70042e-08
						miR-24-3p	16.2985	2.92282e-08
						miR-93-5p	16.2743	2.9949e-08
						miR-30e-5p	16.2093	1.00766e-07
						miR-451a-5p	16.1716	1.22401e-07

## Sheet: Table S7 - OP Enriched Only
Gene Symbol	p-value	FDR	Odd ratio	Number of interactions	microRNA 1	microRNA 2	microRNA 3	microRNA 4	microRNA 5	microRNA 6	microRNA 7	microRNA 8	microRNA 9	microRNA 10	microRNA 11	microRNA 12	microRNA 13	microRNA 14	microRNA 15	microRNA 16	microRNA 17	microRNA 18	microRNA 19	microRNA 20	microRNA 21	microRNA 22	microRNA 23
MYC	4.60112e-16	4.26294e-12	0.126537	23	hsa-miR-24-3p	hsa-miR-98-5p	hsa-miR-26a-5p	hsa-miR-21-5p	hsa-miR-378a-3p	hsa-miR-451a	hsa-miR-744-5p	hsa-miR-423-5p	hsa-miR-148a-3p	hsa-miR-212-3p	hsa-miR-30a-3p	hsa-miR-30e-3p	hsa-miR-93-5p	hsa-miR-25-3p	hsa-miR-92a-3p	hsa-miR-30d-5p	hsa-miR-30c-5p	hsa-miR-222-3p	hsa-miR-16-5p	hsa-miR-151a-5p	hsa-miR-125a-5p	hsa-miR-130a-3p	hsa-miR-185-5p
IQCB1	6.61929e-14	3.06639e-10	0.0238553	8	hsa-miR-98-5p	hsa-miR-24-3p	hsa-miR-10a-5p	hsa-miR-30e-5p	hsa-miR-30d-5p	hsa-miR-30c-5p	hsa-miR-30b-5p	hsa-miR-30a-5p
RASGRP3	2.71396e-12	6.17279e-09	0.0656022	12	hsa-miR-21-5p	hsa-miR-30a-5p	hsa-miR-30c-5p	hsa-miR-30d-5p	hsa-miR-30b-5p	hsa-miR-30e-5p	hsa-miR-26a-5p	hsa-miR-26b-5p	hsa-miR-30e-3p	hsa-miR-30a-3p	hsa-miR-24-3p	hsa-miR-409-3p
IFNG	2.86933e-12	6.17279e-09	0.0298192	8	hsa-miR-16-5p	hsa-miR-15b-5p	hsa-miR-409-3p	hsa-miR-26b-5p	hsa-miR-125a-5p	hsa-miR-27a-3p	hsa-miR-181a-5p	hsa-miR-24-3p
EDC3	3.33124e-12	6.17279e-09	0.0563853	11	hsa-miR-103a-3p	hsa-miR-22-3p	hsa-miR-16-5p	hsa-miR-744-5p	hsa-miR-99b-5p	hsa-miR-30e-5p	hsa-miR-30d-5p	hsa-miR-30c-5p	hsa-miR-30b-5p	hsa-miR-30a-5p	hsa-miR-15b-5p
PTGS2	4.3372e-12	6.69736e-09	0.0477107	10	hsa-miR-16-5p	hsa-miR-101-3p	hsa-miR-26b-5p	hsa-miR-143-3p	hsa-miR-132-3p	hsa-miR-181a-5p	hsa-miR-199a-3p	hsa-miR-146a-5p	hsa-miR-26a-5p	hsa-miR-144-3p
LIFR	8.66366e-12	1.1467e-08	0.0937174	14	hsa-miR-101-3p	hsa-miR-98-5p	hsa-miR-27a-3p	hsa-miR-21-5p	hsa-miR-203a-3p	hsa-miR-125a-5p	hsa-miR-212-3p	hsa-miR-132-3p	hsa-miR-144-3p	hsa-miR-30c-5p	hsa-miR-30a-5p	hsa-miR-30d-5p	hsa-miR-30b-5p	hsa-miR-30e-5p
CADM1	1.22029e-11	1.35545e-08	0.0844112	13	hsa-miR-192-5p	hsa-miR-16-5p	hsa-miR-26b-5p	hsa-miR-182-5p	hsa-miR-486-5p	hsa-miR-185-5p	hsa-miR-140-3p	hsa-miR-144-3p	hsa-miR-101-3p	hsa-miR-10b-5p	hsa-miR-10a-5p	hsa-miR-126-3p	hsa-miR-21-5p
BCL2	1.34522e-11	1.35545e-08	0.108144	15	hsa-miR-21-5p	hsa-miR-15b-5p	hsa-miR-16-5p	hsa-miR-181a-5p	hsa-miR-192-5p	hsa-miR-451a	hsa-miR-148a-3p	hsa-miR-182-5p	hsa-miR-143-3p	hsa-miR-103a-3p	hsa-miR-126-3p	hsa-miR-125a-5p	hsa-miR-30b-5p	hsa-miR-503-5p	hsa-miR-98-5p
SERPINE1	1.46298e-11	1.35545e-08	0.0524817	10	hsa-miR-30c-5p	hsa-miR-143-3p	hsa-miR-148a-3p	hsa-miR-486-5p	hsa-miR-30b-5p	hsa-miR-30a-5p	hsa-miR-30d-5p	hsa-miR-30e-5p	hsa-miR-10a-5p	hsa-miR-192-5p
PTEN	1.76519e-11	1.48677e-08	0.156943	19	hsa-miR-26a-5p	hsa-miR-21-5p	hsa-miR-221-3p	hsa-miR-222-3p	hsa-miR-93-5p	hsa-miR-103a-3p	hsa-miR-22-3p	hsa-miR-25-3p	hsa-miR-144-3p	hsa-miR-182-5p	hsa-miR-92a-3p	hsa-miR-10b-5p	hsa-miR-10a-5p	hsa-miR-26b-5p	hsa-miR-130a-3p	hsa-miR-181a-5p	hsa-miR-142-5p	hsa-miR-106b-3p	hsa-miR-486-5p
TGFB1	2.54098e-11	1.96185e-08	0.0548673	10	hsa-miR-24-3p	hsa-miR-144-3p	hsa-miR-21-5p	hsa-miR-744-5p	hsa-miR-93-5p	hsa-miR-130a-3p	hsa-miR-675-5p	hsa-miR-146a-5p	hsa-miR-15b-5p	hsa-miR-185-5p
CREG1	3.04037e-11	2.16685e-08	0.035783	8	hsa-miR-26b-5p	hsa-miR-30e-5p	hsa-miR-30c-5p	hsa-miR-30d-5p	hsa-miR-30b-5p	hsa-miR-30a-5p	hsa-miR-16-5p	hsa-miR-15b-5p
IRAK1	5.67348e-11	3.75463e-08	0.0477107	9	hsa-miR-146a-5p	hsa-miR-146b-5p	hsa-miR-192-5p	hsa-miR-744-5p	hsa-miR-423-3p	hsa-miR-132-3p	hsa-miR-222-3p	hsa-miR-92a-3p	hsa-miR-21-5p
BRCA1	1.11612e-10	6.89389e-08	0.0620239	10	hsa-miR-146a-5p	hsa-miR-16-5p	hsa-miR-212-3p	hsa-miR-24-3p	hsa-miR-192-5p	hsa-miR-21-5p	hsa-miR-181a-5p	hsa-miR-26b-5p	hsa-miR-26a-5p	hsa-miR-10b-5p
NOTCH1	1.3217e-10	7.65346e-08	0.0874695	12	hsa-miR-24-3p	hsa-miR-30a-5p	hsa-miR-144-3p	hsa-miR-10b-5p	hsa-miR-181a-5p	hsa-miR-30b-5p	hsa-miR-30c-5p	hsa-miR-30d-5p	hsa-miR-30e-5p	hsa-miR-101-3p	hsa-miR-30a-3p	hsa-miR-146a-5p
RNF220	1.44444e-10	7.85286e-08	0.0238553	6	hsa-miR-93-5p	hsa-miR-30a-5p	hsa-miR-30c-5p	hsa-miR-30d-5p	hsa-miR-30b-5p	hsa-miR-30e-5p
MIB1	1.52565e-10	7.85286e-08	0.0759033	11	hsa-miR-210-3p	hsa-miR-192-5p	hsa-miR-103a-3p	hsa-miR-21-5p	hsa-miR-16-5p	hsa-miR-30d-5p	hsa-miR-30e-5p	hsa-miR-30c-5p	hsa-miR-30b-5p	hsa-miR-30a-5p	hsa-miR-15b-5p
SFXN1	1.76991e-10	8.59391e-08	0.0894575	12	hsa-miR-21-5p	hsa-miR-16-5p	hsa-miR-28-3p	hsa-miR-22-3p	hsa-miR-30a-5p	hsa-miR-30c-5p	hsa-miR-30d-5p	hsa-miR-30b-5p	hsa-miR-30e-5p	hsa-miR-26a-5p	hsa-miR-26b-5p	hsa-miR-27a-3p
XPO1	1.88829e-10	8.59391e-08	0.0530118	9	hsa-miR-192-5p	hsa-miR-30a-5p	hsa-miR-16-5p	hsa-miR-125a-5p	hsa-miR-92a-3p	hsa-miR-30c-5p	hsa-miR-30d-5p	hsa-miR-30b-5p	hsa-miR-30e-5p
EEF1A1	1.94789e-10	8.59391e-08	0.115869	14	hsa-miR-16-5p	hsa-miR-423-3p	hsa-miR-30e-5p	hsa-miR-185-5p	hsa-miR-125a-5p	hsa-miR-15b-5p	hsa-miR-221-3p	hsa-miR-30c-5p	hsa-miR-93-5p	hsa-miR-92a-3p	hsa-miR-30a-5p	hsa-miR-26b-5p	hsa-miR-25-3p	hsa-miR-24-3p
BCL9	3.53872e-10	1.49028e-07	0.034079	7	hsa-miR-101-3p	hsa-miR-98-5p	hsa-miR-92a-3p	hsa-miR-30a-5p	hsa-miR-30b-5p	hsa-miR-30c-5p	hsa-miR-30d-5p
CDC37L1	3.98167e-10	1.60392e-07	0.0691805	10	hsa-miR-103a-3p	hsa-miR-93-5p	hsa-miR-16-5p	hsa-miR-503-5p	hsa-miR-15b-5p	hsa-miR-30d-5p	hsa-miR-30e-5p	hsa-miR-30c-5p	hsa-miR-30b-5p	hsa-miR-30a-5p
STAU1	5.86305e-10	2.17285e-07	0.071566	10	hsa-miR-132-3p	hsa-miR-27a-3p	hsa-miR-16-5p	hsa-miR-30e-5p	hsa-miR-30e-3p	hsa-miR-30a-3p	hsa-miR-30d-5p	hsa-miR-30c-5p	hsa-miR-30b-5p	hsa-miR-30a-5p
ZEB2	5.86305e-10	2.17285e-07	0.071566	10	hsa-miR-203a-3p	hsa-miR-221-3p	hsa-miR-181a-5p	hsa-miR-101-3p	hsa-miR-30e-5p	hsa-miR-30c-5p	hsa-miR-222-3p	hsa-miR-16-5p	hsa-miR-125a-5p	hsa-miR-144-3p
SEC61A2	7.33494e-10	2.61378e-07	0.0477107	8	hsa-miR-26b-5p	hsa-miR-182-5p	hsa-miR-16-5p	hsa-miR-30a-5p	hsa-miR-30d-5p	hsa-miR-30e-5p	hsa-miR-30c-5p	hsa-miR-30b-5p
SNAI1	8.68804e-10	2.7862e-07	0.0609636	9	hsa-miR-30a-5p	hsa-miR-30b-5p	hsa-miR-30c-5p	hsa-miR-30d-5p	hsa-miR-30e-5p	hsa-miR-26b-5p	hsa-miR-203a-3p	hsa-miR-22-3p	hsa-miR-486-5p
NAP1L1	8.76116e-10	2.7862e-07	0.101385	12	hsa-miR-132-3p	hsa-miR-30a-5p	hsa-miR-10b-5p	hsa-miR-10a-5p	hsa-miR-30a-3p	hsa-miR-26b-5p	hsa-miR-30e-5p	hsa-miR-30d-5p	hsa-miR-30c-5p	hsa-miR-30b-5p	hsa-miR-101-3p	hsa-miR-98-5p
SRPRA	8.76116e-10	2.7862e-07	0.101385	12	hsa-miR-16-5p	hsa-miR-30b-5p	hsa-miR-423-3p	hsa-miR-92a-3p	hsa-miR-26b-5p	hsa-miR-25-3p	hsa-miR-503-5p	hsa-miR-15b-5p	hsa-miR-30e-5p	hsa-miR-30d-5p	hsa-miR-30c-5p	hsa-miR-30a-5p
CDC7	9.55078e-10	2.7862e-07	0.0374869	7	hsa-miR-192-5p	hsa-miR-101-3p	hsa-miR-30a-5p	hsa-miR-30c-5p	hsa-miR-30d-5p	hsa-miR-30b-5p	hsa-miR-30e-5p
ERLIN1	9.55078e-10	2.7862e-07	0.0374869	7	hsa-miR-30a-5p	hsa-miR-10b-5p	hsa-miR-10a-5p	hsa-miR-30c-5p	hsa-miR-30e-5p	hsa-miR-30d-5p	hsa-miR-30b-5p
SLC35C1	9.92388e-10	2.7862e-07	0.0278312	6	hsa-miR-26b-5p	hsa-miR-30a-5p	hsa-miR-30c-5p	hsa-miR-30d-5p	hsa-miR-30b-5p	hsa-miR-30e-5p
TAF4B	9.92388e-10	2.7862e-07	0.0278312	6	hsa-miR-26b-5p	hsa-miR-30e-5p	hsa-miR-30d-5p	hsa-miR-30c-5p	hsa-miR-30b-5p	hsa-miR-30a-5p
PRDM1	2.09257e-09	5.53932e-07	0.0662648	9	hsa-miR-127-3p	hsa-miR-30a-5p	hsa-miR-30c-5p	hsa-miR-30d-5p	hsa-miR-30b-5p	hsa-miR-30e-5p	hsa-miR-125a-5p	hsa-miR-222-3p	hsa-miR-101-3p
SACS	2.09257e-09	5.53932e-07	0.0662648	9	hsa-miR-98-5p	hsa-miR-26b-5p	hsa-miR-26a-5p	hsa-miR-30e-5p	hsa-miR-30d-5p	hsa-miR-30c-5p	hsa-miR-30b-5p	hsa-miR-30a-5p	hsa-miR-93-5p
CCNE1	2.3763e-09	5.95366e-07	0.0811081	10	hsa-miR-15b-5p	hsa-miR-503-5p	hsa-miR-16-5p	hsa-miR-185-5p	hsa-miR-103a-3p	hsa-miR-26b-5p	hsa-miR-26a-5p	hsa-miR-192-5p	hsa-miR-151a-3p	hsa-miR-92a-3p
EZH2	2.37761e-09	5.95366e-07	0.0954213	11	hsa-miR-101-3p	hsa-miR-26a-5p	hsa-miR-98-5p	hsa-miR-25-3p	hsa-miR-30d-5p	hsa-miR-93-5p	hsa-miR-185-5p	hsa-miR-26b-5p	hsa-miR-144-3p	hsa-miR-126-3p	hsa-miR-27a-3p
HSPA1B	2.90155e-09	7.07445e-07	0.168478	16	hsa-miR-16-5p	hsa-miR-744-5p	hsa-miR-146b-5p	hsa-miR-423-3p	hsa-miR-378a-3p	hsa-miR-221-3p	hsa-miR-10b-5p	hsa-miR-10a-5p	hsa-miR-30d-5p	hsa-miR-92a-3p	hsa-miR-25-3p	hsa-miR-22-3p	hsa-miR-212-3p	hsa-miR-15b-5p	hsa-miR-132-3p	hsa-miR-181a-5p
DDAH1	3.49979e-09	8.20233e-07	0.113313	12	hsa-miR-210-3p	hsa-miR-30b-5p	hsa-miR-21-5p	hsa-miR-221-3p	hsa-miR-92a-3p	hsa-miR-140-3p	hsa-miR-30e-5p	hsa-miR-30c-5p	hsa-miR-30d-5p	hsa-miR-30a-5p	hsa-miR-509-3p	hsa-miR-182-5p
CFDP1	3.89607e-09	8.20233e-07	0.0318071	6	hsa-miR-27a-3p	hsa-miR-30d-5p	hsa-miR-30e-5p	hsa-miR-30c-5p	hsa-miR-30b-5p	hsa-miR-30a-5p
DHFR	3.89607e-09	8.20233e-07	0.0318071	6	hsa-miR-24-3p	hsa-miR-192-5p	hsa-miR-503-5p	hsa-miR-99b-5p	hsa-miR-15b-5p	hsa-miR-25-3p
DYNLT3	3.89607e-09	8.20233e-07	0.0318071	6	hsa-miR-92a-3p	hsa-miR-30d-5p	hsa-miR-30e-5p	hsa-miR-30c-5p	hsa-miR-30b-5p	hsa-miR-30a-5p
GCLC	3.89607e-09	8.20233e-07	0.0318071	6	hsa-miR-30d-5p	hsa-miR-30e-5p	hsa-miR-30c-5p	hsa-miR-30b-5p	hsa-miR-30a-5p	hsa-miR-101-3p
GCSAM	3.89607e-09	8.20233e-07	0.0318071	6	hsa-miR-30e-5p	hsa-miR-30d-5p	hsa-miR-30c-5p	hsa-miR-30b-5p	hsa-miR-30a-5p	hsa-miR-27a-3p
FASN	3.98668e-09	8.20233e-07	0.0997586	11	hsa-miR-744-5p	hsa-miR-423-3p	hsa-miR-222-3p	hsa-miR-10b-5p	hsa-miR-10a-5p	hsa-miR-93-5p	hsa-miR-92a-3p	hsa-miR-26a-5p	hsa-miR-15b-5p	hsa-miR-16-5p	hsa-miR-30c-5p
NDE1	4.07239e-09	8.20233e-07	0.0566564	8	hsa-miR-192-5p	hsa-miR-30a-5p	hsa-miR-744-5p	hsa-miR-423-5p	hsa-miR-423-3p	hsa-miR-151a-3p	hsa-miR-378a-3p	hsa-miR-25-3p
UBE3C	4.62495e-09	8.86413e-07	0.071566	9	hsa-miR-26b-5p	hsa-miR-10a-5p	hsa-miR-30c-5p	hsa-miR-16-5p	hsa-miR-15b-5p	hsa-miR-30a-5p	hsa-miR-30d-5p	hsa-miR-30b-5p	hsa-miR-30e-5p
GAB1	4.78366e-09	8.86413e-07	0.0443028	7	hsa-miR-93-5p	hsa-miR-30a-5p	hsa-miR-30c-5p	hsa-miR-30d-5p	hsa-miR-30b-5p	hsa-miR-30e-5p	hsa-miR-409-3p
LRRC8D	4.78366e-09	8.86413e-07	0.0443028	7	hsa-miR-26b-5p	hsa-miR-30a-5p	hsa-miR-30c-5p	hsa-miR-30d-5p	hsa-miR-181a-5p	hsa-miR-30b-5p	hsa-miR-30e-5p
MSL3	4.78366e-09	8.86413e-07	0.0443028	7	hsa-miR-185-5p	hsa-miR-10b-5p	hsa-miR-10a-5p	hsa-miR-148a-3p	hsa-miR-92a-3p	hsa-miR-26a-5p	hsa-miR-16-5p
ANKRA2	6.57345e-09	1.05053e-06	0.0238553	5	hsa-miR-30d-5p	hsa-miR-30e-5p	hsa-miR-30c-5p	hsa-miR-30b-5p	hsa-miR-30a-5p
C8orf76	6.57345e-09	1.05053e-06	0.0238553	5	hsa-miR-30e-5p	hsa-miR-30d-5p	hsa-miR-30c-5p	hsa-miR-30b-5p	hsa-miR-30a-5p
FANCL	6.57345e-09	1.05053e-06	0.0238553	5	hsa-miR-30e-5p	hsa-miR-30c-5p	hsa-miR-30d-5p	hsa-miR-30b-5p	hsa-miR-30a-5p
FUCA1	6.57345e-09	1.05053e-06	0.0238553	5	hsa-miR-30d-5p	hsa-miR-30e-5p	hsa-miR-30c-5p	hsa-miR-30b-5p	hsa-miR-30a-5p
PNMA1	6.57345e-09	1.05053e-06	0.0238553	5	hsa-miR-30e-5p	hsa-miR-30c-5p	hsa-miR-30d-5p	hsa-miR-30b-5p	hsa-miR-30a-5p
URB2	6.57345e-09	1.05053e-06	0.0238553	5	hsa-miR-98-5p	hsa-miR-26b-5p	hsa-miR-423-3p	hsa-miR-15b-5p	hsa-miR-92a-3p
TRIM23	6.66143e-09	1.05053e-06	0.0596383	8	hsa-miR-132-3p	hsa-miR-192-5p	hsa-miR-30e-5p	hsa-miR-30d-5p	hsa-miR-30b-5p	hsa-miR-30c-5p	hsa-miR-30a-5p	hsa-miR-27a-3p
BTBD7	6.68984e-09	1.05053e-06	0.0742166	9	hsa-miR-21-5p	hsa-miR-92a-3p	hsa-miR-25-3p	hsa-miR-30d-5p	hsa-miR-30e-5p	hsa-miR-30c-5p	hsa-miR-30b-5p	hsa-miR-30a-5p	hsa-miR-93-5p
REV3L	6.68984e-09	1.05053e-06	0.0742166	9	hsa-miR-93-5p	hsa-miR-21-5p	hsa-miR-25-3p	hsa-miR-92a-3p	hsa-miR-30e-5p	hsa-miR-30d-5p	hsa-miR-30c-5p	hsa-miR-30b-5p	hsa-miR-30a-5p
BCL2L11	9.21185e-09	1.38088e-06	0.181897	16	hsa-miR-222-3p	hsa-miR-221-3p	hsa-miR-25-3p	hsa-miR-93-5p	hsa-miR-181a-5p	hsa-miR-92a-3p	hsa-miR-10b-5p	hsa-miR-24-3p	hsa-miR-148a-3p	hsa-miR-10a-5p	hsa-miR-192-5p	hsa-miR-101-3p	hsa-miR-144-3p	hsa-miR-423-3p	hsa-miR-30a-3p	hsa-miR-30e-3p
DBF4	9.38965e-09	1.38088e-06	0.0477107	7	hsa-miR-98-5p	hsa-miR-30a-5p	hsa-miR-30c-5p	hsa-miR-30d-5p	hsa-miR-30b-5p	hsa-miR-30e-5p	hsa-miR-24-3p
SLC4A7	9.38965e-09	1.38088e-06	0.0477107	7	hsa-miR-30a-5p	hsa-miR-25-3p	hsa-miR-30e-5p	hsa-miR-30d-5p	hsa-miR-30c-5p	hsa-miR-30b-5p	hsa-miR-93-5p
UBXN4	9.38965e-09	1.38088e-06	0.0477107	7	hsa-miR-25-3p	hsa-miR-92a-3p	hsa-miR-30d-5p	hsa-miR-30e-5p	hsa-miR-30c-5p	hsa-miR-30b-5p	hsa-miR-30a-5p
CPEB4	1.1837e-08	1.7136e-06	0.12524	12	hsa-miR-26a-5p	hsa-miR-409-3p	hsa-miR-203a-3p	hsa-miR-25-3p	hsa-miR-92a-3p	hsa-miR-30e-5p	hsa-miR-30d-5p	hsa-miR-30b-5p	hsa-miR-30c-5p	hsa-miR-30a-5p	hsa-miR-27a-3p	hsa-miR-181a-5p
SMAD7	1.29826e-08	1.85052e-06	0.110602	11	hsa-miR-25-3p	hsa-miR-21-5p	hsa-miR-103a-3p	hsa-miR-98-5p	hsa-miR-26b-5p	hsa-miR-16-5p	hsa-miR-15b-5p	hsa-miR-92a-3p	hsa-miR-93-5p	hsa-miR-503-5p	hsa-miR-185-5p
PBRM1	1.62883e-08	2.28653e-06	0.0656022	8	hsa-miR-30a-5p	hsa-miR-93-5p	hsa-miR-21-5p	hsa-miR-30e-5p	hsa-miR-30d-5p	hsa-miR-30b-5p	hsa-miR-30c-5p	hsa-miR-181a-5p
BDNF	1.72786e-08	2.32009e-06	0.0511186	7	hsa-miR-30a-5p	hsa-miR-210-3p	hsa-miR-22-3p	hsa-miR-182-5p	hsa-miR-132-3p	hsa-miR-16-5p	hsa-miR-10a-5p
RPA2	1.72786e-08	2.32009e-06	0.0511186	7	hsa-miR-93-5p	hsa-miR-92a-3p	hsa-miR-30d-5p	hsa-miR-30e-5p	hsa-miR-30c-5p	hsa-miR-30b-5p	hsa-miR-30a-5p
SMAD1	1.72786e-08	2.32009e-06	0.0511186	7	hsa-miR-26a-5p	hsa-miR-30a-5p	hsa-miR-30b-5p	hsa-miR-30c-5p	hsa-miR-30d-5p	hsa-miR-16-5p	hsa-miR-26b-5p
DCTN4	1.78457e-08	2.362e-06	0.0978068	10	hsa-miR-93-5p	hsa-miR-378a-3p	hsa-miR-486-5p	hsa-miR-30e-5p	hsa-miR-30d-5p	hsa-miR-30c-5p	hsa-miR-30b-5p	hsa-miR-26b-5p	hsa-miR-30a-5p	hsa-miR-26a-5p
EML4	1.84642e-08	2.37598e-06	0.0821684	9	hsa-miR-30b-5p	hsa-miR-16-5p	hsa-miR-30a-5p	hsa-miR-30c-5p	hsa-miR-30d-5p	hsa-miR-30e-5p	hsa-miR-212-3p	hsa-miR-132-3p	hsa-miR-103a-3p
ZFAND5	1.84642e-08	2.37598e-06	0.0821684	9	hsa-miR-98-5p	hsa-miR-15b-5p	hsa-miR-10a-5p	hsa-miR-222-3p	hsa-miR-30e-5p	hsa-miR-30d-5p	hsa-miR-30c-5p	hsa-miR-30b-5p	hsa-miR-30a-5p
SP4	2.29923e-08	2.87869e-06	0.100192	10	hsa-miR-27a-3p	hsa-miR-192-5p	hsa-miR-26b-5p	hsa-miR-30a-5p	hsa-miR-93-5p	hsa-miR-30c-5p	hsa-miR-30d-5p	hsa-miR-30b-5p	hsa-miR-30e-5p	hsa-miR-486-5p
UHRF1BP1	2.29923e-08	2.87869e-06	0.100192	10	hsa-miR-192-5p	hsa-miR-92a-3p	hsa-miR-25-3p	hsa-miR-28-3p	hsa-miR-30e-5p	hsa-miR-30d-5p	hsa-miR-30c-5p	hsa-miR-30b-5p	hsa-miR-30a-5p	hsa-miR-509-3p
TP53	2.3639e-08	2.9202e-06	0.193825	16	hsa-miR-125a-5p	hsa-miR-25-3p	hsa-miR-30d-5p	hsa-miR-16-5p	hsa-miR-221-3p	hsa-miR-222-3p	hsa-miR-10b-5p	hsa-miR-27a-3p	hsa-miR-30a-5p	hsa-miR-30b-5p	hsa-miR-30c-5p	hsa-miR-30e-5p	hsa-miR-185-5p	hsa-miR-151a-5p	hsa-miR-28-3p	hsa-miR-24-3p
GOLGA8B	2.46926e-08	3.01022e-06	0.117108	11	hsa-miR-378a-3p	hsa-miR-103a-3p	hsa-miR-30c-5p	hsa-miR-30d-5p	hsa-miR-30e-5p	hsa-miR-30a-5p	hsa-miR-30b-5p	hsa-miR-125a-5p	hsa-miR-25-3p	hsa-miR-92a-3p	hsa-miR-181a-5p
SOCS3	2.52146e-08	3.03394e-06	0.0848189	9	hsa-miR-203a-3p	hsa-miR-30c-5p	hsa-miR-221-3p	hsa-miR-30e-5p	hsa-miR-30d-5p	hsa-miR-30a-5p	hsa-miR-30b-5p	hsa-miR-15b-5p	hsa-miR-16-5p
AGO1	2.81436e-08	3.34295e-06	0.181301	15	hsa-miR-503-5p	hsa-miR-93-5p	hsa-miR-744-5p	hsa-miR-151a-5p	hsa-miR-146b-5p	hsa-miR-423-3p	hsa-miR-378a-3p	hsa-miR-185-5p	hsa-miR-212-3p	hsa-miR-30d-5p	hsa-miR-30c-5p	hsa-miR-92a-3p	hsa-miR-26a-5p	hsa-miR-25-3p	hsa-miR-103a-3p
PREPL	3.01471e-08	3.5356e-06	0.0545265	7	hsa-miR-21-5p	hsa-miR-125a-5p	hsa-miR-30e-5p	hsa-miR-30d-5p	hsa-miR-30c-5p	hsa-miR-30b-5p	hsa-miR-30a-5p
DDX54	3.87185e-08	4.32201e-06	0.0286264	5	hsa-miR-192-5p	hsa-miR-16-5p	hsa-miR-744-5p	hsa-miR-423-5p	hsa-miR-10a-5p
IP6K3	3.87185e-08	4.32201e-06	0.0286264	5	hsa-miR-30d-5p	hsa-miR-30e-5p	hsa-miR-30c-5p	hsa-miR-30b-5p	hsa-miR-30a-5p
NIPSNAP2	3.87185e-08	4.32201e-06	0.0286264	5	hsa-miR-132-3p	hsa-miR-24-3p	hsa-miR-10b-5p	hsa-miR-10a-5p	hsa-miR-92a-3p
STRIP1	3.87185e-08	4.32201e-06	0.0286264	5	hsa-miR-30a-5p	hsa-miR-30c-5p	hsa-miR-30d-5p	hsa-miR-30b-5p	hsa-miR-30e-5p
AKT1	4.15365e-08	4.58137e-06	0.139156	12	hsa-miR-199a-3p	hsa-miR-185-5p	hsa-miR-451a	hsa-miR-143-3p	hsa-miR-26b-5p	hsa-miR-378a-3p	hsa-miR-409-3p	hsa-miR-22-3p	hsa-miR-192-5p	hsa-miR-125a-5p	hsa-miR-10b-5p	hsa-miR-126-3p
IER3IP1	4.71512e-08	5.13948e-06	0.107349	10	hsa-miR-10a-5p	hsa-miR-423-3p	hsa-miR-92a-3p	hsa-miR-16-5p	hsa-miR-30e-3p	hsa-miR-30a-3p	hsa-miR-130a-3p	hsa-miR-140-3p	hsa-miR-212-3p	hsa-miR-132-3p
JAK1	5.02982e-08	5.35647e-06	0.0579344	7	hsa-miR-15b-5p	hsa-miR-30e-5p	hsa-miR-30d-5p	hsa-miR-30c-5p	hsa-miR-30a-5p	hsa-miR-30b-5p	hsa-miR-93-5p
TIAM1	5.02982e-08	5.35647e-06	0.0579344	7	hsa-miR-21-5p	hsa-miR-744-5p	hsa-miR-221-3p	hsa-miR-10b-5p	hsa-miR-10a-5p	hsa-miR-22-3p	hsa-miR-182-5p
FBXW7	5.45655e-08	5.68033e-06	0.125783	11	hsa-miR-27a-3p	hsa-miR-103a-3p	hsa-miR-101-3p	hsa-miR-16-5p	hsa-miR-503-5p	hsa-miR-182-5p	hsa-miR-25-3p	hsa-miR-203a-3p	hsa-miR-92a-3p	hsa-miR-24-3p	hsa-miR-144-3p
MAPK8	5.45655e-08	5.68033e-06	0.125783	11	hsa-miR-199a-3p	hsa-miR-125a-5p	hsa-miR-140-3p	hsa-miR-10a-5p	hsa-miR-92a-3p	hsa-miR-30b-5p	hsa-miR-30e-5p	hsa-miR-30c-5p	hsa-miR-30d-5p	hsa-miR-30a-5p	hsa-miR-203a-3p
C7orf43	6.07815e-08	6.18836e-06	0.0437348	6	hsa-miR-30d-5p	hsa-miR-30e-5p	hsa-miR-30c-5p	hsa-miR-30b-5p	hsa-miR-30a-5p	hsa-miR-93-5p
ZMYND8	6.07815e-08	6.18836e-06	0.0437348	6	hsa-miR-92a-3p	hsa-miR-30e-5p	hsa-miR-30d-5p	hsa-miR-30c-5p	hsa-miR-30b-5p	hsa-miR-30a-5p
PPP1R2	7.38342e-08	7.43558e-06	0.0775298	8	hsa-miR-210-3p	hsa-miR-30e-3p	hsa-miR-30a-3p	hsa-miR-30e-5p	hsa-miR-30d-5p	hsa-miR-30c-5p	hsa-miR-30a-5p	hsa-miR-30b-5p
PRKAR1A	1.01871e-07	9.93815e-06	0.0980719	9	hsa-miR-192-5p	hsa-miR-16-5p	hsa-miR-25-3p	hsa-miR-93-5p	hsa-miR-30a-5p	hsa-miR-30c-5p	hsa-miR-30d-5p	hsa-miR-30b-5p	hsa-miR-30e-5p
EED	1.02975e-07	9.93815e-06	0.0805117	8	hsa-miR-101-3p	hsa-miR-26b-5p	hsa-miR-30c-5p	hsa-miR-30e-5p	hsa-miR-30d-5p	hsa-miR-30b-5p	hsa-miR-30a-5p	hsa-miR-181a-5p
GOLGA1	1.02975e-07	9.93815e-06	0.0805117	8	hsa-miR-125a-5p	hsa-miR-30d-5p	hsa-miR-30e-5p	hsa-miR-30c-5p	hsa-miR-30b-5p	hsa-miR-30a-5p	hsa-miR-181a-5p	hsa-miR-93-5p
SMCHD1	1.02975e-07	9.93815e-06	0.0805117	8	hsa-miR-210-3p	hsa-miR-132-3p	hsa-miR-181a-5p	hsa-miR-221-3p	hsa-miR-10b-5p	hsa-miR-10a-5p	hsa-miR-30a-5p	hsa-miR-203a-3p
LIN28B	1.13151e-07	1.08077e-05	0.134457	11	hsa-miR-151a-3p	hsa-miR-125a-5p	hsa-miR-15b-5p	hsa-miR-26a-5p	hsa-miR-30e-5p	hsa-miR-30d-5p	hsa-miR-30c-5p	hsa-miR-30b-5p	hsa-miR-30a-5p	hsa-miR-203a-3p	hsa-miR-101-3p
AP2A1	1.33034e-07	1.18515e-05	0.0333975	5	hsa-miR-30a-5p	hsa-miR-30b-5p	hsa-miR-103a-3p	hsa-miR-16-5p	hsa-miR-221-3p
B3GNT5	1.33034e-07	1.18515e-05	0.0333975	5	hsa-miR-30b-5p	hsa-miR-192-5p	hsa-miR-21-5p	hsa-miR-10a-5p	hsa-miR-30c-5p
CLIC1	1.33034e-07	1.18515e-05	0.0333975	5	hsa-miR-192-5p	hsa-miR-106b-3p	hsa-miR-221-3p	hsa-miR-92a-3p	hsa-miR-25-3p
GATA3	1.33034e-07	1.18515e-05	0.0333975	5	hsa-miR-132-3p	hsa-miR-92a-3p	hsa-miR-10b-5p	hsa-miR-27a-3p	hsa-miR-24-3p
LCP1	1.33034e-07	1.18515e-05	0.0333975	5	hsa-miR-30e-5p	hsa-miR-30c-5p	hsa-miR-30d-5p	hsa-miR-30b-5p	hsa-miR-30a-5p
S100PBP	1.33034e-07	1.18515e-05	0.0333975	5	hsa-miR-30a-5p	hsa-miR-30c-5p	hsa-miR-30d-5p	hsa-miR-30b-5p	hsa-miR-30e-5p
SYNJ1	1.33034e-07	1.18515e-05	0.0333975	5	hsa-miR-103a-3p	hsa-miR-16-5p	hsa-miR-15b-5p	hsa-miR-10a-5p	hsa-miR-92a-3p
RUNX2	1.41489e-07	1.24847e-05	0.0834937	8	hsa-miR-203a-3p	hsa-miR-30d-5p	hsa-miR-30a-5p	hsa-miR-30b-5p	hsa-miR-30c-5p	hsa-miR-222-3p	hsa-miR-103a-3p	hsa-miR-30a-3p
KIF5B	1.52095e-07	1.3294e-05	0.172492	13	hsa-miR-192-5p	hsa-miR-103a-3p	hsa-miR-30a-5p	hsa-miR-16-5p	hsa-miR-30c-5p	hsa-miR-30d-5p	hsa-miR-30b-5p	hsa-miR-30e-5p	hsa-miR-203a-3p	hsa-miR-15b-5p	hsa-miR-92a-3p	hsa-miR-25-3p	hsa-miR-503-5p
BECN1	1.89524e-07	1.60061e-05	0.0681581	7	hsa-miR-30a-5p	hsa-miR-30b-5p	hsa-miR-30d-5p	hsa-miR-30e-5p	hsa-miR-30c-5p	hsa-miR-221-3p	hsa-miR-30a-3p
PA2G4	1.89524e-07	1.60061e-05	0.0681581	7	hsa-miR-146a-5p	hsa-miR-24-3p	hsa-miR-16-5p	hsa-miR-744-5p	hsa-miR-423-5p	hsa-miR-92a-3p	hsa-miR-423-3p
CSNK1G1	1.91762e-07	1.60061e-05	0.0864756	8	hsa-miR-93-5p	hsa-miR-30a-5p	hsa-miR-26b-5p	hsa-miR-222-3p	hsa-miR-30d-5p	hsa-miR-30c-5p	hsa-miR-30e-5p	hsa-miR-30b-5p
LPCAT1	1.91762e-07	1.60061e-05	0.0864756	8	hsa-miR-26b-5p	hsa-miR-30e-5p	hsa-miR-30c-5p	hsa-miR-30d-5p	hsa-miR-30b-5p	hsa-miR-30a-5p	hsa-miR-27a-3p	hsa-miR-181a-5p
NAPG	1.91762e-07	1.60061e-05	0.0864756	8	hsa-miR-16-5p	hsa-miR-30a-5p	hsa-miR-15b-5p	hsa-miR-30c-5p	hsa-miR-30d-5p	hsa-miR-30b-5p	hsa-miR-30e-5p	hsa-miR-503-5p
MACF1	2.17482e-07	1.79908e-05	0.0516865	6	hsa-miR-192-5p	hsa-miR-16-5p	hsa-miR-125a-5p	hsa-miR-222-3p	hsa-miR-30d-5p	hsa-miR-92a-3p
OTUD4	2.52353e-07	2.06762e-05	0.179832	13	hsa-miR-30b-5p	hsa-miR-101-3p	hsa-miR-93-5p	hsa-miR-26b-5p	hsa-miR-26a-5p	hsa-miR-27a-3p	hsa-miR-148a-3p	hsa-miR-30e-5p	hsa-miR-30d-5p	hsa-miR-30c-5p	hsa-miR-30a-5p	hsa-miR-675-5p	hsa-miR-744-5p
ADAM9	2.56639e-07	2.06762e-05	0.0894575	8	hsa-miR-126-3p	hsa-miR-26b-5p	hsa-miR-125a-5p	hsa-miR-30e-5p	hsa-miR-30b-5p	hsa-miR-30d-5p	hsa-miR-30a-5p	hsa-miR-30c-5p
VPS33A	2.56639e-07	2.06762e-05	0.0894575	8	hsa-miR-98-5p	hsa-miR-26b-5p	hsa-miR-199a-3p	hsa-miR-30b-5p	hsa-miR-30c-5p	hsa-miR-30a-5p	hsa-miR-30d-5p	hsa-miR-30e-5p
KPNA6	2.71432e-07	2.15415e-05	0.197658	14	hsa-miR-98-5p	hsa-miR-24-3p	hsa-miR-378a-3p	hsa-miR-222-3p	hsa-miR-221-3p	hsa-miR-92a-3p	hsa-miR-30a-5p	hsa-miR-30c-5p	hsa-miR-30d-5p	hsa-miR-30b-5p	hsa-miR-30e-5p	hsa-miR-26a-5p	hsa-miR-26b-5p	hsa-miR-93-5p
ATP5B	2.79005e-07	2.15415e-05	0.071566	7	hsa-miR-101-3p	hsa-miR-744-5p	hsa-miR-423-5p	hsa-miR-151a-5p	hsa-miR-93-5p	hsa-miR-92a-3p	hsa-miR-24-3p
MTOR	2.79005e-07	2.15415e-05	0.071566	7	hsa-miR-99b-5p	hsa-miR-144-3p	hsa-miR-199a-3p	hsa-miR-16-5p	hsa-miR-744-5p	hsa-miR-101-3p	hsa-miR-125a-5p
TXNDC5	2.79005e-07	2.15415e-05	0.071566	7	hsa-miR-27a-3p	hsa-miR-503-5p	hsa-miR-30e-5p	hsa-miR-30d-5p	hsa-miR-30b-5p	hsa-miR-30c-5p	hsa-miR-30a-5p
USP3	2.79005e-07	2.15415e-05	0.071566	7	hsa-miR-98-5p	hsa-miR-26b-5p	hsa-miR-10b-5p	hsa-miR-93-5p	hsa-miR-26a-5p	hsa-miR-16-5p	hsa-miR-15b-5p
GTF3C2	2.94105e-07	2.25197e-05	0.0238553	4	hsa-miR-24-3p	hsa-miR-16-5p	hsa-miR-10a-5p	hsa-miR-92a-3p
NIN	3.32581e-07	2.50517e-05	0.111325	9	hsa-miR-192-5p	hsa-miR-103a-3p	hsa-miR-93-5p	hsa-miR-21-5p	hsa-miR-16-5p	hsa-miR-125a-5p	hsa-miR-30e-3p	hsa-miR-30a-3p	hsa-miR-181a-5p
SOCS1	3.32581e-07	2.50517e-05	0.111325	9	hsa-miR-30b-5p	hsa-miR-30c-5p	hsa-miR-30d-5p	hsa-miR-221-3p	hsa-miR-30a-5p	hsa-miR-30e-5p	hsa-miR-98-5p	hsa-miR-142-5p	hsa-miR-21-5p
ATP7B	3.48263e-07	2.54068e-05	0.0381685	5	hsa-miR-98-5p	hsa-miR-26b-5p	hsa-miR-222-3p	hsa-miR-27a-3p	hsa-miR-26a-5p
CXCL11	3.48263e-07	2.54068e-05	0.0381685	5	hsa-miR-30e-5p	hsa-miR-30d-5p	hsa-miR-30c-5p	hsa-miR-30b-5p	hsa-miR-30a-5p
KDM3A	3.48263e-07	2.54068e-05	0.0381685	5	hsa-miR-30e-5p	hsa-miR-30c-5p	hsa-miR-30d-5p	hsa-miR-30b-5p	hsa-miR-30a-5p
PPAN	3.48263e-07	2.54068e-05	0.0381685	5	hsa-miR-98-5p	hsa-miR-16-5p	hsa-miR-423-3p	hsa-miR-93-5p	hsa-miR-92a-3p
ATP2A2	3.59044e-07	2.59886e-05	0.131204	10	hsa-miR-30a-5p	hsa-miR-26b-5p	hsa-miR-15b-5p	hsa-miR-221-3p	hsa-miR-25-3p	hsa-miR-30b-5p	hsa-miR-30c-5p	hsa-miR-30d-5p	hsa-miR-30e-5p	hsa-miR-92a-3p
IL1A	3.73551e-07	2.66227e-05	0.0556624	6	hsa-miR-30d-5p	hsa-miR-30e-5p	hsa-miR-30c-5p	hsa-miR-30b-5p	hsa-miR-30a-5p	hsa-miR-181a-5p
MCM3	3.73551e-07	2.66227e-05	0.0556624	6	hsa-miR-192-5p	hsa-miR-26b-5p	hsa-miR-99b-5p	hsa-miR-222-3p	hsa-miR-92a-3p	hsa-miR-210-3p
ENPP4	4.12832e-07	2.91976e-05	0.113975	9	hsa-miR-192-5p	hsa-miR-103a-3p	hsa-miR-16-5p	hsa-miR-30a-5p	hsa-miR-30c-5p	hsa-miR-30d-5p	hsa-miR-30b-5p	hsa-miR-130a-3p	hsa-miR-30e-5p
LIN7C	4.29049e-07	3.01147e-05	0.13359	10	hsa-miR-101-3p	hsa-miR-22-3p	hsa-miR-21-5p	hsa-miR-16-5p	hsa-miR-103a-3p	hsa-miR-30d-5p	hsa-miR-30e-5p	hsa-miR-30c-5p	hsa-miR-30b-5p	hsa-miR-30a-5p
HSPA8	4.45505e-07	3.10346e-05	0.170963	12	hsa-miR-151a-5p	hsa-miR-15b-5p	hsa-miR-10a-5p	hsa-miR-92a-3p	hsa-miR-26a-5p	hsa-miR-25-3p	hsa-miR-16-5p	hsa-miR-142-5p	hsa-miR-93-5p	hsa-miR-130a-3p	hsa-miR-26b-5p	hsa-miR-503-5p
TMED5	5.10754e-07	3.53144e-05	0.135975	10	hsa-miR-30a-5p	hsa-miR-26b-5p	hsa-miR-30b-5p	hsa-miR-101-3p	hsa-miR-10b-5p	hsa-miR-10a-5p	hsa-miR-144-3p	hsa-miR-98-5p	hsa-miR-27a-3p	hsa-miR-199a-3p
SEMA6A	5.66585e-07	3.88845e-05	0.0783818	7	hsa-miR-30c-5p	hsa-miR-27a-3p	hsa-miR-103a-3p	hsa-miR-30e-5p	hsa-miR-30d-5p	hsa-miR-30b-5p	hsa-miR-30a-5p
NDEL1	5.75506e-07	3.90108e-05	0.0984032	8	hsa-miR-103a-3p	hsa-miR-93-5p	hsa-miR-30a-5p	hsa-miR-125a-5p	hsa-miR-30e-5p	hsa-miR-30d-5p	hsa-miR-30c-5p	hsa-miR-30b-5p
FNDC3B	5.76846e-07	3.90108e-05	0.174939	12	hsa-miR-16-5p	hsa-miR-143-3p	hsa-miR-192-5p	hsa-miR-98-5p	hsa-miR-30a-5p	hsa-miR-26b-5p	hsa-miR-378a-3p	hsa-miR-92a-3p	hsa-miR-25-3p	hsa-miR-181a-5p	hsa-miR-675-5p	hsa-miR-744-5p
MAP3K4	6.11065e-07	4.10255e-05	0.0596383	6	hsa-miR-148a-3p	hsa-miR-93-5p	hsa-miR-92a-3p	hsa-miR-199a-3p	hsa-miR-144-3p	hsa-miR-101-3p
RB1	6.2494e-07	4.16552e-05	0.119277	9	hsa-miR-26a-5p	hsa-miR-675-5p	hsa-miR-192-5p	hsa-miR-132-3p	hsa-miR-212-3p	hsa-miR-93-5p	hsa-miR-21-5p	hsa-miR-221-3p	hsa-miR-26b-5p
NUFIP2	6.36647e-07	4.21324e-05	0.342272	23	hsa-miR-30a-5p	hsa-miR-140-3p	hsa-miR-221-3p	hsa-miR-103a-3p	hsa-miR-101-3p	hsa-miR-93-5p	hsa-miR-26b-5p	hsa-miR-21-5p	hsa-miR-16-5p	hsa-miR-744-5p	hsa-miR-151a-5p	hsa-miR-182-5p	hsa-miR-10b-5p	hsa-miR-203a-3p	hsa-miR-30a-3p	hsa-miR-30e-3p	hsa-miR-26a-5p	hsa-miR-27a-3p	hsa-miR-409-3p	hsa-miR-503-5p	hsa-miR-15b-5p	hsa-miR-25-3p	hsa-miR-92a-3p
PTAR1	7.15986e-07	4.54579e-05	0.140746	10	hsa-miR-210-3p	hsa-miR-21-5p	hsa-miR-15b-5p	hsa-miR-30c-5p	hsa-miR-92a-3p	hsa-miR-25-3p	hsa-miR-30e-5p	hsa-miR-30d-5p	hsa-miR-30b-5p	hsa-miR-30a-5p
AP3M1	7.38609e-07	4.54579e-05	0.101385	8	hsa-miR-101-3p	hsa-miR-21-5p	hsa-miR-423-5p	hsa-miR-185-5p	hsa-miR-10b-5p	hsa-miR-25-3p	hsa-miR-16-5p	hsa-miR-15b-5p
JOSD1	7.38609e-07	4.54579e-05	0.101385	8	hsa-miR-26b-5p	hsa-miR-103a-3p	hsa-miR-92a-3p	hsa-miR-30e-5p	hsa-miR-30c-5p	hsa-miR-30d-5p	hsa-miR-30b-5p	hsa-miR-30a-5p
SLC38A2	7.45656e-07	4.54579e-05	0.160481	11	hsa-miR-30a-5p	hsa-miR-101-3p	hsa-miR-16-5p	hsa-miR-130a-3p	hsa-miR-212-3p	hsa-miR-132-3p	hsa-miR-148a-3p	hsa-miR-142-5p	hsa-miR-26b-5p	hsa-miR-26a-5p	hsa-miR-181a-5p
STX16	7.45656e-07	4.54579e-05	0.160481	11	hsa-miR-30a-5p	hsa-miR-24-3p	hsa-miR-93-5p	hsa-miR-148a-3p	hsa-miR-130a-3p	hsa-miR-144-3p	hsa-miR-101-3p	hsa-miR-30e-5p	hsa-miR-30c-5p	hsa-miR-30b-5p	hsa-miR-30d-5p
RCOR1	7.62567e-07	4.54579e-05	0.121927	9	hsa-miR-22-3p	hsa-miR-25-3p	hsa-miR-16-5p	hsa-miR-15b-5p	hsa-miR-26a-5p	hsa-miR-26b-5p	hsa-miR-181a-5p	hsa-miR-432-5p	hsa-miR-143-3p
DTL	7.69252e-07	4.54579e-05	0.0429396	5	hsa-miR-192-5p	hsa-miR-30a-5p	hsa-miR-26b-5p	hsa-miR-24-3p	hsa-miR-92a-3p
FBXO3	7.69252e-07	4.54579e-05	0.0429396	5	hsa-miR-30b-5p	hsa-miR-192-5p	hsa-miR-26b-5p	hsa-miR-21-5p	hsa-miR-16-5p
HK1	7.69252e-07	4.54579e-05	0.0429396	5	hsa-miR-30a-5p	hsa-miR-99b-5p	hsa-miR-10b-5p	hsa-miR-10a-5p	hsa-miR-93-5p
MEGF9	7.69252e-07	4.54579e-05	0.0429396	5	hsa-miR-151a-3p	hsa-miR-21-5p	hsa-miR-125a-5p	hsa-miR-222-3p	hsa-miR-432-5p
NFE2L2	7.69252e-07	4.54579e-05	0.0429396	5	hsa-miR-144-3p	hsa-miR-142-5p	hsa-miR-27a-3p	hsa-miR-26b-5p	hsa-miR-106b-3p
PLA2G4F	7.69252e-07	4.54579e-05	0.0429396	5	hsa-miR-99b-5p	hsa-miR-125a-5p	hsa-miR-10b-5p	hsa-miR-10a-5p	hsa-miR-92a-3p
SMN1	7.69252e-07	4.54579e-05	0.0429396	5	hsa-miR-132-3p	hsa-miR-30a-5p	hsa-miR-26b-5p	hsa-miR-146a-5p	hsa-miR-21-5p
ZCRB1	7.69252e-07	4.54579e-05	0.0429396	5	hsa-miR-30d-5p	hsa-miR-30e-5p	hsa-miR-30c-5p	hsa-miR-30b-5p	hsa-miR-30a-5p
VEGFA	7.71747e-07	4.54579e-05	0.214698	14	hsa-miR-126-3p	hsa-miR-16-5p	hsa-miR-93-5p	hsa-miR-15b-5p	hsa-miR-378a-3p	hsa-miR-125a-5p	hsa-miR-503-5p	hsa-miR-101-3p	hsa-miR-21-5p	hsa-miR-203a-3p	hsa-miR-423-3p	hsa-miR-185-5p	hsa-miR-181a-5p	hsa-miR-199a-3p
ARCN1	7.85026e-07	4.54579e-05	0.0817897	7	hsa-miR-98-5p	hsa-miR-93-5p	hsa-miR-30c-5p	hsa-miR-92a-3p	hsa-miR-26a-5p	hsa-miR-16-5p	hsa-miR-15b-5p
CHST15	7.85026e-07	4.54579e-05	0.0817897	7	hsa-miR-26b-5p	hsa-miR-30e-5p	hsa-miR-30d-5p	hsa-miR-30c-5p	hsa-miR-30b-5p	hsa-miR-30a-5p	hsa-miR-106b-3p
JADE3	7.85026e-07	4.54579e-05	0.0817897	7	hsa-miR-24-3p	hsa-miR-21-5p	hsa-miR-30a-5p	hsa-miR-30c-5p	hsa-miR-30d-5p	hsa-miR-30b-5p	hsa-miR-30e-5p
SSX2IP	7.85026e-07	4.54579e-05	0.0817897	7	hsa-miR-92a-3p	hsa-miR-222-3p	hsa-miR-221-3p	hsa-miR-26a-5p	hsa-miR-26b-5p	hsa-miR-181a-5p	hsa-miR-93-5p
ZNRF1	7.85026e-07	4.54579e-05	0.0817897	7	hsa-miR-15b-5p	hsa-miR-30a-5p	hsa-miR-30c-5p	hsa-miR-30d-5p	hsa-miR-30b-5p	hsa-miR-30e-5p	hsa-miR-16-5p
AFF4	8.43352e-07	4.8532e-05	0.143132	10	hsa-miR-101-3p	hsa-miR-27a-3p	hsa-miR-30e-5p	hsa-miR-30d-5p	hsa-miR-30b-5p	hsa-miR-30c-5p	hsa-miR-30a-5p	hsa-miR-181a-5p	hsa-miR-15b-5p	hsa-miR-16-5p
DICER1	8.57816e-07	4.90596e-05	0.16265	11	hsa-miR-103a-3p	hsa-miR-130a-3p	hsa-miR-221-3p	hsa-miR-222-3p	hsa-miR-192-5p	hsa-miR-98-5p	hsa-miR-16-5p	hsa-miR-21-5p	hsa-miR-101-3p	hsa-miR-148a-3p	hsa-miR-15b-5p
PLAGL2	8.79285e-07	4.9979e-05	0.265215	17	hsa-miR-192-5p	hsa-miR-98-5p	hsa-miR-24-3p	hsa-miR-212-3p	hsa-miR-132-3p	hsa-miR-27a-3p	hsa-miR-185-5p	hsa-miR-423-5p	hsa-miR-93-5p	hsa-miR-126-3p	hsa-miR-182-5p	hsa-miR-203a-3p	hsa-miR-30a-5p	hsa-miR-30b-5p	hsa-miR-30c-5p	hsa-miR-30d-5p	hsa-miR-30e-5p
SLC2A3	9.25709e-07	5.22969e-05	0.124578	9	hsa-miR-98-5p	hsa-miR-24-3p	hsa-miR-10b-5p	hsa-miR-10a-5p	hsa-miR-148a-3p	hsa-miR-503-5p	hsa-miR-16-5p	hsa-miR-15b-5p	hsa-miR-103a-3p
PPP1R12A	9.39673e-07	5.2764e-05	0.104367	8	hsa-miR-192-5p	hsa-miR-30a-5p	hsa-miR-10a-5p	hsa-miR-30c-5p	hsa-miR-182-5p	hsa-miR-30e-5p	hsa-miR-30d-5p	hsa-miR-30b-5p
TIMP3	9.59616e-07	5.29217e-05	0.0636142	6	hsa-miR-21-5p	hsa-miR-222-3p	hsa-miR-221-3p	hsa-miR-103a-3p	hsa-miR-423-5p	hsa-miR-16-5p
VPS41	9.59616e-07	5.29217e-05	0.0636142	6	hsa-miR-148a-3p	hsa-miR-30e-5p	hsa-miR-30d-5p	hsa-miR-30b-5p	hsa-miR-30c-5p	hsa-miR-30a-5p
XPO7	9.59616e-07	5.29217e-05	0.0636142	6	hsa-miR-103a-3p	hsa-miR-101-3p	hsa-miR-16-5p	hsa-miR-10b-5p	hsa-miR-10a-5p	hsa-miR-30a-5p
RPS2	1.07006e-06	5.86633e-05	0.0851976	7	hsa-miR-16-5p	hsa-miR-423-5p	hsa-miR-423-3p	hsa-miR-99b-5p	hsa-miR-125a-5p	hsa-miR-222-3p	hsa-miR-22-3p
ATM	1.12768e-06	6.1099e-05	0.166987	11	hsa-miR-101-3p	hsa-miR-181a-5p	hsa-miR-92a-3p	hsa-miR-26a-5p	hsa-miR-203a-3p	hsa-miR-432-5p	hsa-miR-30e-5p	hsa-miR-30d-5p	hsa-miR-30b-5p	hsa-miR-30c-5p	hsa-miR-30a-5p
SMAD2	1.12768e-06	6.1099e-05	0.166987	11	hsa-miR-148a-3p	hsa-miR-181a-5p	hsa-miR-146a-5p	hsa-miR-503-5p	hsa-miR-203a-3p	hsa-miR-27a-3p	hsa-miR-486-5p	hsa-miR-15b-5p	hsa-miR-125a-5p	hsa-miR-212-3p	hsa-miR-132-3p
CASP3	1.18571e-06	6.27748e-05	0.107349	8	hsa-miR-98-5p	hsa-miR-30d-5p	hsa-miR-221-3p	hsa-miR-26b-5p	hsa-miR-30c-5p	hsa-miR-30e-5p	hsa-miR-30a-5p	hsa-miR-30b-5p
GALNT1	1.18571e-06	6.27748e-05	0.107349	8	hsa-miR-30a-5p	hsa-miR-10a-5p	hsa-miR-16-5p	hsa-miR-15b-5p	hsa-miR-30c-5p	hsa-miR-30d-5p	hsa-miR-30b-5p	hsa-miR-30e-5p
PPP6C	1.18571e-06	6.27748e-05	0.107349	8	hsa-miR-103a-3p	hsa-miR-16-5p	hsa-miR-222-3p	hsa-miR-92a-3p	hsa-miR-144-3p	hsa-miR-221-3p	hsa-miR-93-5p	hsa-miR-15b-5p
ZNF200	1.18571e-06	6.27748e-05	0.107349	8	hsa-miR-192-5p	hsa-miR-98-5p	hsa-miR-203a-3p	hsa-miR-30e-5p	hsa-miR-30d-5p	hsa-miR-30c-5p	hsa-miR-30a-5p	hsa-miR-30b-5p
CHD1	1.43709e-06	7.32946e-05	0.0886055	7	hsa-miR-30a-5p	hsa-miR-30b-5p	hsa-miR-98-5p	hsa-miR-30c-5p	hsa-miR-26a-5p	hsa-miR-30e-5p	hsa-miR-30d-5p
PRPF8	1.43709e-06	7.32946e-05	0.0886055	7	hsa-miR-10b-5p	hsa-miR-10a-5p	hsa-miR-93-5p	hsa-miR-92a-3p	hsa-miR-25-3p	hsa-miR-16-5p	hsa-miR-409-3p
PSMD7	1.43709e-06	7.32946e-05	0.0886055	7	hsa-miR-26b-5p	hsa-miR-15b-5p	hsa-miR-30a-5p	hsa-miR-30c-5p	hsa-miR-30d-5p	hsa-miR-30b-5p	hsa-miR-30e-5p
HGF	1.44423e-06	7.32946e-05	0.0298192	4	hsa-miR-199a-3p	hsa-miR-26a-5p	hsa-miR-16-5p	hsa-miR-26b-5p
RECQL	1.44423e-06	7.32946e-05	0.0298192	4	hsa-miR-192-5p	hsa-miR-26b-5p	hsa-miR-92a-3p	hsa-miR-409-3p
DCUN1D1	1.45561e-06	7.32946e-05	0.0675901	6	hsa-miR-144-3p	hsa-miR-30c-5p	hsa-miR-30b-5p	hsa-miR-30e-5p	hsa-miR-30d-5p	hsa-miR-30a-5p
KAT2B	1.45561e-06	7.32946e-05	0.0675901	6	hsa-miR-181a-5p	hsa-miR-25-3p	hsa-miR-92a-3p	hsa-miR-93-5p	hsa-miR-192-5p	hsa-miR-26b-5p
NFKB1	1.45561e-06	7.32946e-05	0.0675901	6	hsa-miR-146a-5p	hsa-miR-146b-5p	hsa-miR-16-5p	hsa-miR-21-5p	hsa-miR-26b-5p	hsa-miR-92a-3p
PLEKHO2	1.45561e-06	7.32946e-05	0.0675901	6	hsa-miR-30a-5p	hsa-miR-93-5p	hsa-miR-30c-5p	hsa-miR-30d-5p	hsa-miR-30b-5p	hsa-miR-30e-5p
CCNA2	1.4847e-06	7.39556e-05	0.110331	8	hsa-miR-24-3p	hsa-miR-146a-5p	hsa-miR-132-3p	hsa-miR-212-3p	hsa-miR-98-5p	hsa-miR-148a-3p	hsa-miR-130a-3p	hsa-miR-22-3p
SIRT1	1.4847e-06	7.39556e-05	0.110331	8	hsa-miR-132-3p	hsa-miR-181a-5p	hsa-miR-192-5p	hsa-miR-221-3p	hsa-miR-22-3p	hsa-miR-126-3p	hsa-miR-142-5p	hsa-miR-92a-3p
FAM81B	1.51036e-06	7.40394e-05	0.0477107	5	hsa-miR-30e-5p	hsa-miR-30d-5p	hsa-miR-30c-5p	hsa-miR-30b-5p	hsa-miR-30a-5p
JDP2	1.51036e-06	7.40394e-05	0.0477107	5	hsa-miR-30a-5p	hsa-miR-30c-5p	hsa-miR-30d-5p	hsa-miR-30b-5p	hsa-miR-30e-5p
SPRY2	1.51036e-06	7.40394e-05	0.0477107	5	hsa-miR-21-5p	hsa-miR-27a-3p	hsa-miR-181a-5p	hsa-miR-148a-3p	hsa-miR-26b-5p
FOXO3	1.57285e-06	7.62954e-05	0.152674	10	hsa-miR-222-3p	hsa-miR-221-3p	hsa-miR-182-5p	hsa-miR-744-5p	hsa-miR-26a-5p	hsa-miR-126-3p	hsa-miR-21-5p	hsa-miR-142-5p	hsa-miR-93-5p	hsa-miR-30c-5p
RAP1B	1.57285e-06	7.62954e-05	0.152674	10	hsa-miR-26b-5p	hsa-miR-181a-5p	hsa-miR-101-3p	hsa-miR-30a-5p	hsa-miR-30c-5p	hsa-miR-30d-5p	hsa-miR-30b-5p	hsa-miR-30e-5p	hsa-miR-27a-3p	hsa-miR-378a-3p
CDC25A	1.60921e-06	7.7653e-05	0.13253	9	hsa-miR-21-5p	hsa-miR-503-5p	hsa-miR-192-5p	hsa-miR-103a-3p	hsa-miR-98-5p	hsa-miR-16-5p	hsa-miR-92a-3p	hsa-miR-140-3p	hsa-miR-15b-5p
E2F3	1.65645e-06	7.95182e-05	0.22833	14	hsa-miR-210-3p	hsa-miR-203a-3p	hsa-miR-221-3p	hsa-miR-101-3p	hsa-miR-24-3p	hsa-miR-30c-5p	hsa-miR-16-5p	hsa-miR-15b-5p	hsa-miR-92a-3p	hsa-miR-93-5p	hsa-miR-423-5p	hsa-miR-21-5p	hsa-miR-125a-5p	hsa-miR-503-5p
GGA3	1.84568e-06	8.81455e-05	0.113313	8	hsa-miR-103a-3p	hsa-miR-26b-5p	hsa-miR-744-5p	hsa-miR-423-5p	hsa-miR-98-5p	hsa-miR-199a-3p	hsa-miR-16-5p	hsa-miR-15b-5p
TWF1	1.90028e-06	9.0197e-05	0.175662	11	hsa-miR-30a-5p	hsa-miR-126-3p	hsa-miR-30c-5p	hsa-miR-142-5p	hsa-miR-25-3p	hsa-miR-92a-3p	hsa-miR-103a-3p	hsa-miR-30e-5p	hsa-miR-30d-5p	hsa-miR-30b-5p	hsa-miR-93-5p
ARID3A	1.91784e-06	9.0197e-05	0.13518	9	hsa-miR-30b-5p	hsa-miR-98-5p	hsa-miR-30a-5p	hsa-miR-148a-3p	hsa-miR-30c-5p	hsa-miR-30d-5p	hsa-miR-30e-5p	hsa-miR-99b-5p	hsa-miR-125a-5p
MTF2	1.91784e-06	9.0197e-05	0.13518	9	hsa-miR-98-5p	hsa-miR-24-3p	hsa-miR-10a-5p	hsa-miR-409-3p	hsa-miR-30a-5p	hsa-miR-30c-5p	hsa-miR-30d-5p	hsa-miR-30b-5p	hsa-miR-30e-5p
RECK	2.11069e-06	9.59184e-05	0.157445	10	hsa-miR-15b-5p	hsa-miR-21-5p	hsa-miR-222-3p	hsa-miR-182-5p	hsa-miR-103a-3p	hsa-miR-16-5p	hsa-miR-25-3p	hsa-miR-221-3p	hsa-miR-503-5p	hsa-miR-409-3p
MCL1	2.12167e-06	9.59184e-05	0.196806	12	hsa-miR-16-5p	hsa-miR-101-3p	hsa-miR-181a-5p	hsa-miR-151a-3p	hsa-miR-26b-5p	hsa-miR-30d-5p	hsa-miR-26a-5p	hsa-miR-144-3p	hsa-miR-92a-3p	hsa-miR-93-5p	hsa-miR-125a-5p	hsa-miR-30c-5p
ZFP36L1	2.12167e-06	9.59184e-05	0.196806	12	hsa-miR-98-5p	hsa-miR-423-5p	hsa-miR-181a-5p	hsa-miR-30a-3p	hsa-miR-30e-3p	hsa-miR-27a-3p	hsa-miR-182-5p	hsa-miR-30a-5p	hsa-miR-30b-5p	hsa-miR-30c-5p	hsa-miR-30d-5p	hsa-miR-30e-5p
FAM8A1	2.14302e-06	9.59184e-05	0.071566	6	hsa-miR-30b-5p	hsa-miR-99b-5p	hsa-miR-30a-5p	hsa-miR-30c-5p	hsa-miR-30d-5p	hsa-miR-30e-5p
MORC3	2.14302e-06	9.59184e-05	0.071566	6	hsa-miR-101-3p	hsa-miR-21-5p	hsa-miR-30a-3p	hsa-miR-30e-3p	hsa-miR-92a-3p	hsa-miR-144-3p
MTR	2.14302e-06	9.59184e-05	0.071566	6	hsa-miR-10a-5p	hsa-miR-30a-5p	hsa-miR-30c-5p	hsa-miR-30d-5p	hsa-miR-30b-5p	hsa-miR-30e-5p
POLR3E	2.14302e-06	9.59184e-05	0.071566	6	hsa-miR-98-5p	hsa-miR-30d-5p	hsa-miR-30c-5p	hsa-miR-30a-5p	hsa-miR-30b-5p	hsa-miR-30e-5p
RASAL2	2.14302e-06	9.59184e-05	0.071566	6	hsa-miR-98-5p	hsa-miR-26b-5p	hsa-miR-92a-3p	hsa-miR-203a-3p	hsa-miR-30b-5p	hsa-miR-30c-5p
TCEAL1	2.14302e-06	9.59184e-05	0.071566	6	hsa-miR-221-3p	hsa-miR-222-3p	hsa-miR-22-3p	hsa-miR-26b-5p	hsa-miR-25-3p	hsa-miR-423-3p
UBN1	2.14302e-06	9.59184e-05	0.071566	6	hsa-miR-93-5p	hsa-miR-30d-5p	hsa-miR-30e-5p	hsa-miR-30c-5p	hsa-miR-30b-5p	hsa-miR-30a-5p
EIF1	2.27627e-06	0.000101022	0.137831	9	hsa-miR-30a-5p	hsa-miR-16-5p	hsa-miR-10b-5p	hsa-miR-10a-5p	hsa-miR-25-3p	hsa-miR-92a-3p	hsa-miR-30e-3p	hsa-miR-30a-3p	hsa-miR-423-5p
DNMT1	2.27884e-06	0.000101022	0.116295	8	hsa-miR-148a-3p	hsa-miR-126-3p	hsa-miR-185-5p	hsa-miR-30b-5p	hsa-miR-26a-5p	hsa-miR-92a-3p	hsa-miR-30a-5p	hsa-miR-30c-5p
KPNA2	2.43805e-06	0.00010655	0.179999	11	hsa-miR-16-5p	hsa-miR-93-5p	hsa-miR-92a-3p	hsa-miR-26a-5p	hsa-miR-26b-5p	hsa-miR-30a-3p	hsa-miR-101-3p	hsa-miR-144-3p	hsa-miR-30e-3p	hsa-miR-221-3p	hsa-miR-222-3p
PLAG1	2.43805e-06	0.00010655	0.179999	11	hsa-miR-181a-5p	hsa-miR-26a-5p	hsa-miR-144-3p	hsa-miR-103a-3p	hsa-miR-101-3p	hsa-miR-98-5p	hsa-miR-27a-3p	hsa-miR-26b-5p	hsa-miR-16-5p	hsa-miR-503-5p	hsa-miR-15b-5p
RIF1	2.43805e-06	0.00010655	0.179999	11	hsa-miR-103a-3p	hsa-miR-16-5p	hsa-miR-93-5p	hsa-miR-24-3p	hsa-miR-503-5p	hsa-miR-15b-5p	hsa-miR-30a-5p	hsa-miR-30b-5p	hsa-miR-30c-5p	hsa-miR-30d-5p	hsa-miR-30e-5p
SFRP1	2.49154e-06	0.000108376	0.0954213	7	hsa-miR-127-3p	hsa-miR-146b-5p	hsa-miR-146a-5p	hsa-miR-10b-5p	hsa-miR-10a-5p	hsa-miR-27a-3p	hsa-miR-744-5p
MMP14	2.71833e-06	0.000116062	0.0524817	5	hsa-miR-181a-5p	hsa-miR-24-3p	hsa-miR-22-3p	hsa-miR-10a-5p	hsa-miR-143-3p
RASA1	2.71833e-06	0.000116062	0.0524817	5	hsa-miR-21-5p	hsa-miR-132-3p	hsa-miR-30c-5p	hsa-miR-92a-3p	hsa-miR-26a-5p
TAF15	2.71833e-06	0.000116062	0.0524817	5	hsa-miR-132-3p	hsa-miR-181a-5p	hsa-miR-24-3p	hsa-miR-16-5p	hsa-miR-10a-5p
TMUB1	2.71833e-06	0.000116062	0.0524817	5	hsa-miR-423-5p	hsa-miR-222-3p	hsa-miR-92a-3p	hsa-miR-25-3p	hsa-miR-151a-5p
ATP13A3	2.79563e-06	0.000117485	0.119277	8	hsa-miR-103a-3p	hsa-miR-98-5p	hsa-miR-16-5p	hsa-miR-182-5p	hsa-miR-146b-5p	hsa-miR-146a-5p	hsa-miR-142-5p	hsa-miR-15b-5p
EGFR	2.79563e-06	0.000117485	0.119277	8	hsa-miR-16-5p	hsa-miR-146a-5p	hsa-miR-21-5p	hsa-miR-27a-3p	hsa-miR-30a-5p	hsa-miR-125a-5p	hsa-miR-132-3p	hsa-miR-146b-5p
FANCF	2.79563e-06	0.000117485	0.119277	8	hsa-miR-146b-5p	hsa-miR-146a-5p	hsa-miR-30c-5p	hsa-miR-30a-5p	hsa-miR-30b-5p	hsa-miR-30d-5p	hsa-miR-30e-5p	hsa-miR-24-3p
GSK3B	2.8024e-06	0.000117485	0.162216	10	hsa-miR-26a-5p	hsa-miR-92a-3p	hsa-miR-182-5p	hsa-miR-26b-5p	hsa-miR-409-3p	hsa-miR-16-5p	hsa-miR-15b-5p	hsa-miR-27a-3p	hsa-miR-744-5p	hsa-miR-203a-3p
DIDO1	3.07418e-06	0.000126588	0.0755419	6	hsa-miR-98-5p	hsa-miR-744-5p	hsa-miR-92a-3p	hsa-miR-144-3p	hsa-miR-101-3p	hsa-miR-409-3p
NFYB	3.07418e-06	0.000126588	0.0755419	6	hsa-miR-181a-5p	hsa-miR-30c-5p	hsa-miR-143-3p	hsa-miR-28-3p	hsa-miR-25-3p	hsa-miR-92a-3p
PPP3CB	3.07418e-06	0.000126588	0.0755419	6	hsa-miR-10b-5p	hsa-miR-30e-5p	hsa-miR-30d-5p	hsa-miR-30a-5p	hsa-miR-30b-5p	hsa-miR-30c-5p
STAG1	3.07418e-06	0.000126588	0.0755419	6	hsa-miR-26b-5p	hsa-miR-92a-3p	hsa-miR-25-3p	hsa-miR-212-3p	hsa-miR-132-3p	hsa-miR-181a-5p
MTDH	3.2169e-06	0.000131879	0.164602	10	hsa-miR-26a-5p	hsa-miR-192-5p	hsa-miR-30a-5p	hsa-miR-30c-5p	hsa-miR-140-3p	hsa-miR-30d-5p	hsa-miR-30b-5p	hsa-miR-30e-5p	hsa-miR-26b-5p	hsa-miR-22-3p
RNF138	3.40881e-06	0.000139131	0.122259	8	hsa-miR-30a-5p	hsa-miR-30c-5p	hsa-miR-30d-5p	hsa-miR-30b-5p	hsa-miR-30e-5p	hsa-miR-16-5p	hsa-miR-15b-5p	hsa-miR-28-3p
PAWR	3.71927e-06	0.000151136	0.145783	9	hsa-miR-192-5p	hsa-miR-25-3p	hsa-miR-92a-3p	hsa-miR-103a-3p	hsa-miR-30e-5p	hsa-miR-30c-5p	hsa-miR-30d-5p	hsa-miR-30b-5p	hsa-miR-30a-5p
FGF2	4.01153e-06	0.000159746	0.208734	12	hsa-miR-16-5p	hsa-miR-503-5p	hsa-miR-192-5p	hsa-miR-103a-3p	hsa-miR-92a-3p	hsa-miR-15b-5p	hsa-miR-25-3p	hsa-miR-101-3p	hsa-miR-144-3p	hsa-miR-199a-3p	hsa-miR-132-3p	hsa-miR-203a-3p
KLHDC10	4.01315e-06	0.000159746	0.227543	13	hsa-miR-25-3p	hsa-miR-92a-3p	hsa-miR-16-5p	hsa-miR-26a-5p	hsa-miR-26b-5p	hsa-miR-30a-5p	hsa-miR-30c-5p	hsa-miR-30d-5p	hsa-miR-15b-5p	hsa-miR-30b-5p	hsa-miR-30e-5p	hsa-miR-221-3p	hsa-miR-222-3p
FYCO1	4.13263e-06	0.000159746	0.12524	8	hsa-miR-93-5p	hsa-miR-92a-3p	hsa-miR-203a-3p	hsa-miR-30e-5p	hsa-miR-30d-5p	hsa-miR-30c-5p	hsa-miR-30b-5p	hsa-miR-30a-5p
KCTD5	4.13263e-06	0.000159746	0.12524	8	hsa-miR-98-5p	hsa-miR-92a-3p	hsa-miR-26a-5p	hsa-miR-30a-5p	hsa-miR-30b-5p	hsa-miR-30c-5p	hsa-miR-30d-5p	hsa-miR-30e-5p
BTAF1	4.25526e-06	0.000159746	0.035783	4	hsa-miR-15b-5p	hsa-miR-10a-5p	hsa-miR-92a-3p	hsa-miR-16-5p
CAB39L	4.25526e-06	0.000159746	0.035783	4	hsa-miR-192-5p	hsa-miR-26b-5p	hsa-miR-10a-5p	hsa-miR-27a-3p
CHL1	4.25526e-06	0.000159746	0.035783	4	hsa-miR-10a-5p	hsa-miR-132-3p	hsa-miR-181a-5p	hsa-miR-182-5p
ERLIN2	4.25526e-06	0.000159746	0.035783	4	hsa-miR-192-5p	hsa-miR-16-5p	hsa-miR-30c-5p	hsa-miR-93-5p
FAF1	4.25526e-06	0.000159746	0.035783	4	hsa-miR-146a-5p	hsa-miR-24-3p	hsa-miR-26b-5p	hsa-miR-92a-3p
KCTD14	4.25526e-06	0.000159746	0.035783	4	hsa-miR-101-3p	hsa-miR-98-5p	hsa-miR-27a-3p	hsa-miR-26b-5p
KIDINS220	4.25526e-06	0.000159746	0.035783	4	hsa-miR-192-5p	hsa-miR-30a-5p	hsa-miR-16-5p	hsa-miR-423-3p
NDFIP1	4.25526e-06	0.000159746	0.035783	4	hsa-miR-221-3p	hsa-miR-30a-5p	hsa-miR-378a-3p	hsa-miR-15b-5p
PDK4	4.25526e-06	0.000159746	0.035783	4	hsa-miR-103a-3p	hsa-miR-26b-5p	hsa-miR-16-5p	hsa-miR-182-5p
PIK3R4	4.25526e-06	0.000159746	0.035783	4	hsa-miR-192-5p	hsa-miR-503-5p	hsa-miR-26b-5p	hsa-miR-26a-5p
THUMPD1	4.25526e-06	0.000159746	0.035783	4	hsa-miR-10a-5p	hsa-miR-10b-5p	hsa-miR-92a-3p	hsa-miR-30a-5p
TUSC3	4.25526e-06	0.000159746	0.035783	4	hsa-miR-26b-5p	hsa-miR-25-3p	hsa-miR-181a-5p	hsa-miR-30e-5p
COX2	4.31046e-06	0.000159746	0.0795178	6	hsa-miR-143-3p	hsa-miR-101-3p	hsa-miR-744-5p	hsa-miR-146a-5p	hsa-miR-26b-5p	hsa-miR-21-5p
DDHD2	4.31046e-06	0.000159746	0.0795178	6	hsa-miR-24-3p	hsa-miR-21-5p	hsa-miR-16-5p	hsa-miR-99b-5p	hsa-miR-10b-5p	hsa-miR-503-5p
HECTD1	4.31046e-06	0.000159746	0.0795178	6	hsa-miR-210-3p	hsa-miR-30a-5p	hsa-miR-21-5p	hsa-miR-221-3p	hsa-miR-203a-3p	hsa-miR-92a-3p
PICALM	4.31046e-06	0.000159746	0.0795178	6	hsa-miR-98-5p	hsa-miR-30a-5p	hsa-miR-30d-5p	hsa-miR-30e-5p	hsa-miR-30c-5p	hsa-miR-30b-5p
TBC1D10B	4.31046e-06	0.000159746	0.0795178	6	hsa-miR-151a-5p	hsa-miR-30e-5p	hsa-miR-30d-5p	hsa-miR-30c-5p	hsa-miR-30b-5p	hsa-miR-30a-5p
TNFSF10	4.31046e-06	0.000159746	0.0795178	6	hsa-miR-222-3p	hsa-miR-221-3p	hsa-miR-98-5p	hsa-miR-25-3p	hsa-miR-26a-5p	hsa-miR-26b-5p
ARPC5	4.57478e-06	0.000165568	0.0572528	5	hsa-miR-22-3p	hsa-miR-125a-5p	hsa-miR-10a-5p	hsa-miR-30a-5p	hsa-miR-26b-5p
COL4A2	4.57478e-06	0.000165568	0.0572528	5	hsa-miR-26b-5p	hsa-miR-10a-5p	hsa-miR-92a-3p	hsa-miR-16-5p	hsa-miR-210-3p
ENO1	4.57478e-06	0.000165568	0.0572528	5	hsa-miR-744-5p	hsa-miR-378a-3p	hsa-miR-125a-5p	hsa-miR-222-3p	hsa-miR-92a-3p
SACM1L	4.57478e-06	0.000165568	0.0572528	5	hsa-miR-101-3p	hsa-miR-26b-5p	hsa-miR-21-5p	hsa-miR-16-5p	hsa-miR-92a-3p
SLC9A6	4.57478e-06	0.000165568	0.0572528	5	hsa-miR-103a-3p	hsa-miR-21-5p	hsa-miR-16-5p	hsa-miR-93-5p	hsa-miR-15b-5p
TUSC2	4.57478e-06	0.000165568	0.0572528	5	hsa-miR-93-5p	hsa-miR-98-5p	hsa-miR-378a-3p	hsa-miR-132-3p	hsa-miR-92a-3p
CRK	4.9618e-06	0.000176882	0.26718	15	hsa-miR-126-3p	hsa-miR-132-3p	hsa-miR-125a-5p	hsa-miR-10a-5p	hsa-miR-192-5p	hsa-miR-106b-3p	hsa-miR-15b-5p	hsa-miR-10b-5p	hsa-miR-30e-3p	hsa-miR-30a-3p	hsa-miR-16-5p	hsa-miR-503-5p	hsa-miR-423-3p	hsa-miR-142-5p	hsa-miR-93-5p
CCNE2	4.98287e-06	0.000176882	0.128222	8	hsa-miR-26a-5p	hsa-miR-503-5p	hsa-miR-126-3p	hsa-miR-30b-5p	hsa-miR-16-5p	hsa-miR-25-3p	hsa-miR-15b-5p	hsa-miR-30a-5p
MET	4.98287e-06	0.000176882	0.128222	8	hsa-miR-199a-3p	hsa-miR-30a-5p	hsa-miR-130a-3p	hsa-miR-27a-3p	hsa-miR-148a-3p	hsa-miR-409-3p	hsa-miR-101-3p	hsa-miR-144-3p
PHTF2	4.98287e-06	0.000176882	0.128222	8	hsa-miR-192-5p	hsa-miR-93-5p	hsa-miR-30a-5p	hsa-miR-92a-3p	hsa-miR-30c-5p	hsa-miR-30d-5p	hsa-miR-30b-5p	hsa-miR-30e-5p
PIM1	4.98287e-06	0.000176882	0.128222	8	hsa-miR-210-3p	hsa-miR-192-5p	hsa-miR-16-5p	hsa-miR-15b-5p	hsa-miR-26a-5p	hsa-miR-26b-5p	hsa-miR-101-3p	hsa-miR-486-5p
AKT2	5.23064e-06	0.000184266	0.105645	7	hsa-miR-203a-3p	hsa-miR-21-5p	hsa-miR-744-5p	hsa-miR-423-3p	hsa-miR-151a-5p	hsa-miR-126-3p	hsa-miR-143-3p
RTN4	5.23064e-06	0.000184266	0.105645	7	hsa-miR-21-5p	hsa-miR-16-5p	hsa-miR-132-3p	hsa-miR-101-3p	hsa-miR-30c-5p	hsa-miR-15b-5p	hsa-miR-503-5p
PPP2R2A	5.4559e-06	0.000191473	0.174144	10	hsa-miR-222-3p	hsa-miR-30a-5p	hsa-miR-26b-5p	hsa-miR-92a-3p	hsa-miR-409-3p	hsa-miR-98-5p	hsa-miR-101-3p	hsa-miR-144-3p	hsa-miR-143-3p	hsa-miR-221-3p
DUSP5	5.92304e-06	0.000205532	0.0834937	6	hsa-miR-181a-5p	hsa-miR-27a-3p	hsa-miR-25-3p	hsa-miR-92a-3p	hsa-miR-203a-3p	hsa-miR-26a-5p
FOXG1	5.92304e-06	0.000205532	0.0834937	6	hsa-miR-26b-5p	hsa-miR-30a-5p	hsa-miR-30c-5p	hsa-miR-30d-5p	hsa-miR-30b-5p	hsa-miR-30e-5p
N4BP2	5.92304e-06	0.000205532	0.0834937	6	hsa-miR-192-5p	hsa-miR-30a-5p	hsa-miR-30c-5p	hsa-miR-30d-5p	hsa-miR-30b-5p	hsa-miR-30e-5p
DYRK1A	5.97698e-06	0.00020663	0.131204	8	hsa-miR-148a-3p	hsa-miR-192-5p	hsa-miR-99b-5p	hsa-miR-92a-3p	hsa-miR-26a-5p	hsa-miR-26b-5p	hsa-miR-30e-3p	hsa-miR-30a-3p
BMT2	6.57084e-06	0.000224645	0.109053	7	hsa-miR-101-3p	hsa-miR-30e-5p	hsa-miR-30d-5p	hsa-miR-30c-5p	hsa-miR-30b-5p	hsa-miR-30a-5p	hsa-miR-93-5p
FOXA1	6.57084e-06	0.000224645	0.109053	7	hsa-miR-192-5p	hsa-miR-30d-5p	hsa-miR-30c-5p	hsa-miR-30b-5p	hsa-miR-30a-5p	hsa-miR-30e-5p	hsa-miR-93-5p
MIA3	6.57084e-06	0.000224645	0.109053	7	hsa-miR-26b-5p	hsa-miR-92a-3p	hsa-miR-30e-5p	hsa-miR-30d-5p	hsa-miR-30c-5p	hsa-miR-30a-5p	hsa-miR-30b-5p
FAM104A	6.81994e-06	0.000232304	0.156385	9	hsa-miR-30e-3p	hsa-miR-30a-3p	hsa-miR-98-5p	hsa-miR-148a-3p	hsa-miR-30e-5p	hsa-miR-30c-5p	hsa-miR-30d-5p	hsa-miR-30b-5p	hsa-miR-30a-5p
SETD5	6.85712e-06	0.000232715	0.238553	13	hsa-miR-26b-5p	hsa-miR-16-5p	hsa-miR-92a-3p	hsa-miR-30a-5p	hsa-miR-30c-5p	hsa-miR-30d-5p	hsa-miR-30b-5p	hsa-miR-30e-5p	hsa-miR-140-3p	hsa-miR-423-3p	hsa-miR-132-3p	hsa-miR-212-3p	hsa-miR-24-3p
CD2AP	7.0125e-06	0.000236257	0.178915	10	hsa-miR-30b-5p	hsa-miR-92a-3p	hsa-miR-27a-3p	hsa-miR-16-5p	hsa-miR-15b-5p	hsa-miR-30a-5p	hsa-miR-30c-5p	hsa-miR-30d-5p	hsa-miR-30e-5p	hsa-miR-503-5p
SEC24A	7.0125e-06	0.000236257	0.178915	10	hsa-miR-16-5p	hsa-miR-30a-5p	hsa-miR-92a-3p	hsa-miR-30c-5p	hsa-miR-30d-5p	hsa-miR-30b-5p	hsa-miR-30e-5p	hsa-miR-503-5p	hsa-miR-15b-5p	hsa-miR-27a-3p
E2F7	7.13418e-06	0.000236422	0.134186	8	hsa-miR-26a-5p	hsa-miR-125a-5p	hsa-miR-10a-5p	hsa-miR-103a-3p	hsa-miR-16-5p	hsa-miR-15b-5p	hsa-miR-26b-5p	hsa-miR-27a-3p
BAZ1B	7.29809e-06	0.000236422	0.0620239	5	hsa-miR-30a-5p	hsa-miR-21-5p	hsa-miR-423-3p	hsa-miR-30b-5p	hsa-miR-16-5p
ECT2	7.29809e-06	0.000236422	0.0620239	5	hsa-miR-132-3p	hsa-miR-192-5p	hsa-miR-27a-3p	hsa-miR-26b-5p	hsa-miR-30c-5p
FAM69A	7.29809e-06	0.000236422	0.0620239	5	hsa-miR-16-5p	hsa-miR-98-5p	hsa-miR-27a-3p	hsa-miR-101-3p	hsa-miR-144-3p
FBXO11	7.29809e-06	0.000236422	0.0620239	5	hsa-miR-181a-5p	hsa-miR-101-3p	hsa-miR-26b-5p	hsa-miR-21-5p	hsa-miR-26a-5p
GPR75-ASB3	7.29809e-06	0.000236422	0.0620239	5	hsa-miR-30a-5p	hsa-miR-30b-5p	hsa-miR-30c-5p	hsa-miR-30d-5p	hsa-miR-30e-5p
KIF11	7.29809e-06	0.000236422	0.0620239	5	hsa-miR-30a-5p	hsa-miR-30c-5p	hsa-miR-30d-5p	hsa-miR-30b-5p	hsa-miR-30e-5p
MARS	7.29809e-06	0.000236422	0.0620239	5	hsa-miR-16-5p	hsa-miR-185-5p	hsa-miR-222-3p	hsa-miR-10a-5p	hsa-miR-92a-3p
NSF	7.29809e-06	0.000236422	0.0620239	5	hsa-miR-192-5p	hsa-miR-103a-3p	hsa-miR-26b-5p	hsa-miR-16-5p	hsa-miR-92a-3p
PBX3	7.29809e-06	0.000236422	0.0620239	5	hsa-miR-93-5p	hsa-miR-26b-5p	hsa-miR-181a-5p	hsa-miR-98-5p	hsa-miR-144-3p
TLE4	7.29809e-06	0.000236422	0.0620239	5	hsa-miR-103a-3p	hsa-miR-26b-5p	hsa-miR-16-5p	hsa-miR-221-3p	hsa-miR-15b-5p
ZNRF3	7.87463e-06	0.000251053	0.159036	9	hsa-miR-103a-3p	hsa-miR-16-5p	hsa-miR-15b-5p	hsa-miR-146b-5p	hsa-miR-192-5p	hsa-miR-503-5p	hsa-miR-92a-3p	hsa-miR-25-3p	hsa-miR-93-5p
ALKBH4	7.99358e-06	0.000251053	0.0874695	6	hsa-miR-26b-5p	hsa-miR-92a-3p	hsa-miR-212-3p	hsa-miR-132-3p	hsa-miR-10b-5p	hsa-miR-10a-5p
CCDC83	7.99358e-06	0.000251053	0.0874695	6	hsa-miR-103a-3p	hsa-miR-146b-5p	hsa-miR-146a-5p	hsa-miR-503-5p	hsa-miR-16-5p	hsa-miR-15b-5p
CDH1	7.99358e-06	0.000251053	0.0874695	6	hsa-miR-92a-3p	hsa-miR-25-3p	hsa-miR-26b-5p	hsa-miR-30c-5p	hsa-miR-30a-5p	hsa-miR-203a-3p
DECR1	7.99358e-06	0.000251053	0.0874695	6	hsa-miR-103a-3p	hsa-miR-146b-5p	hsa-miR-146a-5p	hsa-miR-503-5p	hsa-miR-16-5p	hsa-miR-15b-5p
IL6	7.99358e-06	0.000251053	0.0874695	6	hsa-miR-203a-3p	hsa-miR-26a-5p	hsa-miR-98-5p	hsa-miR-146b-5p	hsa-miR-146a-5p	hsa-miR-451a
RAB18	7.99358e-06	0.000251053	0.0874695	6	hsa-miR-30b-5p	hsa-miR-10a-5p	hsa-miR-30c-5p	hsa-miR-26a-5p	hsa-miR-212-3p	hsa-miR-132-3p
SLC35G2	7.99358e-06	0.000251053	0.0874695	6	hsa-miR-30a-5p	hsa-miR-30c-5p	hsa-miR-30d-5p	hsa-miR-30b-5p	hsa-miR-30e-5p	hsa-miR-181a-5p
STX12	7.99358e-06	0.000251053	0.0874695	6	hsa-miR-26b-5p	hsa-miR-30a-5p	hsa-miR-30c-5p	hsa-miR-30d-5p	hsa-miR-30b-5p	hsa-miR-30e-5p
UBR3	8.18496e-06	0.000256195	0.112461	7	hsa-miR-21-5p	hsa-miR-16-5p	hsa-miR-26a-5p	hsa-miR-26b-5p	hsa-miR-103a-3p	hsa-miR-15b-5p	hsa-miR-503-5p
TFPI	9.06618e-06	0.000282822	0.161686	9	hsa-miR-132-3p	hsa-miR-98-5p	hsa-miR-16-5p	hsa-miR-92a-3p	hsa-miR-143-3p	hsa-miR-432-5p	hsa-miR-10b-5p	hsa-miR-10a-5p	hsa-miR-27a-3p
BNIP3	9.75156e-06	0.000293338	0.0417468	4	hsa-miR-221-3p	hsa-miR-27a-3p	hsa-miR-210-3p	hsa-miR-103a-3p
COPS7A	9.75156e-06	0.000293338	0.0417468	4	hsa-miR-192-5p	hsa-miR-24-3p	hsa-miR-423-5p	hsa-miR-30d-5p
DERL1	9.75156e-06	0.000293338	0.0417468	4	hsa-miR-21-5p	hsa-miR-30a-5p	hsa-miR-26b-5p	hsa-miR-27a-3p
DHX8	9.75156e-06	0.000293338	0.0417468	4	hsa-miR-30a-5p	hsa-miR-16-5p	hsa-miR-30c-5p	hsa-miR-92a-3p
DIEXF	9.75156e-06	0.000293338	0.0417468	4	hsa-miR-151a-3p	hsa-miR-103a-3p	hsa-miR-98-5p	hsa-miR-16-5p
IGSF1	9.75156e-06	0.000293338	0.0417468	4	hsa-miR-10b-5p	hsa-miR-10a-5p	hsa-miR-92a-3p	hsa-miR-16-5p
MRPS2	9.75156e-06	0.000293338	0.0417468	4	hsa-miR-98-5p	hsa-miR-26b-5p	hsa-miR-16-5p	hsa-miR-744-5p
NMD3	9.75156e-06	0.000293338	0.0417468	4	hsa-miR-26b-5p	hsa-miR-423-5p	hsa-miR-92a-3p	hsa-miR-16-5p
PHF10	9.75156e-06	0.000293338	0.0417468	4	hsa-miR-409-3p	hsa-miR-192-5p	hsa-miR-93-5p	hsa-miR-106b-3p
STXBP3	9.75156e-06	0.000293338	0.0417468	4	hsa-miR-26b-5p	hsa-miR-16-5p	hsa-miR-378a-3p	hsa-miR-15b-5p
VPS54	9.75156e-06	0.000293338	0.0417468	4	hsa-miR-98-5p	hsa-miR-26b-5p	hsa-miR-21-5p	hsa-miR-92a-3p
PAFAH1B1	1.00243e-05	0.000300565	0.14015	8	hsa-miR-192-5p	hsa-miR-101-3p	hsa-miR-10a-5p	hsa-miR-10b-5p	hsa-miR-92a-3p	hsa-miR-93-5p	hsa-miR-16-5p	hsa-miR-15b-5p
ICAM1	1.01155e-05	0.000302323	0.115869	7	hsa-miR-221-3p	hsa-miR-222-3p	hsa-miR-21-5p	hsa-miR-98-5p	hsa-miR-146a-5p	hsa-miR-93-5p	hsa-miR-92a-3p
EIF4G2	1.0409e-05	0.000309099	0.164337	9	hsa-miR-151a-5p	hsa-miR-93-5p	hsa-miR-92a-3p	hsa-miR-25-3p	hsa-miR-28-3p	hsa-miR-98-5p	hsa-miR-101-3p	hsa-miR-26b-5p	hsa-miR-26a-5p
STMN1	1.0409e-05	0.000309099	0.164337	9	hsa-miR-30a-5p	hsa-miR-101-3p	hsa-miR-132-3p	hsa-miR-744-5p	hsa-miR-210-3p	hsa-miR-30e-3p	hsa-miR-30a-3p	hsa-miR-221-3p	hsa-miR-222-3p
FZD6	1.05425e-05	0.000312063	0.228614	12	hsa-miR-101-3p	hsa-miR-92a-3p	hsa-miR-130a-3p	hsa-miR-144-3p	hsa-miR-16-5p	hsa-miR-30a-3p	hsa-miR-103a-3p	hsa-miR-15b-5p	hsa-miR-30e-3p	hsa-miR-212-3p	hsa-miR-132-3p	hsa-miR-21-5p
MZT1	1.06149e-05	0.000313206	0.0914454	6	hsa-miR-93-5p	hsa-miR-30a-5p	hsa-miR-30c-5p	hsa-miR-30d-5p	hsa-miR-30b-5p	hsa-miR-30e-5p
HNRNPM	1.11451e-05	0.000324713	0.0667949	5	hsa-miR-30a-5p	hsa-miR-26b-5p	hsa-miR-15b-5p	hsa-miR-93-5p	hsa-miR-92a-3p
RPS5	1.11451e-05	0.000324713	0.0667949	5	hsa-miR-503-5p	hsa-miR-132-3p	hsa-miR-92a-3p	hsa-miR-16-5p	hsa-miR-15b-5p
SERPINB5	1.11451e-05	0.000324713	0.0667949	5	hsa-miR-21-5p	hsa-miR-30a-5p	hsa-miR-26b-5p	hsa-miR-16-5p	hsa-miR-103a-3p
UHRF1	1.11451e-05	0.000324713	0.0667949	5	hsa-miR-146a-5p	hsa-miR-221-3p	hsa-miR-10b-5p	hsa-miR-10a-5p	hsa-miR-146b-5p
C6orf106	1.18055e-05	0.000341805	0.143132	8	hsa-miR-423-3p	hsa-miR-10b-5p	hsa-miR-185-5p	hsa-miR-423-5p	hsa-miR-212-3p	hsa-miR-132-3p	hsa-miR-15b-5p	hsa-miR-16-5p
PPP2R1B	1.18055e-05	0.000341805	0.143132	8	hsa-miR-423-3p	hsa-miR-16-5p	hsa-miR-30e-5p	hsa-miR-30d-5p	hsa-miR-30c-5p	hsa-miR-30b-5p	hsa-miR-30a-5p	hsa-miR-185-5p
TBPL1	1.19184e-05	0.000344001	0.166987	9	hsa-miR-24-3p	hsa-miR-16-5p	hsa-miR-15b-5p	hsa-miR-30a-5p	hsa-miR-30c-5p	hsa-miR-30d-5p	hsa-miR-30b-5p	hsa-miR-30e-5p	hsa-miR-103a-3p
CBX2	1.26884e-05	0.000354719	0.190843	10	hsa-miR-222-3p	hsa-miR-92a-3p	hsa-miR-16-5p	hsa-miR-30a-5p	hsa-miR-30c-5p	hsa-miR-30d-5p	hsa-miR-15b-5p	hsa-miR-30b-5p	hsa-miR-30e-5p	hsa-miR-503-5p
CAAP1	1.29406e-05	0.000354719	0.0238553	3	hsa-miR-103a-3p	hsa-miR-26b-5p	hsa-miR-16-5p
CDK7	1.29406e-05	0.000354719	0.0238553	3	hsa-miR-98-5p	hsa-miR-423-3p	hsa-miR-199a-3p
COPS5	1.29406e-05	0.000354719	0.0238553	3	hsa-miR-16-5p	hsa-miR-10b-5p	hsa-miR-24-3p
DENND5A	1.29406e-05	0.000354719	0.0238553	3	hsa-miR-30d-5p	hsa-miR-92a-3p	hsa-miR-25-3p
IL12A	1.29406e-05	0.000354719	0.0238553	3	hsa-miR-26b-5p	hsa-miR-21-5p	hsa-miR-10a-5p
KCNG3	1.29406e-05	0.000354719	0.0238553	3	hsa-miR-103a-3p	hsa-miR-101-3p	hsa-miR-16-5p
KLF14	1.29406e-05	0.000354719	0.0238553	3	hsa-miR-378a-3p	hsa-miR-30d-5p	hsa-miR-16-5p
LIG4	1.29406e-05	0.000354719	0.0238553	3	hsa-miR-132-3p	hsa-miR-26b-5p	hsa-miR-16-5p
NDUFB10	1.29406e-05	0.000354719	0.0238553	3	hsa-miR-132-3p	hsa-miR-744-5p	hsa-miR-92a-3p
NOP10	1.29406e-05	0.000354719	0.0238553	3	hsa-miR-26b-5p	hsa-miR-16-5p	hsa-miR-151a-5p
PCDHA11	1.29406e-05	0.000354719	0.0238553	3	hsa-miR-26b-5p	hsa-miR-181a-5p	hsa-miR-221-3p
PGR	1.29406e-05	0.000354719	0.0238553	3	hsa-miR-126-3p	hsa-miR-181a-5p	hsa-miR-378a-3p
SERPINE2	1.29406e-05	0.000354719	0.0238553	3	hsa-miR-16-5p	hsa-miR-30a-5p	hsa-miR-30e-3p
SLC25A38	1.29406e-05	0.000354719	0.0238553	3	hsa-miR-30c-5p	hsa-miR-92a-3p	hsa-miR-16-5p
TEX10	1.29406e-05	0.000354719	0.0238553	3	hsa-miR-98-5p	hsa-miR-222-3p	hsa-miR-92a-3p
USP6	1.29406e-05	0.000354719	0.0238553	3	hsa-miR-26b-5p	hsa-miR-423-5p	hsa-miR-10b-5p
MBNL2	1.38915e-05	0.000377433	0.0954213	6	hsa-miR-101-3p	hsa-miR-98-5p	hsa-miR-30a-5p	hsa-miR-30b-5p	hsa-miR-30e-5p	hsa-miR-10b-5p
SAE1	1.38915e-05	0.000377433	0.0954213	6	hsa-miR-151a-3p	hsa-miR-30a-5p	hsa-miR-30c-5p	hsa-miR-30d-5p	hsa-miR-30b-5p	hsa-miR-30e-5p
VAPA	1.38915e-05	0.000377433	0.0954213	6	hsa-miR-101-3p	hsa-miR-30e-5p	hsa-miR-30c-5p	hsa-miR-30d-5p	hsa-miR-30b-5p	hsa-miR-30a-5p
PPTC7	1.42079e-05	0.000384901	0.193228	10	hsa-miR-744-5p	hsa-miR-26b-5p	hsa-miR-15b-5p	hsa-miR-93-5p	hsa-miR-24-3p	hsa-miR-30e-5p	hsa-miR-30d-5p	hsa-miR-30c-5p	hsa-miR-30b-5p	hsa-miR-30a-5p
LAMP2	1.51186e-05	0.000407192	0.122685	7	hsa-miR-103a-3p	hsa-miR-21-5p	hsa-miR-16-5p	hsa-miR-15b-5p	hsa-miR-92a-3p	hsa-miR-27a-3p	hsa-miR-140-3p
PPARGC1B	1.51186e-05	0.000407192	0.122685	7	hsa-miR-423-5p	hsa-miR-30a-5p	hsa-miR-30c-5p	hsa-miR-30d-5p	hsa-miR-30b-5p	hsa-miR-30e-5p	hsa-miR-378a-3p
LHFPL2	1.55057e-05	0.000416406	0.172288	9	hsa-miR-221-3p	hsa-miR-93-5p	hsa-miR-92a-3p	hsa-miR-25-3p	hsa-miR-30d-5p	hsa-miR-30e-5p	hsa-miR-30c-5p	hsa-miR-30b-5p	hsa-miR-30a-5p
DDIT4	1.5882e-05	0.000424054	0.195614	10	hsa-miR-221-3p	hsa-miR-181a-5p	hsa-miR-101-3p	hsa-miR-30c-5p	hsa-miR-25-3p	hsa-miR-92a-3p	hsa-miR-199a-3p	hsa-miR-22-3p	hsa-miR-26b-5p	hsa-miR-26a-5p
PER2	1.5882e-05	0.000424054	0.195614	10	hsa-miR-24-3p	hsa-miR-21-5p	hsa-miR-92a-3p	hsa-miR-25-3p	hsa-miR-30e-5p	hsa-miR-30d-5p	hsa-miR-30c-5p	hsa-miR-30b-5p	hsa-miR-30a-5p	hsa-miR-181a-5p
ADPRHL1	1.6412e-05	0.000436947	0.071566	5	hsa-miR-30e-5p	hsa-miR-30d-5p	hsa-miR-30c-5p	hsa-miR-30b-5p	hsa-miR-30a-5p
RRM2	1.71933e-05	0.000455132	0.219035	11	hsa-miR-30a-5p	hsa-miR-24-3p	hsa-miR-30c-5p	hsa-miR-26a-5p	hsa-miR-93-5p	hsa-miR-30d-5p	hsa-miR-30b-5p	hsa-miR-30e-5p	hsa-miR-98-5p	hsa-miR-101-3p	hsa-miR-423-5p
SZRD1	1.71933e-05	0.000455132	0.219035	11	hsa-miR-16-5p	hsa-miR-203a-3p	hsa-miR-92a-3p	hsa-miR-25-3p	hsa-miR-142-5p	hsa-miR-503-5p	hsa-miR-15b-5p	hsa-miR-451a	hsa-miR-27a-3p	hsa-miR-101-3p	hsa-miR-126-3p
SNTB2	1.77236e-05	0.000467833	0.197999	10	hsa-miR-30b-5p	hsa-miR-10a-5p	hsa-miR-25-3p	hsa-miR-16-5p	hsa-miR-103a-3p	hsa-miR-15b-5p	hsa-miR-93-5p	hsa-miR-503-5p	hsa-miR-140-3p	hsa-miR-130a-3p
WDFY2	1.79404e-05	0.000472208	0.0993972	6	hsa-miR-30a-5p	hsa-miR-30c-5p	hsa-miR-30d-5p	hsa-miR-30b-5p	hsa-miR-30e-5p	hsa-miR-24-3p
APLP2	1.82999e-05	0.000478951	0.126092	7	hsa-miR-93-5p	hsa-miR-30e-5p	hsa-miR-30d-5p	hsa-miR-30c-5p	hsa-miR-30b-5p	hsa-miR-30a-5p	hsa-miR-148a-3p
JCAD	1.82999e-05	0.000478951	0.126092	7	hsa-miR-181a-5p	hsa-miR-101-3p	hsa-miR-26b-5p	hsa-miR-744-5p	hsa-miR-30e-3p	hsa-miR-30a-3p	hsa-miR-144-3p
BMPR2	1.88305e-05	0.000488897	0.152078	8	hsa-miR-21-5p	hsa-miR-92a-3p	hsa-miR-130a-3p	hsa-miR-192-5p	hsa-miR-93-5p	hsa-miR-26b-5p	hsa-miR-181a-5p	hsa-miR-27a-3p
EPB41	1.88305e-05	0.000488897	0.152078	8	hsa-miR-423-5p	hsa-miR-24-3p	hsa-miR-140-3p	hsa-miR-30d-5p	hsa-miR-30e-5p	hsa-miR-30c-5p	hsa-miR-30b-5p	hsa-miR-30a-5p
ALG3	1.91549e-05	0.000488897	0.0477107	4	hsa-miR-16-5p	hsa-miR-98-5p	hsa-miR-26b-5p	hsa-miR-222-3p
EDRF1	1.91549e-05	0.000488897	0.0477107	4	hsa-miR-192-5p	hsa-miR-30d-5p	hsa-miR-21-5p	hsa-miR-92a-3p
EIF3B	1.91549e-05	0.000488897	0.0477107	4	hsa-miR-423-3p	hsa-miR-151a-3p	hsa-miR-222-3p	hsa-miR-92a-3p
EIF4B	1.91549e-05	0.000488897	0.0477107	4	hsa-miR-16-5p	hsa-miR-423-3p	hsa-miR-92a-3p	hsa-miR-25-3p
HIST1H2BC	1.91549e-05	0.000488897	0.0477107	4	hsa-miR-98-5p	hsa-miR-26b-5p	hsa-miR-744-5p	hsa-miR-16-5p
SIRT4	1.91549e-05	0.000488897	0.0477107	4	hsa-miR-103a-3p	hsa-miR-26b-5p	hsa-miR-16-5p	hsa-miR-15b-5p
WNT3A	1.91549e-05	0.000488897	0.0477107	4	hsa-miR-16-5p	hsa-miR-132-3p	hsa-miR-181a-5p	hsa-miR-103a-3p
BRWD1	1.9977e-05	0.000504325	0.17759	9	hsa-miR-192-5p	hsa-miR-182-5p	hsa-miR-130a-3p	hsa-miR-132-3p	hsa-miR-212-3p	hsa-miR-222-3p	hsa-miR-221-3p	hsa-miR-146a-5p	hsa-miR-146b-5p
LBR	1.9977e-05	0.000504325	0.17759	9	hsa-miR-181a-5p	hsa-miR-148a-3p	hsa-miR-101-3p	hsa-miR-27a-3p	hsa-miR-24-3p	hsa-miR-182-5p	hsa-miR-103a-3p	hsa-miR-146b-5p	hsa-miR-146a-5p
PIK3R1	1.9977e-05	0.000504325	0.17759	9	hsa-miR-21-5p	hsa-miR-503-5p	hsa-miR-16-5p	hsa-miR-15b-5p	hsa-miR-103a-3p	hsa-miR-221-3p	hsa-miR-143-3p	hsa-miR-486-5p	hsa-miR-126-3p
TGFBR3	1.9977e-05	0.000504325	0.17759	9	hsa-miR-21-5p	hsa-miR-181a-5p	hsa-miR-101-3p	hsa-miR-27a-3p	hsa-miR-144-3p	hsa-miR-98-5p	hsa-miR-15b-5p	hsa-miR-16-5p	hsa-miR-103a-3p
IER5	2.19654e-05	0.000551276	0.20277	10	hsa-miR-744-5p	hsa-miR-26b-5p	hsa-miR-30a-5p	hsa-miR-30c-5p	hsa-miR-30d-5p	hsa-miR-30b-5p	hsa-miR-30e-5p	hsa-miR-143-3p	hsa-miR-24-3p	hsa-miR-101-3p
TANK	2.20154e-05	0.000551276	0.1295	7	hsa-miR-30e-5p	hsa-miR-30d-5p	hsa-miR-30c-5p	hsa-miR-30b-5p	hsa-miR-30a-5p	hsa-miR-25-3p	hsa-miR-92a-3p
TGFA	2.20154e-05	0.000551276	0.1295	7	hsa-miR-92a-3p	hsa-miR-30e-5p	hsa-miR-30d-5p	hsa-miR-30c-5p	hsa-miR-30a-5p	hsa-miR-30b-5p	hsa-miR-744-5p
FOXO1	2.25969e-05	0.000559786	0.18024	9	hsa-miR-182-5p	hsa-miR-27a-3p	hsa-miR-98-5p	hsa-miR-106b-3p	hsa-miR-132-3p	hsa-miR-15b-5p	hsa-miR-222-3p	hsa-miR-486-5p	hsa-miR-21-5p
GXYLT1	2.25969e-05	0.000559786	0.18024	9	hsa-miR-203a-3p	hsa-miR-143-3p	hsa-miR-142-5p	hsa-miR-92a-3p	hsa-miR-30e-5p	hsa-miR-30c-5p	hsa-miR-30d-5p	hsa-miR-30b-5p	hsa-miR-30a-5p
MAP1B	2.25969e-05	0.000559786	0.18024	9	hsa-miR-132-3p	hsa-miR-222-3p	hsa-miR-30d-5p	hsa-miR-92a-3p	hsa-miR-151a-3p	hsa-miR-25-3p	hsa-miR-26a-5p	hsa-miR-26b-5p	hsa-miR-27a-3p
NR2C2	2.25969e-05	0.000559786	0.18024	9	hsa-miR-21-5p	hsa-miR-26b-5p	hsa-miR-143-3p	hsa-miR-93-5p	hsa-miR-10a-5p	hsa-miR-10b-5p	hsa-miR-16-5p	hsa-miR-15b-5p	hsa-miR-203a-3p
CDK17	2.28913e-05	0.00056118	0.103373	6	hsa-miR-103a-3p	hsa-miR-98-5p	hsa-miR-16-5p	hsa-miR-199a-3p	hsa-miR-503-5p	hsa-miR-15b-5p
COX1	2.28913e-05	0.00056118	0.103373	6	hsa-miR-744-5p	hsa-miR-423-5p	hsa-miR-146b-5p	hsa-miR-92a-3p	hsa-miR-26a-5p	hsa-miR-16-5p
KLF4	2.28913e-05	0.00056118	0.103373	6	hsa-miR-10b-5p	hsa-miR-25-3p	hsa-miR-130a-3p	hsa-miR-103a-3p	hsa-miR-30b-5p	hsa-miR-92a-3p
LDLR	2.28954e-05	0.00056118	0.28456	14	hsa-miR-130a-3p	hsa-miR-93-5p	hsa-miR-30a-5p	hsa-miR-744-5p	hsa-miR-92a-3p	hsa-miR-27a-3p	hsa-miR-30c-5p	hsa-miR-30d-5p	hsa-miR-30b-5p	hsa-miR-30e-5p	hsa-miR-181a-5p	hsa-miR-212-3p	hsa-miR-132-3p	hsa-miR-148a-3p
CDKN2A	2.34359e-05	0.000565451	0.0763371	5	hsa-miR-24-3p	hsa-miR-10b-5p	hsa-miR-192-5p	hsa-miR-16-5p	hsa-miR-423-5p
FUBP1	2.34359e-05	0.000565451	0.0763371	5	hsa-miR-192-5p	hsa-miR-21-5p	hsa-miR-222-3p	hsa-miR-22-3p	hsa-miR-16-5p
IFNE	2.34359e-05	0.000565451	0.0763371	5	hsa-miR-30e-5p	hsa-miR-30d-5p	hsa-miR-30c-5p	hsa-miR-30b-5p	hsa-miR-30a-5p
LYPLAL1	2.34359e-05	0.000565451	0.0763371	5	hsa-miR-30a-5p	hsa-miR-30c-5p	hsa-miR-30d-5p	hsa-miR-30b-5p	hsa-miR-30e-5p
POLR2A	2.34359e-05	0.000565451	0.0763371	5	hsa-miR-744-5p	hsa-miR-10b-5p	hsa-miR-10a-5p	hsa-miR-93-5p	hsa-miR-16-5p
RPS17	2.34359e-05	0.000565451	0.0763371	5	hsa-miR-222-3p	hsa-miR-30d-5p	hsa-miR-148a-3p	hsa-miR-30a-5p	hsa-miR-16-5p
PDCD10	2.52447e-05	0.000607513	0.158042	8	hsa-miR-30b-5p	hsa-miR-30a-5p	hsa-miR-26b-5p	hsa-miR-26a-5p	hsa-miR-203a-3p	hsa-miR-30c-5p	hsa-miR-30d-5p	hsa-miR-30e-5p
PIK3CG	2.63327e-05	0.000632053	0.132908	7	hsa-miR-126-3p	hsa-miR-26b-5p	hsa-miR-27a-3p	hsa-miR-10a-5p	hsa-miR-127-3p	hsa-miR-125a-5p	hsa-miR-26a-5p
SH3PXD2A	2.74035e-05	0.000656055	0.229879	11	hsa-miR-93-5p	hsa-miR-24-3p	hsa-miR-148a-3p	hsa-miR-30e-3p	hsa-miR-30a-3p	hsa-miR-92a-3p	hsa-miR-30e-5p	hsa-miR-30d-5p	hsa-miR-30c-5p	hsa-miR-30a-5p	hsa-miR-30b-5p
PPP1R15B	2.80974e-05	0.000670934	0.289672	14	hsa-miR-221-3p	hsa-miR-93-5p	hsa-miR-130a-3p	hsa-miR-30e-5p	hsa-miR-30d-5p	hsa-miR-30c-5p	hsa-miR-30b-5p	hsa-miR-30a-5p	hsa-miR-10b-5p	hsa-miR-10a-5p	hsa-miR-98-5p	hsa-miR-101-3p	hsa-miR-26b-5p	hsa-miR-26a-5p
B4GALT1	2.87232e-05	0.000679301	0.185541	9	hsa-miR-16-5p	hsa-miR-15b-5p	hsa-miR-185-5p	hsa-miR-125a-5p	hsa-miR-30d-5p	hsa-miR-30e-5p	hsa-miR-30c-5p	hsa-miR-30b-5p	hsa-miR-30a-5p
CPOX	2.88877e-05	0.000679301	0.107349	6	hsa-miR-98-5p	hsa-miR-30a-5p	hsa-miR-15b-5p	hsa-miR-30c-5p	hsa-miR-181a-5p	hsa-miR-93-5p
GNAL	2.88877e-05	0.000679301	0.107349	6	hsa-miR-10a-5p	hsa-miR-16-5p	hsa-miR-30e-3p	hsa-miR-30a-3p	hsa-miR-15b-5p	hsa-miR-409-3p
ITGA5	2.88877e-05	0.000679301	0.107349	6	hsa-miR-92a-3p	hsa-miR-98-5p	hsa-miR-148a-3p	hsa-miR-30e-3p	hsa-miR-30a-3p	hsa-miR-26a-5p
PRDM4	2.88877e-05	0.000679301	0.107349	6	hsa-miR-192-5p	hsa-miR-103a-3p	hsa-miR-98-5p	hsa-miR-16-5p	hsa-miR-503-5p	hsa-miR-15b-5p
RPS3	2.88877e-05	0.000679301	0.107349	6	hsa-miR-106b-3p	hsa-miR-30e-3p	hsa-miR-15b-5p	hsa-miR-182-5p	hsa-miR-30c-5p	hsa-miR-16-5p
EPG5	3.13254e-05	0.00073476	0.136316	7	hsa-miR-26a-5p	hsa-miR-24-3p	hsa-miR-30e-5p	hsa-miR-30d-5p	hsa-miR-30c-5p	hsa-miR-30a-5p	hsa-miR-30b-5p
ARHGAP32	3.25943e-05	0.00075876	0.0811081	5	hsa-miR-132-3p	hsa-miR-423-5p	hsa-miR-93-5p	hsa-miR-16-5p	hsa-miR-15b-5p
RNF135	3.25943e-05	0.00075876	0.0811081	5	hsa-miR-30a-5p	hsa-miR-30c-5p	hsa-miR-30d-5p	hsa-miR-30b-5p	hsa-miR-30e-5p
SLC39A6	3.25943e-05	0.00075876	0.0811081	5	hsa-miR-26b-5p	hsa-miR-101-3p	hsa-miR-126-3p	hsa-miR-144-3p	hsa-miR-92a-3p
SMAD4	3.31245e-05	0.000763367	0.212312	10	hsa-miR-26a-5p	hsa-miR-92a-3p	hsa-miR-203a-3p	hsa-miR-146a-5p	hsa-miR-125a-5p	hsa-miR-130a-3p	hsa-miR-182-5p	hsa-miR-93-5p	hsa-miR-27a-3p	hsa-miR-144-3p
NOTCH2	3.34013e-05	0.000763367	0.164005	8	hsa-miR-16-5p	hsa-miR-181a-5p	hsa-miR-744-5p	hsa-miR-92a-3p	hsa-miR-25-3p	hsa-miR-182-5p	hsa-miR-15b-5p	hsa-miR-146a-5p
C15orf39	3.38633e-05	0.000763367	0.0536745	4	hsa-miR-24-3p	hsa-miR-423-5p	hsa-miR-16-5p	hsa-miR-15b-5p
CFTR	3.38633e-05	0.000763367	0.0536745	4	hsa-miR-509-3p	hsa-miR-132-3p	hsa-miR-101-3p	hsa-miR-144-3p
MMP13	3.38633e-05	0.000763367	0.0536745	4	hsa-miR-27a-3p	hsa-miR-143-3p	hsa-miR-132-3p	hsa-miR-127-3p
NCSTN	3.38633e-05	0.000763367	0.0536745	4	hsa-miR-21-5p	hsa-miR-10a-5p	hsa-miR-24-3p	hsa-miR-16-5p
NT5DC2	3.38633e-05	0.000763367	0.0536745	4	hsa-miR-26b-5p	hsa-miR-423-3p	hsa-miR-221-3p	hsa-miR-16-5p
PLOD2	3.38633e-05	0.000763367	0.0536745	4	hsa-miR-221-3p	hsa-miR-98-5p	hsa-miR-26b-5p	hsa-miR-26a-5p
RPS3A	3.38633e-05	0.000763367	0.0536745	4	hsa-miR-16-5p	hsa-miR-15b-5p	hsa-miR-92a-3p	hsa-miR-25-3p
SLC19A2	3.38633e-05	0.000763367	0.0536745	4	hsa-miR-192-5p	hsa-miR-98-5p	hsa-miR-26b-5p	hsa-miR-181a-5p
TKT	3.38633e-05	0.000763367	0.0536745	4	hsa-miR-106b-3p	hsa-miR-30c-5p	hsa-miR-92a-3p	hsa-miR-26a-5p
TUBA1A	3.38633e-05	0.000763367	0.0536745	4	hsa-miR-30a-3p	hsa-miR-744-5p	hsa-miR-10a-5p	hsa-miR-16-5p
ZYX	3.38633e-05	0.000763367	0.0536745	4	hsa-miR-16-5p	hsa-miR-103a-3p	hsa-miR-423-5p	hsa-miR-221-3p
FAM91A1	3.60867e-05	0.000811512	0.111325	6	hsa-miR-30a-5p	hsa-miR-30c-5p	hsa-miR-30d-5p	hsa-miR-30b-5p	hsa-miR-30e-5p	hsa-miR-92a-3p
DPY19L3	3.7073e-05	0.000829665	0.139724	7	hsa-miR-27a-3p	hsa-miR-30a-5p	hsa-miR-30b-5p	hsa-miR-30c-5p	hsa-miR-30d-5p	hsa-miR-30e-5p	hsa-miR-378a-3p
ZXDB	3.7073e-05	0.000829665	0.139724	7	hsa-miR-24-3p	hsa-miR-30a-5p	hsa-miR-30c-5p	hsa-miR-30d-5p	hsa-miR-30b-5p	hsa-miR-30e-5p	hsa-miR-199a-3p
RAD23B	3.82433e-05	0.000853793	0.166987	8	hsa-miR-30a-5p	hsa-miR-92a-3p	hsa-miR-16-5p	hsa-miR-15b-5p	hsa-miR-30c-5p	hsa-miR-30d-5p	hsa-miR-30b-5p	hsa-miR-30e-5p
AVL9	3.90137e-05	0.000868898	0.238553	11	hsa-miR-103a-3p	hsa-miR-16-5p	hsa-miR-15b-5p	hsa-miR-24-3p	hsa-miR-146b-5p	hsa-miR-146a-5p	hsa-miR-30e-5p	hsa-miR-30c-5p	hsa-miR-30d-5p	hsa-miR-30b-5p	hsa-miR-30a-5p
CEP55	4.36595e-05	0.000963142	0.169969	8	hsa-miR-192-5p	hsa-miR-103a-3p	hsa-miR-16-5p	hsa-miR-27a-3p	hsa-miR-148a-3p	hsa-miR-130a-3p	hsa-miR-15b-5p	hsa-miR-199a-3p
TMTC3	4.36595e-05	0.000963142	0.169969	8	hsa-miR-192-5p	hsa-miR-101-3p	hsa-miR-27a-3p	hsa-miR-16-5p	hsa-miR-144-3p	hsa-miR-98-5p	hsa-miR-26b-5p	hsa-miR-26a-5p
BTN3A3	4.3661e-05	0.000963142	0.143132	7	hsa-miR-26b-5p	hsa-miR-21-5p	hsa-miR-15b-5p	hsa-miR-16-5p	hsa-miR-503-5p	hsa-miR-22-3p	hsa-miR-93-5p
H6PD	4.3661e-05	0.000963142	0.143132	7	hsa-miR-30a-5p	hsa-miR-30c-5p	hsa-miR-30d-5p	hsa-miR-30b-5p	hsa-miR-30e-5p	hsa-miR-10b-5p	hsa-miR-10a-5p
APC	4.43064e-05	0.000963611	0.0858792	5	hsa-miR-210-3p	hsa-miR-27a-3p	hsa-miR-192-5p	hsa-miR-21-5p	hsa-miR-148a-3p
ASB3	4.43064e-05	0.000963611	0.0858792	5	hsa-miR-30a-5p	hsa-miR-30c-5p	hsa-miR-30d-5p	hsa-miR-30b-5p	hsa-miR-30e-5p
CREM	4.43064e-05	0.000963611	0.0858792	5	hsa-miR-30e-5p	hsa-miR-30d-5p	hsa-miR-30c-5p	hsa-miR-30b-5p	hsa-miR-30a-5p
MDN1	4.43064e-05	0.000963611	0.0858792	5	hsa-miR-16-5p	hsa-miR-222-3p	hsa-miR-92a-3p	hsa-miR-146b-5p	hsa-miR-146a-5p
PAK1	4.43064e-05	0.000963611	0.0858792	5	hsa-miR-26b-5p	hsa-miR-423-5p	hsa-miR-221-3p	hsa-miR-98-5p	hsa-miR-30c-5p
ST3GAL5	4.43064e-05	0.000963611	0.0858792	5	hsa-miR-30e-5p	hsa-miR-30d-5p	hsa-miR-30c-5p	hsa-miR-30b-5p	hsa-miR-30a-5p
CAMKV	4.46597e-05	0.000969021	0.115301	6	hsa-miR-30b-5p	hsa-miR-30c-5p	hsa-miR-92a-3p	hsa-miR-30a-5p	hsa-miR-26a-5p	hsa-miR-16-5p
NUP50	4.52876e-05	0.000980351	0.196144	9	hsa-miR-103a-3p	hsa-miR-16-5p	hsa-miR-203a-3p	hsa-miR-15b-5p	hsa-miR-182-5p	hsa-miR-503-5p	hsa-miR-212-3p	hsa-miR-132-3p	hsa-miR-140-3p
MLXIP	5.03113e-05	0.00101377	0.245059	11	hsa-miR-98-5p	hsa-miR-26b-5p	hsa-miR-30e-5p	hsa-miR-30d-5p	hsa-miR-30c-5p	hsa-miR-30b-5p	hsa-miR-30a-5p	hsa-miR-93-5p	hsa-miR-16-5p	hsa-miR-15b-5p	hsa-miR-140-3p
LARP1	5.07026e-05	0.00101377	0.266385	12	hsa-miR-16-5p	hsa-miR-744-5p	hsa-miR-92a-3p	hsa-miR-30e-5p	hsa-miR-30d-5p	hsa-miR-30b-5p	hsa-miR-30a-5p	hsa-miR-30c-5p	hsa-miR-503-5p	hsa-miR-26a-5p	hsa-miR-26b-5p	hsa-miR-423-5p
BAG3	5.08802e-05	0.00101377	0.0318071	3	hsa-miR-26b-5p	hsa-miR-221-3p	hsa-miR-143-3p
CEP85	5.08802e-05	0.00101377	0.0318071	3	hsa-miR-26b-5p	hsa-miR-92a-3p	hsa-miR-25-3p
CORO1A	5.08802e-05	0.00101377	0.0318071	3	hsa-miR-221-3p	hsa-miR-222-3p	hsa-miR-24-3p
EDC4	5.08802e-05	0.00101377	0.0318071	3	hsa-miR-16-5p	hsa-miR-15b-5p	hsa-miR-92a-3p
EIF3K	5.08802e-05	0.00101377	0.0318071	3	hsa-miR-16-5p	hsa-miR-744-5p	hsa-miR-92a-3p
FAM3A	5.08802e-05	0.00101377	0.0318071	3	hsa-miR-26b-5p	hsa-miR-92a-3p	hsa-miR-423-5p
FRZB	5.08802e-05	0.00101377	0.0318071	3	hsa-miR-30b-5p	hsa-miR-744-5p	hsa-miR-451a
GPD1L	5.08802e-05	0.00101377	0.0318071	3	hsa-miR-210-3p	hsa-miR-21-5p	hsa-miR-181a-5p
HSPH1	5.08802e-05	0.00101377	0.0318071	3	hsa-miR-16-5p	hsa-miR-30c-5p	hsa-miR-92a-3p
NFKB2	5.08802e-05	0.00101377	0.0318071	3	hsa-miR-98-5p	hsa-miR-423-5p	hsa-miR-143-3p
NPR3	5.08802e-05	0.00101377	0.0318071	3	hsa-miR-16-5p	hsa-miR-30a-5p	hsa-miR-98-5p
NSMAF	5.08802e-05	0.00101377	0.0318071	3	hsa-miR-26b-5p	hsa-miR-92a-3p	hsa-miR-25-3p
NTHL1	5.08802e-05	0.00101377	0.0318071	3	hsa-miR-16-5p	hsa-miR-93-5p	hsa-miR-92a-3p
OSR1	5.08802e-05	0.00101377	0.0318071	3	hsa-miR-93-5p	hsa-miR-21-5p	hsa-miR-451a
PCOLCE2	5.08802e-05	0.00101377	0.0318071	3	hsa-miR-192-5p	hsa-miR-26b-5p	hsa-miR-182-5p
POLRMT	5.08802e-05	0.00101377	0.0318071	3	hsa-miR-30e-5p	hsa-miR-30b-5p	hsa-miR-92a-3p
PYGL	5.08802e-05	0.00101377	0.0318071	3	hsa-miR-10a-5p	hsa-miR-93-5p	hsa-miR-92a-3p
RBM17	5.08802e-05	0.00101377	0.0318071	3	hsa-miR-125a-5p	hsa-miR-10a-5p	hsa-miR-10b-5p
RGS3	5.08802e-05	0.00101377	0.0318071	3	hsa-miR-126-3p	hsa-miR-26b-5p	hsa-miR-25-3p
RPL13	5.08802e-05	0.00101377	0.0318071	3	hsa-miR-16-5p	hsa-miR-744-5p	hsa-miR-26a-5p
RPL39	5.08802e-05	0.00101377	0.0318071	3	hsa-miR-26b-5p	hsa-miR-30c-5p	hsa-miR-92a-3p
S100A1	5.08802e-05	0.00101377	0.0318071	3	hsa-miR-132-3p	hsa-miR-181a-5p	hsa-miR-26b-5p
SASS6	5.08802e-05	0.00101377	0.0318071	3	hsa-miR-192-5p	hsa-miR-26b-5p	hsa-miR-26a-5p
SMG6	5.08802e-05	0.00101377	0.0318071	3	hsa-miR-26b-5p	hsa-miR-185-5p	hsa-miR-93-5p
STUB1	5.08802e-05	0.00101377	0.0318071	3	hsa-miR-30a-5p	hsa-miR-26b-5p	hsa-miR-21-5p
STXBP1	5.08802e-05	0.00101377	0.0318071	3	hsa-miR-378a-3p	hsa-miR-15b-5p	hsa-miR-25-3p
TMED1	5.08802e-05	0.00101377	0.0318071	3	hsa-miR-30a-5p	hsa-miR-486-5p	hsa-miR-16-5p
TRMT2A	5.08802e-05	0.00101377	0.0318071	3	hsa-miR-26b-5p	hsa-miR-744-5p	hsa-miR-125a-5p
TSHZ3	5.08802e-05	0.00101377	0.0318071	3	hsa-miR-21-5p	hsa-miR-30b-5p	hsa-miR-25-3p
UBE2L3	5.08802e-05	0.00101377	0.0318071	3	hsa-miR-423-5p	hsa-miR-93-5p	hsa-miR-125a-5p
UFSP2	5.08802e-05	0.00101377	0.0318071	3	hsa-miR-26b-5p	hsa-miR-92a-3p	hsa-miR-16-5p
USP18	5.08802e-05	0.00101377	0.0318071	3	hsa-miR-221-3p	hsa-miR-192-5p	hsa-miR-26b-5p
UXT	5.08802e-05	0.00101377	0.0318071	3	hsa-miR-26b-5p	hsa-miR-16-5p	hsa-miR-30c-5p
WDR74	5.08802e-05	0.00101377	0.0318071	3	hsa-miR-98-5p	hsa-miR-30a-5p	hsa-miR-10a-5p
YY1AP1	5.08802e-05	0.00101377	0.0318071	3	hsa-miR-222-3p	hsa-miR-16-5p	hsa-miR-132-3p
AGPAT5	5.11818e-05	0.0010176	0.14654	7	hsa-miR-192-5p	hsa-miR-16-5p	hsa-miR-15b-5p	hsa-miR-30c-5p	hsa-miR-92a-3p	hsa-miR-26b-5p	hsa-miR-26a-5p
MYLIP	5.46572e-05	0.00106995	0.247228	11	hsa-miR-92a-3p	hsa-miR-93-5p	hsa-miR-25-3p	hsa-miR-221-3p	hsa-miR-222-3p	hsa-miR-30e-5p	hsa-miR-30d-5p	hsa-miR-30c-5p	hsa-miR-30b-5p	hsa-miR-30a-5p	hsa-miR-130a-3p
NCOA3	5.46572e-05	0.00106995	0.247228	11	hsa-miR-98-5p	hsa-miR-21-5p	hsa-miR-192-5p	hsa-miR-744-5p	hsa-miR-93-5p	hsa-miR-181a-5p	hsa-miR-30e-5p	hsa-miR-30c-5p	hsa-miR-30b-5p	hsa-miR-30a-5p	hsa-miR-30d-5p
ABCG2	5.47931e-05	0.00106995	0.119277	6	hsa-miR-192-5p	hsa-miR-26b-5p	hsa-miR-10a-5p	hsa-miR-181a-5p	hsa-miR-222-3p	hsa-miR-212-3p
SHROOM3	5.47931e-05	0.00106995	0.119277	6	hsa-miR-24-3p	hsa-miR-30e-5p	hsa-miR-30d-5p	hsa-miR-30c-5p	hsa-miR-30b-5p	hsa-miR-30a-5p
ADARB1	5.5432e-05	0.00106995	0.0596383	4	hsa-miR-148a-3p	hsa-miR-93-5p	hsa-miR-26b-5p	hsa-miR-140-3p
C6orf62	5.5432e-05	0.00106995	0.0596383	4	hsa-miR-192-5p	hsa-miR-744-5p	hsa-miR-93-5p	hsa-miR-92a-3p
CKAP5	5.5432e-05	0.00106995	0.0596383	4	hsa-miR-103a-3p	hsa-miR-21-5p	hsa-miR-16-5p	hsa-miR-15b-5p
DHX30	5.5432e-05	0.00106995	0.0596383	4	hsa-miR-26b-5p	hsa-miR-15b-5p	hsa-miR-92a-3p	hsa-miR-16-5p
IKBKB	5.5432e-05	0.00106995	0.0596383	4	hsa-miR-151a-3p	hsa-miR-503-5p	hsa-miR-451a	hsa-miR-148a-3p
MGMT	5.5432e-05	0.00106995	0.0596383	4	hsa-miR-221-3p	hsa-miR-222-3p	hsa-miR-409-3p	hsa-miR-127-3p
NFKBIA	5.5432e-05	0.00106995	0.0596383	4	hsa-miR-30e-3p	hsa-miR-24-3p	hsa-miR-126-3p	hsa-miR-93-5p
RPS8	5.5432e-05	0.00106995	0.0596383	4	hsa-miR-30e-5p	hsa-miR-181a-5p	hsa-miR-10b-5p	hsa-miR-92a-3p
SMARCA4	5.5432e-05	0.00106995	0.0596383	4	hsa-miR-21-5p	hsa-miR-98-5p	hsa-miR-222-3p	hsa-miR-16-5p
TNF	5.5432e-05	0.00106995	0.0596383	4	hsa-miR-203a-3p	hsa-miR-130a-3p	hsa-miR-143-3p	hsa-miR-24-3p
RAP2C	5.62268e-05	0.00108304	0.201445	9	hsa-miR-423-3p	hsa-miR-26b-5p	hsa-miR-24-3p	hsa-miR-93-5p	hsa-miR-142-5p	hsa-miR-144-3p	hsa-miR-101-3p	hsa-miR-16-5p	hsa-miR-15b-5p
MAPK9	5.90321e-05	0.00112076	0.0906503	5	hsa-miR-93-5p	hsa-miR-199a-3p	hsa-miR-192-5p	hsa-miR-92a-3p	hsa-miR-203a-3p
PCDH10	5.90321e-05	0.00112076	0.0906503	5	hsa-miR-30e-5p	hsa-miR-30c-5p	hsa-miR-30d-5p	hsa-miR-30b-5p	hsa-miR-30a-5p
PCNT	5.90321e-05	0.00112076	0.0906503	5	hsa-miR-30a-5p	hsa-miR-26b-5p	hsa-miR-30e-5p	hsa-miR-30b-5p	hsa-miR-222-3p
POM121	5.90321e-05	0.00112076	0.0906503	5	hsa-miR-98-5p	hsa-miR-423-3p	hsa-miR-222-3p	hsa-miR-30c-5p	hsa-miR-140-3p
RNF122	5.90321e-05	0.00112076	0.0906503	5	hsa-miR-30e-5p	hsa-miR-30d-5p	hsa-miR-30c-5p	hsa-miR-30b-5p	hsa-miR-30a-5p
STRADB	5.90321e-05	0.00112076	0.0906503	5	hsa-miR-26a-5p	hsa-miR-24-3p	hsa-miR-16-5p	hsa-miR-26b-5p	hsa-miR-15b-5p
TRAP1	5.90321e-05	0.00112076	0.0906503	5	hsa-miR-16-5p	hsa-miR-222-3p	hsa-miR-92a-3p	hsa-miR-26a-5p	hsa-miR-25-3p
PCGF5	5.97341e-05	0.00113177	0.149948	7	hsa-miR-192-5p	hsa-miR-92a-3p	hsa-miR-30a-5p	hsa-miR-30c-5p	hsa-miR-30d-5p	hsa-miR-30b-5p	hsa-miR-30e-5p
PRKAA1	6.38995e-05	0.00120822	0.178915	8	hsa-miR-30a-5p	hsa-miR-30e-5p	hsa-miR-26a-5p	hsa-miR-26b-5p	hsa-miR-101-3p	hsa-miR-130a-3p	hsa-miR-16-5p	hsa-miR-15b-5p
DDX6	6.43286e-05	0.00121386	0.251565	11	hsa-miR-26b-5p	hsa-miR-92a-3p	hsa-miR-16-5p	hsa-miR-143-3p	hsa-miR-222-3p	hsa-miR-221-3p	hsa-miR-148a-3p	hsa-miR-192-5p	hsa-miR-22-3p	hsa-miR-130a-3p	hsa-miR-28-3p
HABP4	6.66881e-05	0.00125328	0.123253	6	hsa-miR-130a-3p	hsa-miR-30e-5p	hsa-miR-30d-5p	hsa-miR-30c-5p	hsa-miR-30b-5p	hsa-miR-30a-5p
SOBP	6.66881e-05	0.00125328	0.123253	6	hsa-miR-30a-5p	hsa-miR-30c-5p	hsa-miR-30d-5p	hsa-miR-30b-5p	hsa-miR-30e-5p	hsa-miR-432-5p
MYBL2	6.94235e-05	0.00130204	0.153356	7	hsa-miR-30e-5p	hsa-miR-423-5p	hsa-miR-92a-3p	hsa-miR-30d-5p	hsa-miR-30c-5p	hsa-miR-30b-5p	hsa-miR-30a-5p
PLEKHA1	6.96937e-05	0.00130447	0.253734	11	hsa-miR-93-5p	hsa-miR-26b-5p	hsa-miR-21-5p	hsa-miR-25-3p	hsa-miR-92a-3p	hsa-miR-16-5p	hsa-miR-103a-3p	hsa-miR-15b-5p	hsa-miR-503-5p	hsa-miR-101-3p	hsa-miR-143-3p
PAPD5	7.05426e-05	0.0013177	0.231397	10	hsa-miR-192-5p	hsa-miR-10a-5p	hsa-miR-181a-5p	hsa-miR-92a-3p	hsa-miR-30a-5p	hsa-miR-30c-5p	hsa-miR-30d-5p	hsa-miR-30b-5p	hsa-miR-30e-5p	hsa-miR-93-5p
MTMR3	7.21763e-05	0.00134011	0.181897	8	hsa-miR-181a-5p	hsa-miR-423-5p	hsa-miR-106b-3p	hsa-miR-93-5p	hsa-miR-16-5p	hsa-miR-103a-3p	hsa-miR-15b-5p	hsa-miR-503-5p
RPS24	7.21763e-05	0.00134011	0.181897	8	hsa-miR-221-3p	hsa-miR-92a-3p	hsa-miR-27a-3p	hsa-miR-26a-5p	hsa-miR-16-5p	hsa-miR-103a-3p	hsa-miR-140-3p	hsa-miR-409-3p
UGDH	7.21763e-05	0.00134011	0.181897	8	hsa-miR-16-5p	hsa-miR-30a-5p	hsa-miR-26b-5p	hsa-miR-24-3p	hsa-miR-92a-3p	hsa-miR-10b-5p	hsa-miR-10a-5p	hsa-miR-25-3p
AKIRIN1	7.67813e-05	0.00141769	0.209397	9	hsa-miR-27a-3p	hsa-miR-144-3p	hsa-miR-26a-5p	hsa-miR-26b-5p	hsa-miR-30d-5p	hsa-miR-30b-5p	hsa-miR-30a-5p	hsa-miR-30c-5p	hsa-miR-30e-5p
NRBP1	7.67813e-05	0.00141769	0.209397	9	hsa-miR-26b-5p	hsa-miR-30a-5p	hsa-miR-93-5p	hsa-miR-30c-5p	hsa-miR-30d-5p	hsa-miR-30b-5p	hsa-miR-30e-5p	hsa-miR-27a-3p	hsa-miR-103a-3p
ARNTL2	7.72727e-05	0.00141769	0.0954213	5	hsa-miR-192-5p	hsa-miR-25-3p	hsa-miR-92a-3p	hsa-miR-26b-5p	hsa-miR-26a-5p
GTF2E2	7.72727e-05	0.00141769	0.0954213	5	hsa-miR-30e-5p	hsa-miR-30d-5p	hsa-miR-30c-5p	hsa-miR-30b-5p	hsa-miR-30a-5p
NOB1	7.72727e-05	0.00141769	0.0954213	5	hsa-miR-16-5p	hsa-miR-192-5p	hsa-miR-10a-5p	hsa-miR-93-5p	hsa-miR-744-5p
SAPCD2	7.72727e-05	0.00141769	0.0954213	5	hsa-miR-222-3p	hsa-miR-221-3p	hsa-miR-486-5p	hsa-miR-10b-5p	hsa-miR-10a-5p
PDIK1L	8.03629e-05	0.00146654	0.156764	7	hsa-miR-221-3p	hsa-miR-92a-3p	hsa-miR-22-3p	hsa-miR-16-5p	hsa-miR-15b-5p	hsa-miR-148a-3p	hsa-miR-222-3p
ROCK2	8.05613e-05	0.00146654	0.127228	6	hsa-miR-203a-3p	hsa-miR-30b-5p	hsa-miR-30c-5p	hsa-miR-30e-5p	hsa-miR-30d-5p	hsa-miR-30a-5p
WNT5A	8.05613e-05	0.00146654	0.127228	6	hsa-miR-30a-5p	hsa-miR-21-5p	hsa-miR-16-5p	hsa-miR-92a-3p	hsa-miR-26b-5p	hsa-miR-26a-5p
SF3B3	8.05686e-05	0.00146654	0.299109	13	hsa-miR-30a-5p	hsa-miR-26b-5p	hsa-miR-423-5p	hsa-miR-503-5p	hsa-miR-423-3p	hsa-miR-15b-5p	hsa-miR-222-3p	hsa-miR-221-3p	hsa-miR-10a-5p	hsa-miR-92a-3p	hsa-miR-30a-3p	hsa-miR-16-5p	hsa-miR-93-5p
SETD1B	8.42018e-05	0.00152967	0.2803	12	hsa-miR-151a-5p	hsa-miR-103a-3p	hsa-miR-27a-3p	hsa-miR-16-5p	hsa-miR-222-3p	hsa-miR-92a-3p	hsa-miR-25-3p	hsa-miR-15b-5p	hsa-miR-21-5p	hsa-miR-744-5p	hsa-miR-503-5p	hsa-miR-185-5p
AGPAT3	8.55541e-05	0.00153023	0.0656022	4	hsa-miR-744-5p	hsa-miR-26b-5p	hsa-miR-24-3p	hsa-miR-27a-3p
AURKB	8.55541e-05	0.00153023	0.0656022	4	hsa-miR-24-3p	hsa-miR-16-5p	hsa-miR-148a-3p	hsa-miR-92a-3p
CASP7	8.55541e-05	0.00153023	0.0656022	4	hsa-miR-132-3p	hsa-miR-192-5p	hsa-miR-26b-5p	hsa-miR-146a-5p
CCT3	8.55541e-05	0.00153023	0.0656022	4	hsa-miR-151a-5p	hsa-miR-103a-3p	hsa-miR-16-5p	hsa-miR-221-3p
DOCK5	8.55541e-05	0.00153023	0.0656022	4	hsa-miR-21-5p	hsa-miR-98-5p	hsa-miR-16-5p	hsa-miR-222-3p
ND6	8.55541e-05	0.00153023	0.0656022	4	hsa-miR-99b-5p	hsa-miR-125a-5p	hsa-miR-10b-5p	hsa-miR-30c-5p
RBM15B	8.55541e-05	0.00153023	0.0656022	4	hsa-miR-16-5p	hsa-miR-423-3p	hsa-miR-222-3p	hsa-miR-182-5p
RLF	8.55541e-05	0.00153023	0.0656022	4	hsa-miR-181a-5p	hsa-miR-182-5p	hsa-miR-26a-5p	hsa-miR-26b-5p
CDK6	8.73296e-05	0.00155898	0.320343	14	hsa-miR-16-5p	hsa-miR-30a-3p	hsa-miR-21-5p	hsa-miR-185-5p	hsa-miR-203a-3p	hsa-miR-26a-5p	hsa-miR-26b-5p	hsa-miR-103a-3p	hsa-miR-22-3p	hsa-miR-378a-3p	hsa-miR-140-3p	hsa-miR-15b-5p	hsa-miR-222-3p	hsa-miR-221-3p
HSP90AA1	9.17943e-05	0.00163553	0.238553	10	hsa-miR-16-5p	hsa-miR-378a-3p	hsa-miR-30e-5p	hsa-miR-185-5p	hsa-miR-222-3p	hsa-miR-10a-5p	hsa-miR-30c-5p	hsa-miR-25-3p	hsa-miR-101-3p	hsa-miR-148a-3p
SMARCA5	9.26722e-05	0.00164484	0.160171	7	hsa-miR-101-3p	hsa-miR-99b-5p	hsa-miR-25-3p	hsa-miR-92a-3p	hsa-miR-103a-3p	hsa-miR-144-3p	hsa-miR-151a-5p
TMCC1	9.26722e-05	0.00164484	0.160171	7	hsa-miR-103a-3p	hsa-miR-16-5p	hsa-miR-181a-5p	hsa-miR-222-3p	hsa-miR-221-3p	hsa-miR-26a-5p	hsa-miR-26b-5p
MBNL1	9.5189e-05	0.00168628	0.262409	11	hsa-miR-30a-5p	hsa-miR-21-5p	hsa-miR-221-3p	hsa-miR-92a-3p	hsa-miR-30b-5p	hsa-miR-30e-5p	hsa-miR-130a-3p	hsa-miR-101-3p	hsa-miR-203a-3p	hsa-miR-144-3p	hsa-miR-10b-5p
GNA13	9.66449e-05	0.00170555	0.131204	6	hsa-miR-30b-5p	hsa-miR-30a-5p	hsa-miR-26b-5p	hsa-miR-30d-5p	hsa-miR-30e-5p	hsa-miR-30c-5p
SNX4	9.66449e-05	0.00170555	0.131204	6	hsa-miR-125a-5p	hsa-miR-10a-5p	hsa-miR-203a-3p	hsa-miR-10b-5p	hsa-miR-222-3p	hsa-miR-221-3p
BTBD1	9.95695e-05	0.00173731	0.100192	5	hsa-miR-30e-5p	hsa-miR-30d-5p	hsa-miR-30b-5p	hsa-miR-30c-5p	hsa-miR-30a-5p
CDC42SE2	9.95695e-05	0.00173731	0.100192	5	hsa-miR-16-5p	hsa-miR-103a-3p	hsa-miR-15b-5p	hsa-miR-203a-3p	hsa-miR-503-5p
MKRN3	9.95695e-05	0.00173731	0.100192	5	hsa-miR-30a-5p	hsa-miR-30c-5p	hsa-miR-30d-5p	hsa-miR-30b-5p	hsa-miR-30e-5p
MMP9	9.95695e-05	0.00173731	0.100192	5	hsa-miR-451a	hsa-miR-21-5p	hsa-miR-132-3p	hsa-miR-15b-5p	hsa-miR-143-3p
SETD3	9.95695e-05	0.00173731	0.100192	5	hsa-miR-30e-5p	hsa-miR-30d-5p	hsa-miR-30b-5p	hsa-miR-30c-5p	hsa-miR-30a-5p
TLL1	9.95695e-05	0.00173731	0.100192	5	hsa-miR-503-5p	hsa-miR-15b-5p	hsa-miR-16-5p	hsa-miR-146b-5p	hsa-miR-146a-5p
DCBLD2	0.000102539	0.00177574	0.190843	8	hsa-miR-192-5p	hsa-miR-26b-5p	hsa-miR-451a	hsa-miR-101-3p	hsa-miR-130a-3p	hsa-miR-144-3p	hsa-miR-181a-5p	hsa-miR-93-5p
ENTPD1	0.000102539	0.00177574	0.190843	8	hsa-miR-16-5p	hsa-miR-15b-5p	hsa-miR-103a-3p	hsa-miR-30e-5p	hsa-miR-30d-5p	hsa-miR-30c-5p	hsa-miR-30b-5p	hsa-miR-30a-5p
TAF13	0.000102539	0.00177574	0.190843	8	hsa-miR-26b-5p	hsa-miR-26a-5p	hsa-miR-142-5p	hsa-miR-103a-3p	hsa-miR-16-5p	hsa-miR-15b-5p	hsa-miR-101-3p	hsa-miR-144-3p
TMEM30A	0.000102539	0.00177574	0.190843	8	hsa-miR-192-5p	hsa-miR-27a-3p	hsa-miR-26b-5p	hsa-miR-130a-3p	hsa-miR-99b-5p	hsa-miR-28-3p	hsa-miR-26a-5p	hsa-miR-181a-5p
ELOVL5	0.000106479	0.0018371	0.163579	7	hsa-miR-192-5p	hsa-miR-30a-5p	hsa-miR-16-5p	hsa-miR-30d-5p	hsa-miR-30c-5p	hsa-miR-30b-5p	hsa-miR-30e-5p
MTRNR2L10	0.000106479	0.0018371	0.163579	7	hsa-miR-30e-5p	hsa-miR-30d-5p	hsa-miR-30c-5p	hsa-miR-30b-5p	hsa-miR-30a-5p	hsa-miR-10b-5p	hsa-miR-10a-5p
SOX4	0.000110463	0.0019023	0.308284	13	hsa-miR-151a-5p	hsa-miR-30b-5p	hsa-miR-98-5p	hsa-miR-30c-5p	hsa-miR-30a-5p	hsa-miR-30d-5p	hsa-miR-30e-5p	hsa-miR-93-5p	hsa-miR-130a-3p	hsa-miR-25-3p	hsa-miR-92a-3p	hsa-miR-132-3p	hsa-miR-212-3p
GALNT7	0.000115187	0.00197266	0.13518	6	hsa-miR-16-5p	hsa-miR-30a-5p	hsa-miR-378a-3p	hsa-miR-26b-5p	hsa-miR-25-3p	hsa-miR-92a-3p
LRRC8B	0.000115187	0.00197266	0.13518	6	hsa-miR-423-3p	hsa-miR-30a-5p	hsa-miR-30c-5p	hsa-miR-30d-5p	hsa-miR-30b-5p	hsa-miR-30e-5p
NARF	0.000115187	0.00197266	0.13518	6	hsa-miR-98-5p	hsa-miR-24-3p	hsa-miR-16-5p	hsa-miR-423-3p	hsa-miR-92a-3p	hsa-miR-25-3p
NPM1	0.000121917	0.00198991	0.166987	7	hsa-miR-125a-5p	hsa-miR-15b-5p	hsa-miR-93-5p	hsa-miR-92a-3p	hsa-miR-25-3p	hsa-miR-144-3p	hsa-miR-182-5p
PABPC1	0.000121917	0.00198991	0.166987	7	hsa-miR-30a-5p	hsa-miR-744-5p	hsa-miR-423-5p	hsa-miR-423-3p	hsa-miR-181a-5p	hsa-miR-10b-5p	hsa-miR-10a-5p
PPP1CC	0.000121917	0.00198991	0.166987	7	hsa-miR-30a-5p	hsa-miR-185-5p	hsa-miR-15b-5p	hsa-miR-92a-3p	hsa-miR-26b-5p	hsa-miR-26a-5p	hsa-miR-101-3p
ABCB10	0.000125034	0.00198991	0.0397589	3	hsa-miR-192-5p	hsa-miR-30a-5p	hsa-miR-24-3p
ABCB9	0.000125034	0.00198991	0.0397589	3	hsa-miR-210-3p	hsa-miR-26a-5p	hsa-miR-24-3p
ADPGK	0.000125034	0.00198991	0.0397589	3	hsa-miR-30a-5p	hsa-miR-26b-5p	hsa-miR-24-3p
ANXA1	0.000125034	0.00198991	0.0397589	3	hsa-miR-30a-5p	hsa-miR-26b-5p	hsa-miR-221-3p
ATF1	0.000125034	0.00198991	0.0397589	3	hsa-miR-192-5p	hsa-miR-182-5p	hsa-miR-30a-5p
BYSL	0.000125034	0.00198991	0.0397589	3	hsa-miR-192-5p	hsa-miR-16-5p	hsa-miR-378a-3p
CAMSAP3	0.000125034	0.00198991	0.0397589	3	hsa-miR-99b-5p	hsa-miR-10b-5p	hsa-miR-16-5p
CASC4	0.000125034	0.00198991	0.0397589	3	hsa-miR-151a-3p	hsa-miR-125a-5p	hsa-miR-30c-5p
CSTF3	0.000125034	0.00198991	0.0397589	3	hsa-miR-24-3p	hsa-miR-378a-3p	hsa-miR-132-3p
DIMT1	0.000125034	0.00198991	0.0397589	3	hsa-miR-192-5p	hsa-miR-101-3p	hsa-miR-210-3p
DOCK10	0.000125034	0.00198991	0.0397589	3	hsa-miR-132-3p	hsa-miR-26b-5p	hsa-miR-21-5p
FBXO5	0.000125034	0.00198991	0.0397589	3	hsa-miR-151a-3p	hsa-miR-192-5p	hsa-miR-26b-5p
GLOD4	0.000125034	0.00198991	0.0397589	3	hsa-miR-10b-5p	hsa-miR-10a-5p	hsa-miR-92a-3p
HDAC6	0.000125034	0.00198991	0.0397589	3	hsa-miR-181a-5p	hsa-miR-22-3p	hsa-miR-675-5p
LARP4	0.000125034	0.00198991	0.0397589	3	hsa-miR-30a-5p	hsa-miR-16-5p	hsa-miR-423-3p
LSS	0.000125034	0.00198991	0.0397589	3	hsa-miR-30a-5p	hsa-miR-10b-5p	hsa-miR-10a-5p
MGEA5	0.000125034	0.00198991	0.0397589	3	hsa-miR-98-5p	hsa-miR-30c-5p	hsa-miR-27a-3p
MIS12	0.000125034	0.00198991	0.0397589	3	hsa-miR-192-5p	hsa-miR-10a-5p	hsa-miR-16-5p
NET1	0.000125034	0.00198991	0.0397589	3	hsa-miR-26b-5p	hsa-miR-24-3p	hsa-miR-22-3p
PKD2	0.000125034	0.00198991	0.0397589	3	hsa-miR-93-5p	hsa-miR-26b-5p	hsa-miR-21-5p
POU2AF1	0.000125034	0.00198991	0.0397589	3	hsa-miR-210-3p	hsa-miR-16-5p	hsa-miR-15b-5p
PSMD4	0.000125034	0.00198991	0.0397589	3	hsa-miR-744-5p	hsa-miR-221-3p	hsa-miR-93-5p
RABGGTB	0.000125034	0.00198991	0.0397589	3	hsa-miR-98-5p	hsa-miR-16-5p	hsa-miR-92a-3p
RAE1	0.000125034	0.00198991	0.0397589	3	hsa-miR-26b-5p	hsa-miR-185-5p	hsa-miR-15b-5p
SLC12A4	0.000125034	0.00198991	0.0397589	3	hsa-miR-30a-5p	hsa-miR-92a-3p	hsa-miR-25-3p
STK33	0.000125034	0.00198991	0.0397589	3	hsa-miR-103a-3p	hsa-miR-16-5p	hsa-miR-10b-5p
TELO2	0.000125034	0.00198991	0.0397589	3	hsa-miR-30a-5p	hsa-miR-16-5p	hsa-miR-93-5p
TICAM2	0.000125034	0.00198991	0.0397589	3	hsa-miR-192-5p	hsa-miR-30a-5p	hsa-miR-21-5p
TUBGCP2	0.000125034	0.00198991	0.0397589	3	hsa-miR-24-3p	hsa-miR-92a-3p	hsa-miR-16-5p
UBE3B	0.000125034	0.00198991	0.0397589	3	hsa-miR-93-5p	hsa-miR-106b-3p	hsa-miR-15b-5p
ZFYVE16	0.000125034	0.00198991	0.0397589	3	hsa-miR-21-5p	hsa-miR-222-3p	hsa-miR-92a-3p
ARL2BP	0.000126044	0.00198991	0.071566	4	hsa-miR-192-5p	hsa-miR-16-5p	hsa-miR-30e-3p	hsa-miR-30a-3p
CCNI	0.000126044	0.00198991	0.071566	4	hsa-miR-26b-5p	hsa-miR-423-5p	hsa-miR-148a-3p	hsa-miR-92a-3p
CDC20	0.000126044	0.00198991	0.071566	4	hsa-miR-192-5p	hsa-miR-30a-5p	hsa-miR-16-5p	hsa-miR-92a-3p
CHAF1A	0.000126044	0.00198991	0.071566	4	hsa-miR-92a-3p	hsa-miR-26a-5p	hsa-miR-26b-5p	hsa-miR-93-5p
NSD3	0.000126044	0.00198991	0.071566	4	hsa-miR-192-5p	hsa-miR-21-5p	hsa-miR-10b-5p	hsa-miR-203a-3p
NT5C3A	0.000126044	0.00198991	0.071566	4	hsa-miR-30a-5p	hsa-miR-16-5p	hsa-miR-101-3p	hsa-miR-144-3p
OAZ1	0.000126044	0.00198991	0.071566	4	hsa-miR-26b-5p	hsa-miR-10a-5p	hsa-miR-92a-3p	hsa-miR-143-3p
DDX5	0.000126504	0.00198991	0.104963	5	hsa-miR-93-5p	hsa-miR-15b-5p	hsa-miR-92a-3p	hsa-miR-24-3p	hsa-miR-142-5p
DMTF1	0.000126504	0.00198991	0.104963	5	hsa-miR-103a-3p	hsa-miR-21-5p	hsa-miR-16-5p	hsa-miR-15b-5p	hsa-miR-503-5p
HNRNPK	0.000126504	0.00198991	0.104963	5	hsa-miR-21-5p	hsa-miR-106b-3p	hsa-miR-503-5p	hsa-miR-15b-5p	hsa-miR-30c-5p
OSBPL8	0.000126504	0.00198991	0.104963	5	hsa-miR-132-3p	hsa-miR-192-5p	hsa-miR-30a-5p	hsa-miR-92a-3p	hsa-miR-143-3p
RPS7	0.000126504	0.00198991	0.104963	5	hsa-miR-21-5p	hsa-miR-378a-3p	hsa-miR-30e-5p	hsa-miR-221-3p	hsa-miR-24-3p
SOCS6	0.000126504	0.00198991	0.104963	5	hsa-miR-203a-3p	hsa-miR-21-5p	hsa-miR-26b-5p	hsa-miR-27a-3p	hsa-miR-30e-5p
TGFBI	0.000126504	0.00198991	0.104963	5	hsa-miR-21-5p	hsa-miR-30a-5p	hsa-miR-26b-5p	hsa-miR-16-5p	hsa-miR-675-5p
CSDE1	0.000128152	0.00200901	0.196806	8	hsa-miR-16-5p	hsa-miR-423-5p	hsa-miR-30c-5p	hsa-miR-92a-3p	hsa-miR-409-3p	hsa-miR-432-5p	hsa-miR-93-5p	hsa-miR-15b-5p
MARCKSL1	0.000128152	0.00200901	0.196806	8	hsa-miR-24-3p	hsa-miR-30e-5p	hsa-miR-30d-5p	hsa-miR-30c-5p	hsa-miR-30b-5p	hsa-miR-30a-5p	hsa-miR-140-3p	hsa-miR-98-5p
CTDSPL	0.000136451	0.00213191	0.139156	6	hsa-miR-16-5p	hsa-miR-15b-5p	hsa-miR-92a-3p	hsa-miR-25-3p	hsa-miR-503-5p	hsa-miR-181a-5p
USP9X	0.000136451	0.00213191	0.139156	6	hsa-miR-16-5p	hsa-miR-222-3p	hsa-miR-92a-3p	hsa-miR-26b-5p	hsa-miR-10b-5p	hsa-miR-10a-5p
USP48	0.000139131	0.00217011	0.170395	7	hsa-miR-146b-5p	hsa-miR-146a-5p	hsa-miR-142-5p	hsa-miR-503-5p	hsa-miR-16-5p	hsa-miR-15b-5p	hsa-miR-93-5p
ACTC1	0.000142819	0.0022239	0.199788	8	hsa-miR-142-5p	hsa-miR-25-3p	hsa-miR-30a-5p	hsa-miR-30b-5p	hsa-miR-30c-5p	hsa-miR-30d-5p	hsa-miR-30e-5p	hsa-miR-92a-3p
TSC22D2	0.000154214	0.0023973	0.298192	12	hsa-miR-98-5p	hsa-miR-26b-5p	hsa-miR-221-3p	hsa-miR-203a-3p	hsa-miR-16-5p	hsa-miR-15b-5p	hsa-miR-503-5p	hsa-miR-26a-5p	hsa-miR-103a-3p	hsa-miR-101-3p	hsa-miR-144-3p	hsa-miR-24-3p
HOXA3	0.000158269	0.00243262	0.173803	7	hsa-miR-210-3p	hsa-miR-151a-5p	hsa-miR-103a-3p	hsa-miR-16-5p	hsa-miR-99b-5p	hsa-miR-10a-5p	hsa-miR-15b-5p
PIK3C2B	0.000158269	0.00243262	0.173803	7	hsa-miR-15b-5p	hsa-miR-30e-5p	hsa-miR-30d-5p	hsa-miR-30c-5p	hsa-miR-30b-5p	hsa-miR-30a-5p	hsa-miR-101-3p
FLNA	0.000158695	0.00243262	0.109735	5	hsa-miR-378a-3p	hsa-miR-222-3p	hsa-miR-221-3p	hsa-miR-92a-3p	hsa-miR-16-5p
GFPT2	0.000158695	0.00243262	0.109735	5	hsa-miR-30b-5p	hsa-miR-101-3p	hsa-miR-92a-3p	hsa-miR-25-3p	hsa-miR-199a-3p
IPO5	0.000158695	0.00243262	0.109735	5	hsa-miR-222-3p	hsa-miR-93-5p	hsa-miR-92a-3p	hsa-miR-16-5p	hsa-miR-181a-5p
KLF9	0.000158695	0.00243262	0.109735	5	hsa-miR-221-3p	hsa-miR-93-5p	hsa-miR-21-5p	hsa-miR-30a-5p	hsa-miR-140-3p
RUBCNL	0.000158695	0.00243262	0.109735	5	hsa-miR-30e-5p	hsa-miR-30d-5p	hsa-miR-30c-5p	hsa-miR-30b-5p	hsa-miR-30a-5p
TMEM168	0.000158695	0.00243262	0.109735	5	hsa-miR-221-3p	hsa-miR-101-3p	hsa-miR-93-5p	hsa-miR-26b-5p	hsa-miR-16-5p
PHLPP2	0.000158849	0.00243262	0.20277	8	hsa-miR-93-5p	hsa-miR-26b-5p	hsa-miR-15b-5p	hsa-miR-16-5p	hsa-miR-92a-3p	hsa-miR-25-3p	hsa-miR-27a-3p	hsa-miR-181a-5p
CAMSAP1	0.000160718	0.00245313	0.143132	6	hsa-miR-103a-3p	hsa-miR-16-5p	hsa-miR-15b-5p	hsa-miR-30e-3p	hsa-miR-30a-3p	hsa-miR-409-3p
RNF2	0.000160718	0.00245313	0.143132	6	hsa-miR-181a-5p	hsa-miR-26b-5p	hsa-miR-24-3p	hsa-miR-92a-3p	hsa-miR-10b-5p	hsa-miR-10a-5p
EIF2S3	0.000164668	0.00250929	0.230602	9	hsa-miR-98-5p	hsa-miR-24-3p	hsa-miR-30c-5p	hsa-miR-92a-3p	hsa-miR-212-3p	hsa-miR-132-3p	hsa-miR-144-3p	hsa-miR-221-3p	hsa-miR-222-3p
UBE2D3	0.00017677	0.00265933	0.257638	10	hsa-miR-101-3p	hsa-miR-98-5p	hsa-miR-423-5p	hsa-miR-130a-3p	hsa-miR-148a-3p	hsa-miR-30a-5p	hsa-miR-30b-5p	hsa-miR-30c-5p	hsa-miR-30d-5p	hsa-miR-30e-5p
BCL6	0.00017882	0.00265933	0.0775298	4	hsa-miR-127-3p	hsa-miR-30b-5p	hsa-miR-21-5p	hsa-miR-10a-5p
CYB5R3	0.00017882	0.00265933	0.0775298	4	hsa-miR-98-5p	hsa-miR-744-5p	hsa-miR-378a-3p	hsa-miR-92a-3p
DLL4	0.00017882	0.00265933	0.0775298	4	hsa-miR-30b-5p	hsa-miR-30c-5p	hsa-miR-130a-3p	hsa-miR-125a-5p
GCN1	0.00017882	0.00265933	0.0775298	4	hsa-miR-423-3p	hsa-miR-185-5p	hsa-miR-222-3p	hsa-miR-221-3p
HIPK2	0.00017882	0.00265933	0.0775298	4	hsa-miR-27a-3p	hsa-miR-181a-5p	hsa-miR-423-5p	hsa-miR-222-3p
HIST2H2BF	0.00017882	0.00265933	0.0775298	4	hsa-miR-98-5p	hsa-miR-26b-5p	hsa-miR-423-5p	hsa-miR-25-3p
IBTK	0.00017882	0.00265933	0.0775298	4	hsa-miR-185-5p	hsa-miR-16-5p	hsa-miR-140-3p	hsa-miR-92a-3p
LDHB	0.00017882	0.00265933	0.0775298	4	hsa-miR-185-5p	hsa-miR-221-3p	hsa-miR-24-3p	hsa-miR-210-3p
PARK7	0.00017882	0.00265933	0.0775298	4	hsa-miR-26b-5p	hsa-miR-222-3p	hsa-miR-92a-3p	hsa-miR-203a-3p
RPL7A	0.00017882	0.00265933	0.0775298	4	hsa-miR-744-5p	hsa-miR-93-5p	hsa-miR-92a-3p	hsa-miR-25-3p
RPSA	0.00017882	0.00265933	0.0775298	4	hsa-miR-16-5p	hsa-miR-132-3p	hsa-miR-25-3p	hsa-miR-22-3p
SLC3A2	0.00017882	0.00265933	0.0775298	4	hsa-miR-26b-5p	hsa-miR-16-5p	hsa-miR-10a-5p	hsa-miR-92a-3p
UBR5	0.00017882	0.00265933	0.0775298	4	hsa-miR-93-5p	hsa-miR-21-5p	hsa-miR-27a-3p	hsa-miR-22-3p
VPS13C	0.00017882	0.00265933	0.0775298	4	hsa-miR-192-5p	hsa-miR-26b-5p	hsa-miR-378a-3p	hsa-miR-93-5p
CHEK1	0.000179492	0.00266079	0.177211	7	hsa-miR-503-5p	hsa-miR-24-3p	hsa-miR-99b-5p	hsa-miR-15b-5p	hsa-miR-92a-3p	hsa-miR-16-5p	hsa-miR-26a-5p
CMPK1	0.000179492	0.00266079	0.177211	7	hsa-miR-10a-5p	hsa-miR-192-5p	hsa-miR-26b-5p	hsa-miR-16-5p	hsa-miR-93-5p	hsa-miR-10b-5p	hsa-miR-143-3p
CNEP1R1	0.000188282	0.00276456	0.147108	6	hsa-miR-192-5p	hsa-miR-25-3p	hsa-miR-92a-3p	hsa-miR-199a-3p	hsa-miR-144-3p	hsa-miR-101-3p
MATR3	0.000188282	0.00276456	0.147108	6	hsa-miR-26b-5p	hsa-miR-24-3p	hsa-miR-744-5p	hsa-miR-185-5p	hsa-miR-30b-5p	hsa-miR-30c-5p
SOX5	0.000188282	0.00276456	0.147108	6	hsa-miR-21-5p	hsa-miR-26b-5p	hsa-miR-130a-3p	hsa-miR-181a-5p	hsa-miR-132-3p	hsa-miR-16-5p
TRIM59	0.000188282	0.00276456	0.147108	6	hsa-miR-148a-3p	hsa-miR-192-5p	hsa-miR-21-5p	hsa-miR-30b-5p	hsa-miR-142-5p	hsa-miR-744-5p
WDR82	0.000188282	0.00276456	0.147108	6	hsa-miR-30a-5p	hsa-miR-30a-3p	hsa-miR-30b-5p	hsa-miR-30c-5p	hsa-miR-30d-5p	hsa-miR-30e-5p
ZMPSTE24	0.000188282	0.00276456	0.147108	6	hsa-miR-98-5p	hsa-miR-30a-5p	hsa-miR-30b-5p	hsa-miR-30c-5p	hsa-miR-30d-5p	hsa-miR-30e-5p
TNFRSF10B	0.000191013	0.00280021	0.260023	10	hsa-miR-30a-5p	hsa-miR-92a-3p	hsa-miR-21-5p	hsa-miR-130a-3p	hsa-miR-93-5p	hsa-miR-125a-5p	hsa-miR-30e-5p	hsa-miR-30c-5p	hsa-miR-30d-5p	hsa-miR-30b-5p
ZBTB10	0.000195384	0.00285976	0.208734	8	hsa-miR-27a-3p	hsa-miR-125a-5p	hsa-miR-10a-5p	hsa-miR-192-5p	hsa-miR-98-5p	hsa-miR-16-5p	hsa-miR-15b-5p	hsa-miR-103a-3p
MYB	0.000196801	0.00287143	0.114506	5	hsa-miR-16-5p	hsa-miR-192-5p	hsa-miR-423-3p	hsa-miR-103a-3p	hsa-miR-503-5p
RPLP1	0.000196801	0.00287143	0.114506	5	hsa-miR-26b-5p	hsa-miR-16-5p	hsa-miR-744-5p	hsa-miR-423-3p	hsa-miR-92a-3p
CPEB3	0.000202964	0.00295206	0.180619	7	hsa-miR-26a-5p	hsa-miR-21-5p	hsa-miR-16-5p	hsa-miR-15b-5p	hsa-miR-103a-3p	hsa-miR-25-3p	hsa-miR-92a-3p
RAPH1	0.000202964	0.00295206	0.180619	7	hsa-miR-21-5p	hsa-miR-185-5p	hsa-miR-203a-3p	hsa-miR-432-5p	hsa-miR-503-5p	hsa-miR-16-5p	hsa-miR-15b-5p
WNK1	0.000206213	0.00299461	0.262409	10	hsa-miR-192-5p	hsa-miR-21-5p	hsa-miR-106b-3p	hsa-miR-423-3p	hsa-miR-378a-3p	hsa-miR-26a-5p	hsa-miR-26b-5p	hsa-miR-27a-3p	hsa-miR-101-3p	hsa-miR-144-3p
CCND2	0.000211859	0.00307179	0.32847	13	hsa-miR-26a-5p	hsa-miR-16-5p	hsa-miR-182-5p	hsa-miR-423-5p	hsa-miR-378a-3p	hsa-miR-30c-5p	hsa-miR-15b-5p	hsa-miR-503-5p	hsa-miR-26b-5p	hsa-miR-98-5p	hsa-miR-130a-3p	hsa-miR-185-5p	hsa-miR-146a-5p
AMMECR1L	0.000219458	0.00315726	0.151084	6	hsa-miR-101-3p	hsa-miR-423-3p	hsa-miR-15b-5p	hsa-miR-221-3p	hsa-miR-10a-5p	hsa-miR-182-5p
AP5Z1	0.000219458	0.00315726	0.151084	6	hsa-miR-140-3p	hsa-miR-92a-3p	hsa-miR-25-3p	hsa-miR-16-5p	hsa-miR-15b-5p	hsa-miR-744-5p
JUN	0.000219458	0.00315726	0.151084	6	hsa-miR-16-5p	hsa-miR-30a-5p	hsa-miR-101-3p	hsa-miR-26b-5p	hsa-miR-93-5p	hsa-miR-203a-3p
LYSMD3	0.000219458	0.00315726	0.151084	6	hsa-miR-181a-5p	hsa-miR-192-5p	hsa-miR-101-3p	hsa-miR-27a-3p	hsa-miR-93-5p	hsa-miR-144-3p
SH3GL1	0.000219458	0.00315726	0.151084	6	hsa-miR-30a-5p	hsa-miR-744-5p	hsa-miR-30e-5p	hsa-miR-30d-5p	hsa-miR-30c-5p	hsa-miR-30b-5p
B4GALT5	0.000228861	0.00328235	0.184027	7	hsa-miR-503-5p	hsa-miR-185-5p	hsa-miR-30a-5p	hsa-miR-30b-5p	hsa-miR-30c-5p	hsa-miR-30d-5p	hsa-miR-30e-5p
EP300	0.000228861	0.00328235	0.184027	7	hsa-miR-182-5p	hsa-miR-26b-5p	hsa-miR-30c-5p	hsa-miR-92a-3p	hsa-miR-30a-3p	hsa-miR-25-3p	hsa-miR-26a-5p
LCLAT1	0.00023341	0.00331129	0.241204	9	hsa-miR-181a-5p	hsa-miR-30a-5p	hsa-miR-30c-5p	hsa-miR-30d-5p	hsa-miR-30b-5p	hsa-miR-30e-5p	hsa-miR-130a-3p	hsa-miR-203a-3p	hsa-miR-142-5p
LCOR	0.000238936	0.00331129	0.312107	12	hsa-miR-103a-3p	hsa-miR-101-3p	hsa-miR-30a-5p	hsa-miR-30c-5p	hsa-miR-30d-5p	hsa-miR-203a-3p	hsa-miR-30b-5p	hsa-miR-144-3p	hsa-miR-30e-5p	hsa-miR-25-3p	hsa-miR-92a-3p	hsa-miR-424-3p
IRF4	0.000241516	0.00331129	0.119277	5	hsa-miR-26a-5p	hsa-miR-26b-5p	hsa-miR-16-5p	hsa-miR-15b-5p	hsa-miR-125a-5p
KIAA0100	0.000241516	0.00331129	0.119277	5	hsa-miR-24-3p	hsa-miR-181a-5p	hsa-miR-10b-5p	hsa-miR-10a-5p	hsa-miR-92a-3p
PCMTD2	0.000241516	0.00331129	0.119277	5	hsa-miR-30a-5p	hsa-miR-30c-5p	hsa-miR-30d-5p	hsa-miR-30b-5p	hsa-miR-30e-5p
PIK3R2	0.000241516	0.00331129	0.119277	5	hsa-miR-126-3p	hsa-miR-30c-5p	hsa-miR-93-5p	hsa-miR-30d-5p	hsa-miR-30a-5p
RPL9	0.000241516	0.00331129	0.119277	5	hsa-miR-16-5p	hsa-miR-125a-5p	hsa-miR-93-5p	hsa-miR-92a-3p	hsa-miR-25-3p
TARBP2	0.000241516	0.00331129	0.119277	5	hsa-miR-98-5p	hsa-miR-26b-5p	hsa-miR-16-5p	hsa-miR-103a-3p	hsa-miR-15b-5p
AHSA1	0.000245813	0.00331129	0.0477107	3	hsa-miR-503-5p	hsa-miR-99b-5p	hsa-miR-222-3p
ANPEP	0.000245813	0.00331129	0.0477107	3	hsa-miR-30a-5p	hsa-miR-24-3p	hsa-miR-16-5p
BCCIP	0.000245813	0.00331129	0.0477107	3	hsa-miR-16-5p	hsa-miR-423-5p	hsa-miR-30c-5p
BGLAP	0.000245813	0.00331129	0.0477107	3	hsa-miR-146a-5p	hsa-miR-192-5p	hsa-miR-26b-5p
CABIN1	0.000245813	0.00331129	0.0477107	3	hsa-miR-151a-3p	hsa-miR-25-3p	hsa-miR-16-5p
CDK8	0.000245813	0.00331129	0.0477107	3	hsa-miR-26a-5p	hsa-miR-10a-5p	hsa-miR-101-3p
CDKN2D	0.000245813	0.00331129	0.0477107	3	hsa-miR-192-5p	hsa-miR-26b-5p	hsa-miR-451a
CTSD	0.000245813	0.00331129	0.0477107	3	hsa-miR-26b-5p	hsa-miR-503-5p	hsa-miR-16-5p
DHX15	0.000245813	0.00331129	0.0477107	3	hsa-miR-378a-3p	hsa-miR-221-3p	hsa-miR-26a-5p
DKK2	0.000245813	0.00331129	0.0477107	3	hsa-miR-221-3p	hsa-miR-222-3p	hsa-miR-27a-3p
DNAJB1	0.000245813	0.00331129	0.0477107	3	hsa-miR-30a-5p	hsa-miR-16-5p	hsa-miR-10a-5p
DNAJC2	0.000245813	0.00331129	0.0477107	3	hsa-miR-30a-5p	hsa-miR-26b-5p	hsa-miR-16-5p
FMR1	0.000245813	0.00331129	0.0477107	3	hsa-miR-101-3p	hsa-miR-221-3p	hsa-miR-21-5p
GDAP1	0.000245813	0.00331129	0.0477107	3	hsa-miR-203a-3p	hsa-miR-26a-5p	hsa-miR-26b-5p
ITGB4	0.000245813	0.00331129	0.0477107	3	hsa-miR-30a-5p	hsa-miR-16-5p	hsa-miR-143-3p
LEMD3	0.000245813	0.00331129	0.0477107	3	hsa-miR-22-3p	hsa-miR-10b-5p	hsa-miR-10a-5p
MIF	0.000245813	0.00331129	0.0477107	3	hsa-miR-451a	hsa-miR-744-5p	hsa-miR-146a-5p
MRPL40	0.000245813	0.00331129	0.0477107	3	hsa-miR-24-3p	hsa-miR-16-5p	hsa-miR-15b-5p
MTCH2	0.000245813	0.00331129	0.0477107	3	hsa-miR-26b-5p	hsa-miR-423-5p	hsa-miR-30c-5p
OGFR	0.000245813	0.00331129	0.0477107	3	hsa-miR-24-3p	hsa-miR-744-5p	hsa-miR-92a-3p
PHTF1	0.000245813	0.00331129	0.0477107	3	hsa-miR-192-5p	hsa-miR-21-5p	hsa-miR-25-3p
POLR2L	0.000245813	0.00331129	0.0477107	3	hsa-miR-744-5p	hsa-miR-423-3p	hsa-miR-92a-3p
PPAT	0.000245813	0.00331129	0.0477107	3	hsa-miR-192-5p	hsa-miR-98-5p	hsa-miR-26b-5p
QARS	0.000245813	0.00331129	0.0477107	3	hsa-miR-26b-5p	hsa-miR-744-5p	hsa-miR-15b-5p
RAB5A	0.000245813	0.00331129	0.0477107	3	hsa-miR-101-3p	hsa-miR-130a-3p	hsa-miR-451a
RAI14	0.000245813	0.00331129	0.0477107	3	hsa-miR-26b-5p	hsa-miR-21-5p	hsa-miR-423-3p
RFWD2	0.000245813	0.00331129	0.0477107	3	hsa-miR-24-3p	hsa-miR-16-5p	hsa-miR-15b-5p
SPAG1	0.000245813	0.00331129	0.0477107	3	hsa-miR-101-3p	hsa-miR-26b-5p	hsa-miR-144-3p
UFC1	0.000245813	0.00331129	0.0477107	3	hsa-miR-26b-5p	hsa-miR-16-5p	hsa-miR-744-5p
XK	0.000245813	0.00331129	0.0477107	3	hsa-miR-192-5p	hsa-miR-98-5p	hsa-miR-26b-5p
HS3ST3B1	0.000245889	0.00331129	0.0834937	4	hsa-miR-192-5p	hsa-miR-21-5p	hsa-miR-212-3p	hsa-miR-132-3p
NUP153	0.000245889	0.00331129	0.0834937	4	hsa-miR-26b-5p	hsa-miR-744-5p	hsa-miR-106b-3p	hsa-miR-93-5p
RAB11FIP2	0.000245889	0.00331129	0.0834937	4	hsa-miR-192-5p	hsa-miR-21-5p	hsa-miR-16-5p	hsa-miR-15b-5p
RBBP7	0.000245889	0.00331129	0.0834937	4	hsa-miR-93-5p	hsa-miR-30e-3p	hsa-miR-30b-5p	hsa-miR-92a-3p
KLHL15	0.000252705	0.00339813	0.404137	17	hsa-miR-192-5p	hsa-miR-21-5p	hsa-miR-744-5p	hsa-miR-423-3p	hsa-miR-378a-3p	hsa-miR-30b-5p	hsa-miR-181a-5p	hsa-miR-30c-5p	hsa-miR-92a-3p	hsa-miR-203a-3p	hsa-miR-26a-5p	hsa-miR-26b-5p	hsa-miR-25-3p	hsa-miR-24-3p	hsa-miR-15b-5p	hsa-miR-16-5p	hsa-miR-93-5p
SOX12	0.000254571	0.00341826	0.15506	6	hsa-miR-423-5p	hsa-miR-30e-5p	hsa-miR-30d-5p	hsa-miR-30c-5p	hsa-miR-30a-5p	hsa-miR-30b-5p
TMED7	0.000257366	0.00345079	0.187435	7	hsa-miR-222-3p	hsa-miR-221-3p	hsa-miR-30a-5p	hsa-miR-451a	hsa-miR-148a-3p	hsa-miR-24-3p	hsa-miR-16-5p
ACTG1	0.000262956	0.0035105	0.21768	8	hsa-miR-16-5p	hsa-miR-744-5p	hsa-miR-423-5p	hsa-miR-99b-5p	hsa-miR-222-3p	hsa-miR-221-3p	hsa-miR-10b-5p	hsa-miR-10a-5p
KBTBD6	0.000262956	0.0035105	0.21768	8	hsa-miR-30b-5p	hsa-miR-21-5p	hsa-miR-10b-5p	hsa-miR-30e-5p	hsa-miR-30d-5p	hsa-miR-30c-5p	hsa-miR-30a-5p	hsa-miR-130a-3p
WNK3	0.000262956	0.0035105	0.21768	8	hsa-miR-21-5p	hsa-miR-125a-5p	hsa-miR-93-5p	hsa-miR-130a-3p	hsa-miR-151a-3p	hsa-miR-503-5p	hsa-miR-15b-5p	hsa-miR-16-5p
ARPP19	0.000264858	0.0035308	0.33581	13	hsa-miR-451a	hsa-miR-92a-3p	hsa-miR-30e-3p	hsa-miR-30a-3p	hsa-miR-30e-5p	hsa-miR-30d-5p	hsa-miR-30c-5p	hsa-miR-30b-5p	hsa-miR-30a-5p	hsa-miR-28-3p	hsa-miR-203a-3p	hsa-miR-26b-5p	hsa-miR-26a-5p
PGM3	0.000288669	0.0038427	0.190843	7	hsa-miR-30b-5p	hsa-miR-192-5p	hsa-miR-125a-5p	hsa-miR-30e-5p	hsa-miR-30d-5p	hsa-miR-30a-5p	hsa-miR-30c-5p
ALDH9A1	0.00028934	0.00384611	0.220662	8	hsa-miR-192-5p	hsa-miR-27a-3p	hsa-miR-92a-3p	hsa-miR-30e-3p	hsa-miR-30a-3p	hsa-miR-185-5p	hsa-miR-181a-5p	hsa-miR-93-5p
CEP350	0.00029357	0.00386327	0.124048	5	hsa-miR-30a-5p	hsa-miR-30c-5p	hsa-miR-30d-5p	hsa-miR-30b-5p	hsa-miR-30e-5p
CIT	0.00029357	0.00386327	0.124048	5	hsa-miR-192-5p	hsa-miR-92a-3p	hsa-miR-203a-3p	hsa-miR-93-5p	hsa-miR-486-5p
E2F5	0.00029357	0.00386327	0.124048	5	hsa-miR-192-5p	hsa-miR-378a-3p	hsa-miR-181a-5p	hsa-miR-93-5p	hsa-miR-98-5p
OTUD1	0.00029357	0.00386327	0.124048	5	hsa-miR-181a-5p	hsa-miR-192-5p	hsa-miR-21-5p	hsa-miR-26a-5p	hsa-miR-26b-5p
SKIDA1	0.00029357	0.00386327	0.124048	5	hsa-miR-30e-5p	hsa-miR-30d-5p	hsa-miR-30c-5p	hsa-miR-30b-5p	hsa-miR-30a-5p
ZNF217	0.00029357	0.00386327	0.124048	5	hsa-miR-24-3p	hsa-miR-93-5p	hsa-miR-22-3p	hsa-miR-21-5p	hsa-miR-15b-5p
C1orf21	0.000293967	0.00386327	0.159036	6	hsa-miR-146a-5p	hsa-miR-103a-3p	hsa-miR-16-5p	hsa-miR-15b-5p	hsa-miR-98-5p	hsa-miR-503-5p
MAP3K1	0.000293967	0.00386327	0.159036	6	hsa-miR-192-5p	hsa-miR-21-5p	hsa-miR-423-3p	hsa-miR-125a-5p	hsa-miR-509-3p	hsa-miR-451a
KLHL42	0.00032297	0.00422644	0.194251	7	hsa-miR-181a-5p	hsa-miR-192-5p	hsa-miR-21-5p	hsa-miR-30c-5p	hsa-miR-26a-5p	hsa-miR-26b-5p	hsa-miR-92a-3p
PRNP	0.00032297	0.00422644	0.194251	7	hsa-miR-148a-3p	hsa-miR-192-5p	hsa-miR-16-5p	hsa-miR-93-5p	hsa-miR-130a-3p	hsa-miR-409-3p	hsa-miR-203a-3p
ZADH2	0.00032297	0.00422644	0.194251	7	hsa-miR-192-5p	hsa-miR-93-5p	hsa-miR-21-5p	hsa-miR-185-5p	hsa-miR-92a-3p	hsa-miR-25-3p	hsa-miR-181a-5p
ATP8A2	0.000329336	0.00424972	0.0894575	4	hsa-miR-30a-5p	hsa-miR-16-5p	hsa-miR-675-5p	hsa-miR-182-5p
BAG6	0.000329336	0.00424972	0.0894575	4	hsa-miR-16-5p	hsa-miR-744-5p	hsa-miR-222-3p	hsa-miR-92a-3p
BAX	0.000329336	0.00424972	0.0894575	4	hsa-miR-30a-5p	hsa-miR-181a-5p	hsa-miR-15b-5p	hsa-miR-148a-3p
CNOT1	0.000329336	0.00424972	0.0894575	4	hsa-miR-744-5p	hsa-miR-423-3p	hsa-miR-221-3p	hsa-miR-92a-3p
NOP2	0.000329336	0.00424972	0.0894575	4	hsa-miR-101-3p	hsa-miR-26b-5p	hsa-miR-744-5p	hsa-miR-10a-5p
NRP1	0.000329336	0.00424972	0.0894575	4	hsa-miR-181a-5p	hsa-miR-16-5p	hsa-miR-26a-5p	hsa-miR-148a-3p
RPRD1B	0.000329336	0.00424972	0.0894575	4	hsa-miR-103a-3p	hsa-miR-30a-5p	hsa-miR-16-5p	hsa-miR-15b-5p
TCF4	0.000329336	0.00424972	0.0894575	4	hsa-miR-203a-3p	hsa-miR-126-3p	hsa-miR-93-5p	hsa-miR-181a-5p
TSPAN12	0.000329336	0.00424972	0.0894575	4	hsa-miR-101-3p	hsa-miR-26b-5p	hsa-miR-212-3p	hsa-miR-132-3p
TUBB4B	0.000329336	0.00424972	0.0894575	4	hsa-miR-30a-5p	hsa-miR-16-5p	hsa-miR-92a-3p	hsa-miR-25-3p
TNRC6A	0.000346844	0.00446941	0.344985	13	hsa-miR-30a-5p	hsa-miR-148a-3p	hsa-miR-30c-5p	hsa-miR-30d-5p	hsa-miR-30b-5p	hsa-miR-30e-5p	hsa-miR-409-3p	hsa-miR-93-5p	hsa-miR-130a-3p	hsa-miR-185-5p	hsa-miR-26a-5p	hsa-miR-26b-5p	hsa-miR-182-5p
ZDHHC20	0.000348638	0.00448629	0.226626	8	hsa-miR-486-5p	hsa-miR-30a-5p	hsa-miR-30c-5p	hsa-miR-30d-5p	hsa-miR-30e-5p	hsa-miR-30b-5p	hsa-miR-93-5p	hsa-miR-24-3p
2021-03-06	0.000351489	0.00449555	0.254457	9	hsa-miR-25-3p	hsa-miR-16-5p	hsa-miR-93-5p	hsa-miR-28-3p	hsa-miR-30e-5p	hsa-miR-30d-5p	hsa-miR-30b-5p	hsa-miR-30c-5p	hsa-miR-30a-5p
GAPDH	0.000353725	0.00449555	0.128819	5	hsa-miR-423-5p	hsa-miR-106b-3p	hsa-miR-93-5p	hsa-miR-92a-3p	hsa-miR-25-3p
HBEGF	0.000353725	0.00449555	0.128819	5	hsa-miR-132-3p	hsa-miR-192-5p	hsa-miR-98-5p	hsa-miR-30e-3p	hsa-miR-30a-3p
JAG1	0.000353725	0.00449555	0.128819	5	hsa-miR-21-5p	hsa-miR-143-3p	hsa-miR-98-5p	hsa-miR-26a-5p	hsa-miR-26b-5p
PGGT1B	0.000353725	0.00449555	0.128819	5	hsa-miR-30d-5p	hsa-miR-30e-5p	hsa-miR-30c-5p	hsa-miR-30b-5p	hsa-miR-30a-5p
RARB	0.000353725	0.00449555	0.128819	5	hsa-miR-30c-5p	hsa-miR-16-5p	hsa-miR-15b-5p	hsa-miR-146a-5p	hsa-miR-146b-5p
RBSN	0.000353725	0.00449555	0.128819	5	hsa-miR-30b-5p	hsa-miR-22-3p	hsa-miR-423-3p	hsa-miR-222-3p	hsa-miR-92a-3p
SQSTM1	0.000353725	0.00449555	0.128819	5	hsa-miR-16-5p	hsa-miR-423-5p	hsa-miR-93-5p	hsa-miR-146a-5p	hsa-miR-146b-5p
ZFHX4	0.000353725	0.00449555	0.128819	5	hsa-miR-92a-3p	hsa-miR-16-5p	hsa-miR-15b-5p	hsa-miR-409-3p	hsa-miR-503-5p
CNOT4	0.000360478	0.00456884	0.197658	7	hsa-miR-98-5p	hsa-miR-93-5p	hsa-miR-26b-5p	hsa-miR-148a-3p	hsa-miR-92a-3p	hsa-miR-25-3p	hsa-miR-130a-3p
OGT	0.000360478	0.00456884	0.197658	7	hsa-miR-125a-5p	hsa-miR-92a-3p	hsa-miR-26a-5p	hsa-miR-16-5p	hsa-miR-103a-3p	hsa-miR-15b-5p	hsa-miR-432-5p
DDX3X	0.000368818	0.00466816	0.281493	10	hsa-miR-192-5p	hsa-miR-181a-5p	hsa-miR-26b-5p	hsa-miR-21-5p	hsa-miR-16-5p	hsa-miR-503-5p	hsa-miR-15b-5p	hsa-miR-25-3p	hsa-miR-92a-3p	hsa-miR-26a-5p
ATP6V0E1	0.000380222	0.0047994	0.257107	9	hsa-miR-132-3p	hsa-miR-181a-5p	hsa-miR-15b-5p	hsa-miR-16-5p	hsa-miR-93-5p	hsa-miR-24-3p	hsa-miR-675-5p	hsa-miR-130a-3p	hsa-miR-143-3p
KLF10	0.000380222	0.0047994	0.257107	9	hsa-miR-30b-5p	hsa-miR-192-5p	hsa-miR-98-5p	hsa-miR-378a-3p	hsa-miR-93-5p	hsa-miR-30e-5p	hsa-miR-30c-5p	hsa-miR-30d-5p	hsa-miR-30a-5p
CYBRD1	0.000387064	0.00486587	0.166987	6	hsa-miR-26b-5p	hsa-miR-21-5p	hsa-miR-92a-3p	hsa-miR-93-5p	hsa-miR-146b-5p	hsa-miR-146a-5p
NR1D2	0.000387064	0.00486587	0.166987	6	hsa-miR-125a-5p	hsa-miR-132-3p	hsa-miR-10a-5p	hsa-miR-744-5p	hsa-miR-27a-3p	hsa-miR-509-3p
SH3BP4	0.000387064	0.00486587	0.166987	6	hsa-miR-192-5p	hsa-miR-106b-3p	hsa-miR-93-5p	hsa-miR-203a-3p	hsa-miR-16-5p	hsa-miR-15b-5p
CDV3	0.000401407	0.00502573	0.201066	7	hsa-miR-103a-3p	hsa-miR-16-5p	hsa-miR-92a-3p	hsa-miR-15b-5p	hsa-miR-98-5p	hsa-miR-26b-5p	hsa-miR-26a-5p
E2F1	0.000401407	0.00502573	0.201066	7	hsa-miR-98-5p	hsa-miR-21-5p	hsa-miR-93-5p	hsa-miR-126-3p	hsa-miR-203a-3p	hsa-miR-24-3p	hsa-miR-10a-5p
KIF23	0.000401407	0.00502573	0.201066	7	hsa-miR-192-5p	hsa-miR-16-5p	hsa-miR-25-3p	hsa-miR-93-5p	hsa-miR-503-5p	hsa-miR-15b-5p	hsa-miR-103a-3p
ZNF460	0.000418468	0.00509466	0.45074	19	hsa-miR-222-3p	hsa-miR-509-3p	hsa-miR-30a-5p	hsa-miR-30c-5p	hsa-miR-30d-5p	hsa-miR-30b-5p	hsa-miR-30e-5p	hsa-miR-22-3p	hsa-miR-16-5p	hsa-miR-15b-5p	hsa-miR-27a-3p	hsa-miR-486-5p	hsa-miR-21-5p	hsa-miR-10b-5p	hsa-miR-10a-5p	hsa-miR-92a-3p	hsa-miR-25-3p	hsa-miR-98-5p	hsa-miR-140-3p
BAG2	0.000422776	0.00509466	0.13359	5	hsa-miR-181a-5p	hsa-miR-93-5p	hsa-miR-142-5p	hsa-miR-486-5p	hsa-miR-27a-3p
CDC6	0.000422776	0.00509466	0.13359	5	hsa-miR-26a-5p	hsa-miR-675-5p	hsa-miR-10b-5p	hsa-miR-10a-5p	hsa-miR-92a-3p
UBFD1	0.000422776	0.00509466	0.13359	5	hsa-miR-103a-3p	hsa-miR-16-5p	hsa-miR-503-5p	hsa-miR-93-5p	hsa-miR-423-5p
ALMS1	0.000422859	0.00509466	0.0556624	3	hsa-miR-21-5p	hsa-miR-92a-3p	hsa-miR-22-3p
BRAT1	0.000422859	0.00509466	0.0556624	3	hsa-miR-15b-5p	hsa-miR-27a-3p	hsa-miR-16-5p
BTF3	0.000422859	0.00509466	0.0556624	3	hsa-miR-22-3p	hsa-miR-16-5p	hsa-miR-92a-3p
C2orf42	0.000422859	0.00509466	0.0556624	3	hsa-miR-103a-3p	hsa-miR-16-5p	hsa-miR-15b-5p
COL5A2	0.000422859	0.00509466	0.0556624	3	hsa-miR-21-5p	hsa-miR-222-3p	hsa-miR-143-3p
DDX46	0.000422859	0.00509466	0.0556624	3	hsa-miR-93-5p	hsa-miR-21-5p	hsa-miR-423-3p
DEAF1	0.000422859	0.00509466	0.0556624	3	hsa-miR-192-5p	hsa-miR-25-3p	hsa-miR-210-3p
ELAC2	0.000422859	0.00509466	0.0556624	3	hsa-miR-16-5p	hsa-miR-93-5p	hsa-miR-92a-3p
ELP1	0.000422859	0.00509466	0.0556624	3	hsa-miR-26b-5p	hsa-miR-92a-3p	hsa-miR-24-3p
HADH	0.000422859	0.00509466	0.0556624	3	hsa-miR-192-5p	hsa-miR-26b-5p	hsa-miR-151a-3p
HIST1H2AC	0.000422859	0.00509466	0.0556624	3	hsa-miR-98-5p	hsa-miR-221-3p	hsa-miR-92a-3p
KIAA0368	0.000422859	0.00509466	0.0556624	3	hsa-miR-26b-5p	hsa-miR-16-5p	hsa-miR-185-5p
LAMTOR5	0.000422859	0.00509466	0.0556624	3	hsa-miR-16-5p	hsa-miR-192-5p	hsa-miR-221-3p
MED22	0.000422859	0.00509466	0.0556624	3	hsa-miR-192-5p	hsa-miR-26b-5p	hsa-miR-24-3p
MYO9A	0.000422859	0.00509466	0.0556624	3	hsa-miR-101-3p	hsa-miR-27a-3p	hsa-miR-21-5p
NAB1	0.000422859	0.00509466	0.0556624	3	hsa-miR-192-5p	hsa-miR-15b-5p	hsa-miR-92a-3p
NOL4L	0.000422859	0.00509466	0.0556624	3	hsa-miR-16-5p	hsa-miR-15b-5p	hsa-miR-92a-3p
PDLIM7	0.000422859	0.00509466	0.0556624	3	hsa-miR-30a-5p	hsa-miR-24-3p	hsa-miR-132-3p
PROSER1	0.000422859	0.00509466	0.0556624	3	hsa-miR-98-5p	hsa-miR-24-3p	hsa-miR-21-5p
RBM39	0.000422859	0.00509466	0.0556624	3	hsa-miR-221-3p	hsa-miR-26a-5p	hsa-miR-22-3p
SUN1	0.000422859	0.00509466	0.0556624	3	hsa-miR-26b-5p	hsa-miR-16-5p	hsa-miR-15b-5p
TASP1	0.000422859	0.00509466	0.0556624	3	hsa-miR-26b-5p	hsa-miR-16-5p	hsa-miR-15b-5p
TTK	0.000422859	0.00509466	0.0556624	3	hsa-miR-192-5p	hsa-miR-26a-5p	hsa-miR-26b-5p
TUBB3	0.000422859	0.00509466	0.0556624	3	hsa-miR-30a-5p	hsa-miR-16-5p	hsa-miR-92a-3p
USP7	0.000422859	0.00509466	0.0556624	3	hsa-miR-21-5p	hsa-miR-16-5p	hsa-miR-26a-5p
BFAR	0.000431302	0.00512968	0.0954213	4	hsa-miR-103a-3p	hsa-miR-98-5p	hsa-miR-16-5p	hsa-miR-92a-3p
CASK	0.000431302	0.00512968	0.0954213	4	hsa-miR-16-5p	hsa-miR-203a-3p	hsa-miR-15b-5p	hsa-miR-503-5p
DVL1	0.000431302	0.00512968	0.0954213	4	hsa-miR-744-5p	hsa-miR-378a-3p	hsa-miR-10a-5p	hsa-miR-103a-3p
MYCBP2	0.000431302	0.00512968	0.0954213	4	hsa-miR-21-5p	hsa-miR-15b-5p	hsa-miR-148a-3p	hsa-miR-92a-3p
MYEF2	0.000431302	0.00512968	0.0954213	4	hsa-miR-26b-5p	hsa-miR-21-5p	hsa-miR-10a-5p	hsa-miR-92a-3p
PPARD	0.000431302	0.00512968	0.0954213	4	hsa-miR-92a-3p	hsa-miR-148a-3p	hsa-miR-30a-3p	hsa-miR-30e-3p
RASEF	0.000431302	0.00512968	0.0954213	4	hsa-miR-21-5p	hsa-miR-142-5p	hsa-miR-16-5p	hsa-miR-15b-5p
SPTBN1	0.000431302	0.00512968	0.0954213	4	hsa-miR-192-5p	hsa-miR-93-5p	hsa-miR-423-3p	hsa-miR-26a-5p
STAG2	0.000431302	0.00512968	0.0954213	4	hsa-miR-21-5p	hsa-miR-182-5p	hsa-miR-181a-5p	hsa-miR-409-3p
TRAK1	0.000431302	0.00512968	0.0954213	4	hsa-miR-93-5p	hsa-miR-503-5p	hsa-miR-15b-5p	hsa-miR-16-5p
IGF1R	0.000432442	0.00513664	0.389637	15	hsa-miR-182-5p	hsa-miR-192-5p	hsa-miR-30a-5p	hsa-miR-92a-3p	hsa-miR-16-5p	hsa-miR-143-3p	hsa-miR-503-5p	hsa-miR-98-5p	hsa-miR-99b-5p	hsa-miR-378a-3p	hsa-miR-185-5p	hsa-miR-21-5p	hsa-miR-26b-5p	hsa-miR-486-5p	hsa-miR-203a-3p
ZEB1	0.000441532	0.00523789	0.170963	6	hsa-miR-101-3p	hsa-miR-203a-3p	hsa-miR-142-5p	hsa-miR-144-3p	hsa-miR-409-3p	hsa-miR-10b-5p
SERTAD2	0.000445984	0.00528394	0.204474	7	hsa-miR-210-3p	hsa-miR-151a-5p	hsa-miR-98-5p	hsa-miR-93-5p	hsa-miR-146b-5p	hsa-miR-146a-5p	hsa-miR-92a-3p
TNPO1	0.000452618	0.00535569	0.288649	10	hsa-miR-210-3p	hsa-miR-21-5p	hsa-miR-16-5p	hsa-miR-92a-3p	hsa-miR-27a-3p	hsa-miR-101-3p	hsa-miR-181a-5p	hsa-miR-144-3p	hsa-miR-151a-3p	hsa-miR-140-3p
DYRK3	0.000455922	0.0053879	0.235571	8	hsa-miR-26b-5p	hsa-miR-203a-3p	hsa-miR-222-3p	hsa-miR-221-3p	hsa-miR-27a-3p	hsa-miR-16-5p	hsa-miR-15b-5p	hsa-miR-98-5p
BAG4	0.000497146	0.00576606	0.238553	8	hsa-miR-26a-5p	hsa-miR-16-5p	hsa-miR-15b-5p	hsa-miR-30a-5p	hsa-miR-30c-5p	hsa-miR-30d-5p	hsa-miR-30b-5p	hsa-miR-30e-5p
GLCE	0.000501551	0.00576606	0.138361	5	hsa-miR-30b-5p	hsa-miR-30a-5p	hsa-miR-30c-5p	hsa-miR-30d-5p	hsa-miR-30e-5p
HIST1H3D	0.000501551	0.00576606	0.138361	5	hsa-miR-98-5p	hsa-miR-423-3p	hsa-miR-221-3p	hsa-miR-92a-3p	hsa-miR-181a-5p
TMED2	0.000501551	0.00576606	0.138361	5	hsa-miR-30a-5p	hsa-miR-30c-5p	hsa-miR-30d-5p	hsa-miR-30b-5p	hsa-miR-30e-5p
BAHD1	0.000501815	0.00576606	0.174939	6	hsa-miR-26b-5p	hsa-miR-30b-5p	hsa-miR-30a-5p	hsa-miR-30c-5p	hsa-miR-30e-5p	hsa-miR-30d-5p
CPEB2	0.000501815	0.00576606	0.174939	6	hsa-miR-210-3p	hsa-miR-26a-5p	hsa-miR-92a-3p	hsa-miR-103a-3p	hsa-miR-16-5p	hsa-miR-15b-5p
MAP3K7	0.000501815	0.00576606	0.174939	6	hsa-miR-10a-5p	hsa-miR-103a-3p	hsa-miR-16-5p	hsa-miR-143-3p	hsa-miR-503-5p	hsa-miR-15b-5p
MYO6	0.000501815	0.00576606	0.174939	6	hsa-miR-143-3p	hsa-miR-92a-3p	hsa-miR-22-3p	hsa-miR-146a-5p	hsa-miR-146b-5p	hsa-miR-140-3p
PHKA1	0.000501815	0.00576606	0.174939	6	hsa-miR-103a-3p	hsa-miR-98-5p	hsa-miR-16-5p	hsa-miR-25-3p	hsa-miR-503-5p	hsa-miR-15b-5p
FOXN2	0.000515345	0.00576606	0.26771	9	hsa-miR-25-3p	hsa-miR-92a-3p	hsa-miR-30a-5p	hsa-miR-30c-5p	hsa-miR-30d-5p	hsa-miR-30b-5p	hsa-miR-30e-5p	hsa-miR-27a-3p	hsa-miR-21-5p
RLIM	0.000515345	0.00576606	0.26771	9	hsa-miR-15b-5p	hsa-miR-10a-5p	hsa-miR-142-5p	hsa-miR-93-5p	hsa-miR-203a-3p	hsa-miR-130a-3p	hsa-miR-181a-5p	hsa-miR-25-3p	hsa-miR-92a-3p
GID4	0.000541355	0.00576606	0.241535	8	hsa-miR-26b-5p	hsa-miR-21-5p	hsa-miR-93-5p	hsa-miR-25-3p	hsa-miR-92a-3p	hsa-miR-182-5p	hsa-miR-212-3p	hsa-miR-132-3p
SCML2	0.000541355	0.00576606	0.241535	8	hsa-miR-24-3p	hsa-miR-423-3p	hsa-miR-92a-3p	hsa-miR-30e-5p	hsa-miR-30d-5p	hsa-miR-30c-5p	hsa-miR-30b-5p	hsa-miR-30a-5p
KPNA1	0.000547018	0.00576606	0.21129	7	hsa-miR-103a-3p	hsa-miR-30a-5p	hsa-miR-16-5p	hsa-miR-15b-5p	hsa-miR-132-3p	hsa-miR-212-3p	hsa-miR-181a-5p
SALL1	0.000547018	0.00576606	0.21129	7	hsa-miR-103a-3p	hsa-miR-26b-5p	hsa-miR-16-5p	hsa-miR-744-5p	hsa-miR-423-5p	hsa-miR-503-5p	hsa-miR-15b-5p
TFAP2A	0.000547018	0.00576606	0.21129	7	hsa-miR-221-3p	hsa-miR-103a-3p	hsa-miR-98-5p	hsa-miR-16-5p	hsa-miR-503-5p	hsa-miR-15b-5p	hsa-miR-222-3p
BCLAF1	0.000553982	0.00576606	0.101385	4	hsa-miR-423-5p	hsa-miR-26b-5p	hsa-miR-424-3p	hsa-miR-146a-5p
CUL5	0.000553982	0.00576606	0.101385	4	hsa-miR-192-5p	hsa-miR-92a-3p	hsa-miR-181a-5p	hsa-miR-182-5p
GPCPD1	0.000553982	0.00576606	0.101385	4	hsa-miR-203a-3p	hsa-miR-10b-5p	hsa-miR-10a-5p	hsa-miR-103a-3p
MAD2L1	0.000553982	0.00576606	0.101385	4	hsa-miR-192-5p	hsa-miR-93-5p	hsa-miR-26b-5p	hsa-miR-26a-5p
RPL3	0.000553982	0.00576606	0.101385	4	hsa-miR-16-5p	hsa-miR-744-5p	hsa-miR-423-3p	hsa-miR-92a-3p
TET2	0.000553982	0.00576606	0.101385	4	hsa-miR-92a-3p	hsa-miR-22-3p	hsa-miR-101-3p	hsa-miR-26a-5p
TUB	0.000553982	0.00576606	0.101385	4	hsa-miR-221-3p	hsa-miR-744-5p	hsa-miR-26b-5p	hsa-miR-26a-5p
ZNF629	0.000553982	0.00576606	0.101385	4	hsa-miR-10a-5p	hsa-miR-92a-3p	hsa-miR-146b-5p	hsa-miR-146a-5p
CCNF	0.000554688	0.00576606	0.27036	9	hsa-miR-503-5p	hsa-miR-98-5p	hsa-miR-423-5p	hsa-miR-30a-5p	hsa-miR-30c-5p	hsa-miR-30d-5p	hsa-miR-30b-5p	hsa-miR-30e-5p	hsa-miR-101-3p
AADAT	0.000560114	0.00576606	0.0238553	2	hsa-miR-103a-3p	hsa-miR-16-5p
ADAM1A	0.000560114	0.00576606	0.0238553	2	hsa-miR-222-3p	hsa-miR-221-3p
AGPAT2	0.000560114	0.00576606	0.0238553	2	hsa-miR-744-5p	hsa-miR-24-3p
AKAP9	0.000560114	0.00576606	0.0238553	2	hsa-miR-192-5p	hsa-miR-21-5p
AMPD1	0.000560114	0.00576606	0.0238553	2	hsa-miR-10a-5p	hsa-miR-16-5p
ANKLE2	0.000560114	0.00576606	0.0238553	2	hsa-miR-16-5p	hsa-miR-92a-3p
APLNR	0.000560114	0.00576606	0.0238553	2	hsa-miR-10b-5p	hsa-miR-16-5p
AQP12B	0.000560114	0.00576606	0.0238553	2	hsa-miR-10a-5p	hsa-miR-16-5p
ARHGAP44	0.000560114	0.00576606	0.0238553	2	hsa-miR-26b-5p	hsa-miR-30c-5p
AZIN2	0.000560114	0.00576606	0.0238553	2	hsa-miR-151a-3p	hsa-miR-30d-5p
CA1	0.000560114	0.00576606	0.0238553	2	hsa-miR-132-3p	hsa-miR-26b-5p
CA9	0.000560114	0.00576606	0.0238553	2	hsa-miR-98-5p	hsa-miR-26b-5p
CABYR	0.000560114	0.00576606	0.0238553	2	hsa-miR-222-3p	hsa-miR-221-3p
CCDC181	0.000560114	0.00576606	0.0238553	2	hsa-miR-26b-5p	hsa-miR-92a-3p
CFAP45	0.000560114	0.00576606	0.0238553	2	hsa-miR-103a-3p	hsa-miR-16-5p
CHFR	0.000560114	0.00576606	0.0238553	2	hsa-miR-24-3p	hsa-miR-10a-5p
CIB1	0.000560114	0.00576606	0.0238553	2	hsa-miR-26b-5p	hsa-miR-16-5p
CIRBP	0.000560114	0.00576606	0.0238553	2	hsa-miR-30a-5p	hsa-miR-24-3p
DAXX	0.000560114	0.00576606	0.0238553	2	hsa-miR-21-5p	hsa-miR-222-3p
DENND1A	0.000560114	0.00576606	0.0238553	2	hsa-miR-192-5p	hsa-miR-98-5p
DERA	0.000560114	0.00576606	0.0238553	2	hsa-miR-26b-5p	hsa-miR-222-3p
DIRAS3	0.000560114	0.00576606	0.0238553	2	hsa-miR-221-3p	hsa-miR-222-3p
DMAC2	0.000560114	0.00576606	0.0238553	2	hsa-miR-93-5p	hsa-miR-26b-5p
FBN3	0.000560114	0.00576606	0.0238553	2	hsa-miR-132-3p	hsa-miR-221-3p
GABRE	0.000560114	0.00576606	0.0238553	2	hsa-miR-98-5p	hsa-miR-26b-5p
GAS5	0.000560114	0.00576606	0.0238553	2	hsa-miR-21-5p	hsa-miR-222-3p
GK	0.000560114	0.00576606	0.0238553	2	hsa-miR-132-3p	hsa-miR-10b-5p
GP1BA	0.000560114	0.00576606	0.0238553	2	hsa-miR-10b-5p	hsa-miR-10a-5p
GSTT2B	0.000560114	0.00576606	0.0238553	2	hsa-miR-26b-5p	hsa-miR-16-5p
HIST1H2BI	0.000560114	0.00576606	0.0238553	2	hsa-miR-98-5p	hsa-miR-26b-5p
HOXC10	0.000560114	0.00576606	0.0238553	2	hsa-miR-221-3p	hsa-miR-103a-3p
IFNR	0.000560114	0.00576606	0.0238553	2	hsa-miR-24-3p	hsa-miR-27a-3p
LAMA3	0.000560114	0.00576606	0.0238553	2	hsa-miR-26b-5p	hsa-miR-181a-5p
LMO7	0.000560114	0.00576606	0.0238553	2	hsa-miR-98-5p	hsa-miR-16-5p
MED9	0.000560114	0.00576606	0.0238553	2	hsa-miR-26b-5p	hsa-miR-21-5p
MICU2	0.000560114	0.00576606	0.0238553	2	hsa-miR-26b-5p	hsa-miR-16-5p
MLNR	0.000560114	0.00576606	0.0238553	2	hsa-miR-26b-5p	hsa-miR-10a-5p
MMP10	0.000560114	0.00576606	0.0238553	2	hsa-miR-203a-3p	hsa-miR-26b-5p
MT1M	0.000560114	0.00576606	0.0238553	2	hsa-miR-26b-5p	hsa-miR-24-3p
MTTP	0.000560114	0.00576606	0.0238553	2	hsa-miR-30e-5p	hsa-miR-30c-5p
NAE1	0.000560114	0.00576606	0.0238553	2	hsa-miR-26b-5p	hsa-miR-24-3p
NAT1	0.000560114	0.00576606	0.0238553	2	hsa-miR-26b-5p	hsa-miR-25-3p
NMRK2	0.000560114	0.00576606	0.0238553	2	hsa-miR-181a-5p	hsa-miR-26b-5p
NOMO1	0.000560114	0.00576606	0.0238553	2	hsa-miR-10a-5p	hsa-miR-675-5p
NOP16	0.000560114	0.00576606	0.0238553	2	hsa-miR-125a-5p	hsa-miR-10a-5p
NSMCE3	0.000560114	0.00576606	0.0238553	2	hsa-miR-30c-5p	hsa-miR-25-3p
NUDT2	0.000560114	0.00576606	0.0238553	2	hsa-miR-744-5p	hsa-miR-423-3p
NXPH4	0.000560114	0.00576606	0.0238553	2	hsa-miR-26b-5p	hsa-miR-744-5p
PAN3	0.000560114	0.00576606	0.0238553	2	hsa-miR-148a-3p	hsa-miR-21-5p
PCDHA1	0.000560114	0.00576606	0.0238553	2	hsa-miR-181a-5p	hsa-miR-221-3p
PCDHA10	0.000560114	0.00576606	0.0238553	2	hsa-miR-181a-5p	hsa-miR-221-3p
PCDHA12	0.000560114	0.00576606	0.0238553	2	hsa-miR-181a-5p	hsa-miR-221-3p
PCDHA13	0.000560114	0.00576606	0.0238553	2	hsa-miR-181a-5p	hsa-miR-221-3p
PCDHA3	0.000560114	0.00576606	0.0238553	2	hsa-miR-181a-5p	hsa-miR-221-3p
PCDHA5	0.000560114	0.00576606	0.0238553	2	hsa-miR-181a-5p	hsa-miR-221-3p
PCDHA7	0.000560114	0.00576606	0.0238553	2	hsa-miR-181a-5p	hsa-miR-221-3p
PCDHA8	0.000560114	0.00576606	0.0238553	2	hsa-miR-181a-5p	hsa-miR-221-3p
PCDHAC1	0.000560114	0.00576606	0.0238553	2	hsa-miR-181a-5p	hsa-miR-221-3p
PCDHB8	0.000560114	0.00576606	0.0238553	2	hsa-miR-181a-5p	hsa-miR-26b-5p
PCK2	0.000560114	0.00576606	0.0238553	2	hsa-miR-24-3p	hsa-miR-16-5p
PDGFRL	0.000560114	0.00576606	0.0238553	2	hsa-miR-26b-5p	hsa-miR-25-3p
PDHA2	0.000560114	0.00576606	0.0238553	2	hsa-miR-21-5p	hsa-miR-26b-5p
PDS5B	0.000560114	0.00576606	0.0238553	2	hsa-miR-27a-3p	hsa-miR-92a-3p
PEX5	0.000560114	0.00576606	0.0238553	2	hsa-miR-25-3p	hsa-miR-22-3p
PIGC	0.000560114	0.00576606	0.0238553	2	hsa-miR-98-5p	hsa-miR-744-5p
PITPNM1	0.000560114	0.00576606	0.0238553	2	hsa-miR-221-3p	hsa-miR-432-5p
PKDCC	0.000560114	0.00576606	0.0238553	2	hsa-miR-92a-3p	hsa-miR-25-3p
POTEF	0.000560114	0.00576606	0.0238553	2	hsa-miR-26b-5p	hsa-miR-16-5p
PRICKLE3	0.000560114	0.00576606	0.0238553	2	hsa-miR-26b-5p	hsa-miR-106b-3p
PRR4	0.000560114	0.00576606	0.0238553	2	hsa-miR-181a-5p	hsa-miR-26b-5p
PSTPIP2	0.000560114	0.00576606	0.0238553	2	hsa-miR-26b-5p	hsa-miR-24-3p
PTRH1	0.000560114	0.00576606	0.0238553	2	hsa-miR-30a-5p	hsa-miR-16-5p
RCBTB2	0.000560114	0.00576606	0.0238553	2	hsa-miR-192-5p	hsa-miR-26b-5p
RHO	0.000560114	0.00576606	0.0238553	2	hsa-miR-21-5p	hsa-miR-146a-5p
RIC1	0.000560114	0.00576606	0.0238553	2	hsa-miR-103a-3p	hsa-miR-16-5p
RPL6	0.000560114	0.00576606	0.0238553	2	hsa-miR-26b-5p	hsa-miR-16-5p
RRP9	0.000560114	0.00576606	0.0238553	2	hsa-miR-16-5p	hsa-miR-92a-3p
RSAD2	0.000560114	0.00576606	0.0238553	2	hsa-miR-146a-5p	hsa-miR-26b-5p
RTEL1-TNFRSF6B	0.000560114	0.00576606	0.0238553	2	hsa-miR-132-3p	hsa-miR-181a-5p
S100A12	0.000560114	0.00576606	0.0238553	2	hsa-miR-146a-5p	hsa-miR-146b-5p
SPG11	0.000560114	0.00576606	0.0238553	2	hsa-miR-21-5p	hsa-miR-22-3p
SUPT3H	0.000560114	0.00576606	0.0238553	2	hsa-miR-26b-5p	hsa-miR-15b-5p
SV2A	0.000560114	0.00576606	0.0238553	2	hsa-miR-222-3p	hsa-miR-92a-3p
TMCO3	0.000560114	0.00576606	0.0238553	2	hsa-miR-26b-5p	hsa-miR-30c-5p
TMEM160	0.000560114	0.00576606	0.0238553	2	hsa-miR-185-5p	hsa-miR-92a-3p
TMEM255A	0.000560114	0.00576606	0.0238553	2	hsa-miR-103a-3p	hsa-miR-16-5p
TTN	0.000560114	0.00576606	0.0238553	2	hsa-miR-26a-5p	hsa-miR-144-3p
UBIAD1	0.000560114	0.00576606	0.0238553	2	hsa-miR-192-5p	hsa-miR-222-3p
ZFPL1	0.000560114	0.00576606	0.0238553	2	hsa-miR-30a-5p	hsa-miR-16-5p
ZMYND19	0.000560114	0.00576606	0.0238553	2	hsa-miR-24-3p	hsa-miR-125a-5p
ZNF506	0.000560114	0.00576606	0.0238553	2	hsa-miR-30c-5p	hsa-miR-26a-5p
COX20	0.000568337	0.00583128	0.178915	6	hsa-miR-25-3p	hsa-miR-92a-3p	hsa-miR-203a-3p	hsa-miR-21-5p	hsa-miR-130a-3p	hsa-miR-24-3p
SLC7A2	0.000568337	0.00583128	0.178915	6	hsa-miR-192-5p	hsa-miR-101-3p	hsa-miR-24-3p	hsa-miR-423-5p	hsa-miR-144-3p	hsa-miR-27a-3p
ZNF367	0.000568337	0.00583128	0.178915	6	hsa-miR-21-5p	hsa-miR-503-5p	hsa-miR-15b-5p	hsa-miR-16-5p	hsa-miR-203a-3p	hsa-miR-409-3p
HAAO	0.000590902	0.00603606	0.143132	5	hsa-miR-185-5p	hsa-miR-143-3p	hsa-miR-146b-5p	hsa-miR-146a-5p	hsa-miR-744-5p
PBX2	0.000590902	0.00603606	0.143132	5	hsa-miR-185-5p	hsa-miR-222-3p	hsa-miR-92a-3p	hsa-miR-423-5p	hsa-miR-98-5p
TOMM5	0.000590902	0.00603606	0.143132	5	hsa-miR-30a-5p	hsa-miR-30e-5p	hsa-miR-30d-5p	hsa-miR-30c-5p	hsa-miR-30b-5p
VIM	0.000590902	0.00603606	0.143132	5	hsa-miR-30c-5p	hsa-miR-30a-5p	hsa-miR-26b-5p	hsa-miR-16-5p	hsa-miR-378a-3p
PSMD11	0.000603968	0.00616273	0.214698	7	hsa-miR-98-5p	hsa-miR-16-5p	hsa-miR-744-5p	hsa-miR-10b-5p	hsa-miR-93-5p	hsa-miR-92a-3p	hsa-miR-423-5p
FRS2	0.000639369	0.00650962	0.247499	8	hsa-miR-101-3p	hsa-miR-93-5p	hsa-miR-21-5p	hsa-miR-30e-5p	hsa-miR-30d-5p	hsa-miR-30a-5p	hsa-miR-30b-5p	hsa-miR-30c-5p
GATAD2B	0.000639369	0.00650962	0.247499	8	hsa-miR-181a-5p	hsa-miR-30a-5p	hsa-miR-744-5p	hsa-miR-221-3p	hsa-miR-25-3p	hsa-miR-92a-3p	hsa-miR-30e-3p	hsa-miR-30a-3p
TMEM2	0.000640814	0.00651717	0.275662	9	hsa-miR-30a-3p	hsa-miR-192-5p	hsa-miR-98-5p	hsa-miR-26b-5p	hsa-miR-21-5p	hsa-miR-130a-3p	hsa-miR-222-3p	hsa-miR-221-3p	hsa-miR-26a-5p
NSD2	0.000641533	0.00651733	0.182891	6	hsa-miR-192-5p	hsa-miR-21-5p	hsa-miR-423-3p	hsa-miR-92a-3p	hsa-miR-93-5p	hsa-miR-181a-5p
AUP1	0.000665082	0.00658791	0.0636142	3	hsa-miR-26b-5p	hsa-miR-16-5p	hsa-miR-92a-3p
C17orf51	0.000665082	0.00658791	0.0636142	3	hsa-miR-92a-3p	hsa-miR-26a-5p	hsa-miR-140-3p
CDC123	0.000665082	0.00658791	0.0636142	3	hsa-miR-101-3p	hsa-miR-30a-5p	hsa-miR-16-5p
CDKN1C	0.000665082	0.00658791	0.0636142	3	hsa-miR-222-3p	hsa-miR-221-3p	hsa-miR-25-3p
DCTD	0.000665082	0.00658791	0.0636142	3	hsa-miR-101-3p	hsa-miR-26b-5p	hsa-miR-92a-3p
DDX23	0.000665082	0.00658791	0.0636142	3	hsa-miR-744-5p	hsa-miR-92a-3p	hsa-miR-25-3p
ESRRA	0.000665082	0.00658791	0.0636142	3	hsa-miR-423-3p	hsa-miR-30a-5p	hsa-miR-125a-5p
MEF2A	0.000665082	0.00658791	0.0636142	3	hsa-miR-132-3p	hsa-miR-21-5p	hsa-miR-30a-3p
MKRN2	0.000665082	0.00658791	0.0636142	3	hsa-miR-92a-3p	hsa-miR-146b-5p	hsa-miR-146a-5p
MSH2	0.000665082	0.00658791	0.0636142	3	hsa-miR-16-5p	hsa-miR-21-5p	hsa-miR-101-3p
MYBBP1A	0.000665082	0.00658791	0.0636142	3	hsa-miR-98-5p	hsa-miR-26b-5p	hsa-miR-92a-3p
MYO19	0.000665082	0.00658791	0.0636142	3	hsa-miR-93-5p	hsa-miR-92a-3p	hsa-miR-16-5p
POLR3H	0.000665082	0.00658791	0.0636142	3	hsa-miR-423-5p	hsa-miR-423-3p	hsa-miR-30d-5p
RND3	0.000665082	0.00658791	0.0636142	3	hsa-miR-98-5p	hsa-miR-93-5p	hsa-miR-30a-5p
SLC25A3	0.000665082	0.00658791	0.0636142	3	hsa-miR-744-5p	hsa-miR-148a-3p	hsa-miR-92a-3p
SLC25A30	0.000665082	0.00658791	0.0636142	3	hsa-miR-192-5p	hsa-miR-10b-5p	hsa-miR-26a-5p
SLC35A4	0.000665082	0.00658791	0.0636142	3	hsa-miR-103a-3p	hsa-miR-16-5p	hsa-miR-26a-5p
SLC35B2	0.000665082	0.00658791	0.0636142	3	hsa-miR-103a-3p	hsa-miR-24-3p	hsa-miR-16-5p
SNRPC	0.000665082	0.00658791	0.0636142	3	hsa-miR-98-5p	hsa-miR-26b-5p	hsa-miR-16-5p
TIMM13	0.000665082	0.00658791	0.0636142	3	hsa-miR-98-5p	hsa-miR-16-5p	hsa-miR-15b-5p
TOP1	0.000665082	0.00658791	0.0636142	3	hsa-miR-192-5p	hsa-miR-26b-5p	hsa-miR-24-3p
TRAF4	0.000665082	0.00658791	0.0636142	3	hsa-miR-221-3p	hsa-miR-92a-3p	hsa-miR-16-5p
CUL3	0.000665547	0.00658791	0.218106	7	hsa-miR-192-5p	hsa-miR-10a-5p	hsa-miR-203a-3p	hsa-miR-130a-3p	hsa-miR-503-5p	hsa-miR-16-5p	hsa-miR-15b-5p
SOWAHC	0.000665547	0.00658791	0.218106	7	hsa-miR-192-5p	hsa-miR-103a-3p	hsa-miR-93-5p	hsa-miR-26b-5p	hsa-miR-21-5p	hsa-miR-16-5p	hsa-miR-15b-5p
TNRC6B	0.000668392	0.00660902	0.36884	13	hsa-miR-103a-3p	hsa-miR-21-5p	hsa-miR-16-5p	hsa-miR-744-5p	hsa-miR-222-3p	hsa-miR-26a-5p	hsa-miR-26b-5p	hsa-miR-15b-5p	hsa-miR-93-5p	hsa-miR-148a-3p	hsa-miR-130a-3p	hsa-miR-210-3p	hsa-miR-181a-5p
NUCKS1	0.00068783	0.00677781	0.278312	9	hsa-miR-192-5p	hsa-miR-503-5p	hsa-miR-103a-3p	hsa-miR-92a-3p	hsa-miR-25-3p	hsa-miR-16-5p	hsa-miR-15b-5p	hsa-miR-26b-5p	hsa-miR-26a-5p
COPA	0.000691713	0.00677781	0.147903	5	hsa-miR-744-5p	hsa-miR-423-3p	hsa-miR-10a-5p	hsa-miR-146b-5p	hsa-miR-146a-5p
MITF	0.000691713	0.00677781	0.147903	5	hsa-miR-182-5p	hsa-miR-98-5p	hsa-miR-675-5p	hsa-miR-101-3p	hsa-miR-210-3p
NLE1	0.000691713	0.00677781	0.147903	5	hsa-miR-98-5p	hsa-miR-16-5p	hsa-miR-222-3p	hsa-miR-30c-5p	hsa-miR-92a-3p
OSBPL3	0.000691713	0.00677781	0.147903	5	hsa-miR-103a-3p	hsa-miR-21-5p	hsa-miR-16-5p	hsa-miR-15b-5p	hsa-miR-181a-5p
PIK3CD	0.000691713	0.00677781	0.147903	5	hsa-miR-30a-5p	hsa-miR-10b-5p	hsa-miR-101-3p	hsa-miR-25-3p	hsa-miR-92a-3p
PPP2R5C	0.000691713	0.00677781	0.147903	5	hsa-miR-16-5p	hsa-miR-30a-5p	hsa-miR-103a-3p	hsa-miR-15b-5p	hsa-miR-503-5p
ZNF622	0.000691713	0.00677781	0.147903	5	hsa-miR-16-5p	hsa-miR-103a-3p	hsa-miR-92a-3p	hsa-miR-503-5p	hsa-miR-15b-5p
APP	0.000693509	0.00677781	0.250481	8	hsa-miR-101-3p	hsa-miR-130a-3p	hsa-miR-16-5p	hsa-miR-423-3p	hsa-miR-222-3p	hsa-miR-15b-5p	hsa-miR-144-3p	hsa-miR-424-3p
HIF1A	0.000693509	0.00677781	0.250481	8	hsa-miR-106b-3p	hsa-miR-210-3p	hsa-miR-93-5p	hsa-miR-151a-3p	hsa-miR-22-3p	hsa-miR-21-5p	hsa-miR-142-5p	hsa-miR-27a-3p
SBF1	0.000693509	0.00677781	0.250481	8	hsa-miR-744-5p	hsa-miR-503-5p	hsa-miR-16-5p	hsa-miR-30d-5p	hsa-miR-30e-5p	hsa-miR-30c-5p	hsa-miR-30b-5p	hsa-miR-30a-5p
FAM107B	0.000699603	0.00680864	0.107349	4	hsa-miR-26b-5p	hsa-miR-142-5p	hsa-miR-30e-3p	hsa-miR-30a-3p
HIVEP1	0.000699603	0.00680864	0.107349	4	hsa-miR-221-3p	hsa-miR-98-5p	hsa-miR-25-3p	hsa-miR-92a-3p
HOXA1	0.000699603	0.00680864	0.107349	4	hsa-miR-210-3p	hsa-miR-10a-5p	hsa-miR-203a-3p	hsa-miR-30b-5p
TRIM36	0.000699603	0.00680864	0.107349	4	hsa-miR-132-3p	hsa-miR-26b-5p	hsa-miR-92a-3p	hsa-miR-25-3p
GNB1	0.000721854	0.00701782	0.186867	6	hsa-miR-103a-3p	hsa-miR-101-3p	hsa-miR-16-5p	hsa-miR-15b-5p	hsa-miR-212-3p	hsa-miR-132-3p
NACC2	0.000729311	0.00707952	0.351866	12	hsa-miR-423-3p	hsa-miR-30b-5p	hsa-miR-93-5p	hsa-miR-26b-5p	hsa-miR-10a-5p	hsa-miR-92a-3p	hsa-miR-30e-5p	hsa-miR-30d-5p	hsa-miR-30c-5p	hsa-miR-30a-5p	hsa-miR-130a-3p	hsa-miR-103a-3p
LSM14A	0.000732021	0.00707952	0.221514	7	hsa-miR-15b-5p	hsa-miR-182-5p	hsa-miR-26a-5p	hsa-miR-144-3p	hsa-miR-24-3p	hsa-miR-30e-3p	hsa-miR-30a-3p
N4BP1	0.000732021	0.00707952	0.221514	7	hsa-miR-151a-5p	hsa-miR-103a-3p	hsa-miR-16-5p	hsa-miR-93-5p	hsa-miR-101-3p	hsa-miR-503-5p	hsa-miR-15b-5p
PAPD7	0.000732021	0.00707952	0.221514	7	hsa-miR-423-3p	hsa-miR-192-5p	hsa-miR-106b-3p	hsa-miR-93-5p	hsa-miR-25-3p	hsa-miR-92a-3p	hsa-miR-101-3p
RNPS1	0.000732021	0.00707952	0.221514	7	hsa-miR-378a-3p	hsa-miR-30c-5p	hsa-miR-92a-3p	hsa-miR-221-3p	hsa-miR-222-3p	hsa-miR-16-5p	hsa-miR-15b-5p
RAB10	0.000737643	0.00712644	0.280963	9	hsa-miR-148a-3p	hsa-miR-30a-5p	hsa-miR-30c-5p	hsa-miR-30d-5p	hsa-miR-30b-5p	hsa-miR-142-5p	hsa-miR-30e-5p	hsa-miR-93-5p	hsa-miR-103a-3p
INSIG1	0.000751303	0.00725086	0.253463	8	hsa-miR-192-5p	hsa-miR-103a-3p	hsa-miR-92a-3p	hsa-miR-24-3p	hsa-miR-25-3p	hsa-miR-509-3p	hsa-miR-210-3p	hsa-miR-22-3p
NAA30	0.000803667	0.00768001	0.224922	7	hsa-miR-93-5p	hsa-miR-21-5p	hsa-miR-15b-5p	hsa-miR-98-5p	hsa-miR-203a-3p	hsa-miR-101-3p	hsa-miR-144-3p
SLC10A7	0.000803667	0.00768001	0.224922	7	hsa-miR-98-5p	hsa-miR-222-3p	hsa-miR-221-3p	hsa-miR-92a-3p	hsa-miR-181a-5p	hsa-miR-132-3p	hsa-miR-212-3p
TNPO3	0.000803667	0.00768001	0.224922	7	hsa-miR-30a-5p	hsa-miR-24-3p	hsa-miR-16-5p	hsa-miR-423-3p	hsa-miR-15b-5p	hsa-miR-210-3p	hsa-miR-125a-5p
CARD10	0.000804889	0.00768001	0.152674	5	hsa-miR-103a-3p	hsa-miR-24-3p	hsa-miR-16-5p	hsa-miR-146a-5p	hsa-miR-15b-5p
DCAF10	0.000804889	0.00768001	0.152674	5	hsa-miR-21-5p	hsa-miR-26b-5p	hsa-miR-24-3p	hsa-miR-503-5p	hsa-miR-26a-5p
GPAM	0.000804889	0.00768001	0.152674	5	hsa-miR-16-5p	hsa-miR-101-3p	hsa-miR-27a-3p	hsa-miR-21-5p	hsa-miR-93-5p
LFNG	0.000804889	0.00768001	0.152674	5	hsa-miR-132-3p	hsa-miR-181a-5p	hsa-miR-125a-5p	hsa-miR-27a-3p	hsa-miR-146a-5p
LRP3	0.000804889	0.00768001	0.152674	5	hsa-miR-744-5p	hsa-miR-10b-5p	hsa-miR-10a-5p	hsa-miR-93-5p	hsa-miR-185-5p
PRKCD	0.000804889	0.00768001	0.152674	5	hsa-miR-26a-5p	hsa-miR-16-5p	hsa-miR-15b-5p	hsa-miR-26b-5p	hsa-miR-181a-5p
SERPINC1	0.000804889	0.00768001	0.152674	5	hsa-miR-30e-5p	hsa-miR-30d-5p	hsa-miR-30c-5p	hsa-miR-30b-5p	hsa-miR-30a-5p
USP28	0.000804889	0.00768001	0.152674	5	hsa-miR-181a-5p	hsa-miR-221-3p	hsa-miR-25-3p	hsa-miR-92a-3p	hsa-miR-93-5p
EIF2S1	0.000809765	0.00769485	0.190843	6	hsa-miR-21-5p	hsa-miR-192-5p	hsa-miR-222-3p	hsa-miR-93-5p	hsa-miR-30b-5p	hsa-miR-30c-5p
KIF3B	0.000809765	0.00769485	0.190843	6	hsa-miR-222-3p	hsa-miR-10a-5p	hsa-miR-16-5p	hsa-miR-181a-5p	hsa-miR-15b-5p	hsa-miR-423-5p
2021-03-04	0.000809765	0.00769485	0.190843	6	hsa-miR-486-5p	hsa-miR-30a-5p	hsa-miR-30b-5p	hsa-miR-30e-5p	hsa-miR-30d-5p	hsa-miR-30c-5p
TLE3	0.000809765	0.00769485	0.190843	6	hsa-miR-10a-5p	hsa-miR-222-3p	hsa-miR-93-5p	hsa-miR-92a-3p	hsa-miR-185-5p	hsa-miR-744-5p
E2F2	0.000812931	0.00771701	0.256445	8	hsa-miR-24-3p	hsa-miR-21-5p	hsa-miR-98-5p	hsa-miR-22-3p	hsa-miR-199a-3p	hsa-miR-93-5p	hsa-miR-26a-5p	hsa-miR-28-3p
ABCA1	0.000870422	0.00821228	0.113313	4	hsa-miR-26a-5p	hsa-miR-26b-5p	hsa-miR-27a-3p	hsa-miR-93-5p
AMMECR1	0.000870422	0.00821228	0.113313	4	hsa-miR-98-5p	hsa-miR-181a-5p	hsa-miR-192-5p	hsa-miR-92a-3p
DNAJC9	0.000870422	0.00821228	0.113313	4	hsa-miR-140-3p	hsa-miR-103a-3p	hsa-miR-16-5p	hsa-miR-15b-5p
EEA1	0.000870422	0.00821228	0.113313	4	hsa-miR-192-5p	hsa-miR-509-3p	hsa-miR-101-3p	hsa-miR-93-5p
IKZF4	0.000870422	0.00821228	0.113313	4	hsa-miR-93-5p	hsa-miR-30b-5p	hsa-miR-30c-5p	hsa-miR-16-5p
SEC31A	0.000870422	0.00821228	0.113313	4	hsa-miR-98-5p	hsa-miR-378a-3p	hsa-miR-26a-5p	hsa-miR-127-3p
BTBD3	0.000878578	0.0082808	0.259427	8	hsa-miR-181a-5p	hsa-miR-148a-3p	hsa-miR-98-5p	hsa-miR-24-3p	hsa-miR-21-5p	hsa-miR-26a-5p	hsa-miR-130a-3p	hsa-miR-185-5p
RUNX1	0.000880766	0.00828457	0.22833	7	hsa-miR-27a-3p	hsa-miR-423-5p	hsa-miR-675-5p	hsa-miR-221-3p	hsa-miR-101-3p	hsa-miR-181a-5p	hsa-miR-378a-3p
SIKE1	0.000880766	0.00828457	0.22833	7	hsa-miR-146a-5p	hsa-miR-30e-5p	hsa-miR-30d-5p	hsa-miR-30c-5p	hsa-miR-30b-5p	hsa-miR-30a-5p	hsa-miR-93-5p
GNAI2	0.000905744	0.00848505	0.194819	6	hsa-miR-30d-5p	hsa-miR-30a-5p	hsa-miR-30e-5p	hsa-miR-30c-5p	hsa-miR-30b-5p	hsa-miR-222-3p
RAB14	0.000905744	0.00848505	0.194819	6	hsa-miR-451a	hsa-miR-151a-5p	hsa-miR-30a-5p	hsa-miR-130a-3p	hsa-miR-148a-3p	hsa-miR-27a-3p
VASH1	0.000905744	0.00848505	0.194819	6	hsa-miR-30e-5p	hsa-miR-30d-5p	hsa-miR-30a-5p	hsa-miR-30b-5p	hsa-miR-30c-5p	hsa-miR-140-3p
ZBTB39	0.000905744	0.00848505	0.194819	6	hsa-miR-98-5p	hsa-miR-30a-5p	hsa-miR-30c-5p	hsa-miR-30d-5p	hsa-miR-30b-5p	hsa-miR-30e-5p
HHIPL1	0.000931361	0.00870743	0.157445	5	hsa-miR-30d-5p	hsa-miR-30c-5p	hsa-miR-30a-5p	hsa-miR-30e-5p	hsa-miR-30b-5p
MFN2	0.000931361	0.00870743	0.157445	5	hsa-miR-16-5p	hsa-miR-99b-5p	hsa-miR-221-3p	hsa-miR-93-5p	hsa-miR-92a-3p
UBE2H	0.000948434	0.0088581	0.262409	8	hsa-miR-451a	hsa-miR-30a-5p	hsa-miR-92a-3p	hsa-miR-142-5p	hsa-miR-16-5p	hsa-miR-15b-5p	hsa-miR-26b-5p	hsa-miR-26a-5p
ACSL4	0.000963609	0.00891668	0.231737	7	hsa-miR-30a-5p	hsa-miR-378a-3p	hsa-miR-93-5p	hsa-miR-212-3p	hsa-miR-132-3p	hsa-miR-130a-3p	hsa-miR-144-3p
KIF2C	0.000963609	0.00891668	0.231737	7	hsa-miR-423-3p	hsa-miR-101-3p	hsa-miR-16-5p	hsa-miR-92a-3p	hsa-miR-148a-3p	hsa-miR-181a-5p	hsa-miR-142-5p
PNRC2	0.000963609	0.00891668	0.231737	7	hsa-miR-27a-3p	hsa-miR-181a-5p	hsa-miR-16-5p	hsa-miR-15b-5p	hsa-miR-503-5p	hsa-miR-221-3p	hsa-miR-222-3p
ASCC3	0.000980691	0.00891668	0.071566	3	hsa-miR-98-5p	hsa-miR-30a-5p	hsa-miR-16-5p
ATG5	0.000980691	0.00891668	0.071566	3	hsa-miR-181a-5p	hsa-miR-30d-5p	hsa-miR-30e-5p
CASC3	0.000980691	0.00891668	0.071566	3	hsa-miR-378a-3p	hsa-miR-222-3p	hsa-miR-182-5p
COG5	0.000980691	0.00891668	0.071566	3	hsa-miR-98-5p	hsa-miR-222-3p	hsa-miR-221-3p
CPNE1	0.000980691	0.00891668	0.071566	3	hsa-miR-378a-3p	hsa-miR-16-5p	hsa-miR-15b-5p
CYTB	0.000980691	0.00891668	0.071566	3	hsa-miR-744-5p	hsa-miR-423-3p	hsa-miR-151a-5p
DAG1	0.000980691	0.00891668	0.071566	3	hsa-miR-30a-5p	hsa-miR-423-5p	hsa-miR-222-3p
DNM1L	0.000980691	0.00891668	0.071566	3	hsa-miR-25-3p	hsa-miR-93-5p	hsa-miR-21-5p
ERAP1	0.000980691	0.00891668	0.071566	3	hsa-miR-26b-5p	hsa-miR-92a-3p	hsa-miR-93-5p
ERBB4	0.000980691	0.00891668	0.071566	3	hsa-miR-146a-5p	hsa-miR-221-3p	hsa-miR-146b-5p
EYA4	0.000980691	0.00891668	0.071566	3	hsa-miR-203a-3p	hsa-miR-132-3p	hsa-miR-181a-5p
GIT2	0.000980691	0.00891668	0.071566	3	hsa-miR-26a-5p	hsa-miR-210-3p	hsa-miR-92a-3p
HK2	0.000980691	0.00891668	0.071566	3	hsa-miR-143-3p	hsa-miR-125a-5p	hsa-miR-98-5p
KIF1A	0.000980691	0.00891668	0.071566	3	hsa-miR-423-5p	hsa-miR-423-3p	hsa-miR-92a-3p
NEMP1	0.000980691	0.00891668	0.071566	3	hsa-miR-192-5p	hsa-miR-24-3p	hsa-miR-92a-3p
NKX3-2	0.000980691	0.00891668	0.071566	3	hsa-miR-181a-5p	hsa-miR-26b-5p	hsa-miR-101-3p
NRN1	0.000980691	0.00891668	0.071566	3	hsa-miR-26b-5p	hsa-miR-25-3p	hsa-miR-182-5p
PABPC4	0.000980691	0.00891668	0.071566	3	hsa-miR-192-5p	hsa-miR-98-5p	hsa-miR-16-5p
PBXIP1	0.000980691	0.00891668	0.071566	3	hsa-miR-148a-3p	hsa-miR-93-5p	hsa-miR-26b-5p
RCC1L	0.000980691	0.00891668	0.071566	3	hsa-miR-16-5p	hsa-miR-503-5p	hsa-miR-26a-5p
RP2	0.000980691	0.00891668	0.071566	3	hsa-miR-21-5p	hsa-miR-92a-3p	hsa-miR-181a-5p
TNFSF13B	0.000980691	0.00891668	0.071566	3	hsa-miR-192-5p	hsa-miR-30a-3p	hsa-miR-30e-3p
TUBA1C	0.000980691	0.00891668	0.071566	3	hsa-miR-16-5p	hsa-miR-221-3p	hsa-miR-92a-3p
YIF1B	0.000980691	0.00891668	0.071566	3	hsa-miR-16-5p	hsa-miR-103a-3p	hsa-miR-92a-3p
UBN2	0.000985174	0.00894866	0.363794	12	hsa-miR-103a-3p	hsa-miR-16-5p	hsa-miR-10a-5p	hsa-miR-101-3p	hsa-miR-130a-3p	hsa-miR-144-3p	hsa-miR-15b-5p	hsa-miR-26a-5p	hsa-miR-26b-5p	hsa-miR-222-3p	hsa-miR-221-3p	hsa-miR-503-5p
AKT3	0.00101028	0.00915877	0.198794	6	hsa-miR-16-5p	hsa-miR-146b-5p	hsa-miR-503-5p	hsa-miR-15b-5p	hsa-miR-222-3p	hsa-miR-221-3p
PFAS	0.00101028	0.00915877	0.198794	6	hsa-miR-10b-5p	hsa-miR-10a-5p	hsa-miR-93-5p	hsa-miR-27a-3p	hsa-miR-212-3p	hsa-miR-132-3p
MRO	0.00103313	0.00935678	0.294216	9	hsa-miR-203a-3p	hsa-miR-92a-3p	hsa-miR-25-3p	hsa-miR-24-3p	hsa-miR-30e-5p	hsa-miR-30d-5p	hsa-miR-30c-5p	hsa-miR-30b-5p	hsa-miR-30a-5p
CYP4V2	0.00106871	0.0095692	0.119277	4	hsa-miR-192-5p	hsa-miR-21-5p	hsa-miR-92a-3p	hsa-miR-151a-3p
HDAC4	0.00106871	0.0095692	0.119277	4	hsa-miR-22-3p	hsa-miR-30c-5p	hsa-miR-125a-5p	hsa-miR-675-5p
HOXD13	0.00106871	0.0095692	0.119277	4	hsa-miR-103a-3p	hsa-miR-423-3p	hsa-miR-10a-5p	hsa-miR-16-5p
KANK1	0.00106871	0.0095692	0.119277	4	hsa-miR-10a-5p	hsa-miR-16-5p	hsa-miR-15b-5p	hsa-miR-503-5p
KIF21A	0.00106871	0.0095692	0.119277	4	hsa-miR-140-3p	hsa-miR-10b-5p	hsa-miR-10a-5p	hsa-miR-432-5p
PAIP2	0.00106871	0.0095692	0.119277	4	hsa-miR-222-3p	hsa-miR-30a-3p	hsa-miR-221-3p	hsa-miR-27a-3p
PIP5K1A	0.00106871	0.0095692	0.119277	4	hsa-miR-132-3p	hsa-miR-744-5p	hsa-miR-222-3p	hsa-miR-203a-3p
SRRM2	0.00106871	0.0095692	0.119277	4	hsa-miR-26b-5p	hsa-miR-744-5p	hsa-miR-222-3p	hsa-miR-25-3p
TOB1	0.00106871	0.0095692	0.119277	4	hsa-miR-25-3p	hsa-miR-92a-3p	hsa-miR-26b-5p	hsa-miR-26a-5p
TUT1	0.00106871	0.0095692	0.119277	4	hsa-miR-503-5p	hsa-miR-93-5p	hsa-miR-92a-3p	hsa-miR-26a-5p
APPL1	0.00107208	0.0095692	0.162216	5	hsa-miR-192-5p	hsa-miR-21-5p	hsa-miR-423-3p	hsa-miR-92a-3p	hsa-miR-24-3p
ARID2	0.00107208	0.0095692	0.162216	5	hsa-miR-424-3p	hsa-miR-15b-5p	hsa-miR-212-3p	hsa-miR-132-3p	hsa-miR-203a-3p
AZIN1	0.00107208	0.0095692	0.162216	5	hsa-miR-30b-5p	hsa-miR-30e-5p	hsa-miR-30d-5p	hsa-miR-30c-5p	hsa-miR-30a-5p
KIAA1671	0.00107208	0.0095692	0.162216	5	hsa-miR-503-5p	hsa-miR-423-3p	hsa-miR-192-5p	hsa-miR-92a-3p	hsa-miR-30a-3p
SUN2	0.00107208	0.0095692	0.162216	5	hsa-miR-103a-3p	hsa-miR-222-3p	hsa-miR-30c-5p	hsa-miR-27a-3p	hsa-miR-130a-3p
PTP4A1	0.00108298	0.00965721	0.322047	10	hsa-miR-30a-5p	hsa-miR-26b-5p	hsa-miR-106b-3p	hsa-miR-144-3p	hsa-miR-142-5p	hsa-miR-93-5p	hsa-miR-30b-5p	hsa-miR-30c-5p	hsa-miR-30d-5p	hsa-miR-30e-5p
YTHDC1	0.00110156	0.00981203	0.268372	8	hsa-miR-103a-3p	hsa-miR-93-5p	hsa-miR-16-5p	hsa-miR-503-5p	hsa-miR-15b-5p	hsa-miR-24-3p	hsa-miR-30e-3p	hsa-miR-30a-3p
RACGAP1	0.00110246	0.00981203	0.296866	9	hsa-miR-192-5p	hsa-miR-26b-5p	hsa-miR-16-5p	hsa-miR-221-3p	hsa-miR-140-3p	hsa-miR-103a-3p	hsa-miR-15b-5p	hsa-miR-93-5p	hsa-miR-130a-3p
BCL2L12	0.00112388	0.00997393	0.20277	6	hsa-miR-24-3p	hsa-miR-744-5p	hsa-miR-125a-5p	hsa-miR-15b-5p	hsa-miR-16-5p	hsa-miR-503-5p
TFDP1	0.00112388	0.00997393	0.20277	6	hsa-miR-30a-5p	hsa-miR-30c-5p	hsa-miR-30d-5p	hsa-miR-30b-5p	hsa-miR-30e-5p	hsa-miR-185-5p
ZCCHC14	0.00112388	0.00997393	0.20277	6	hsa-miR-24-3p	hsa-miR-744-5p	hsa-miR-15b-5p	hsa-miR-93-5p	hsa-miR-432-5p	hsa-miR-103a-3p
FAM103A1	0.00122802	0.0108565	0.166987	5	hsa-miR-101-3p	hsa-miR-16-5p	hsa-miR-15b-5p	hsa-miR-185-5p	hsa-miR-103a-3p
HAUS8	0.00122802	0.0108565	0.166987	5	hsa-miR-93-5p	hsa-miR-26b-5p	hsa-miR-222-3p	hsa-miR-26a-5p	hsa-miR-142-5p
SLFN5	0.00122802	0.0108565	0.166987	5	hsa-miR-30e-5p	hsa-miR-30d-5p	hsa-miR-30c-5p	hsa-miR-30b-5p	hsa-miR-30a-5p
ZFYVE21	0.00122802	0.0108565	0.166987	5	hsa-miR-25-3p	hsa-miR-28-3p	hsa-miR-92a-3p	hsa-miR-142-5p	hsa-miR-93-5p
C16orf70	0.00124707	0.0110039	0.206746	6	hsa-miR-93-5p	hsa-miR-185-5p	hsa-miR-30c-5p	hsa-miR-26a-5p	hsa-miR-26b-5p	hsa-miR-130a-3p
EIF5	0.00124707	0.0110039	0.206746	6	hsa-miR-21-5p	hsa-miR-16-5p	hsa-miR-26a-5p	hsa-miR-26b-5p	hsa-miR-24-3p	hsa-miR-27a-3p
BMI1	0.00124963	0.011016	0.241961	7	hsa-miR-16-5p	hsa-miR-203a-3p	hsa-miR-106b-3p	hsa-miR-27a-3p	hsa-miR-30e-5p	hsa-miR-192-5p	hsa-miR-21-5p
NFAT5	0.00128492	0.0113163	0.329204	10	hsa-miR-24-3p	hsa-miR-21-5p	hsa-miR-30a-5p	hsa-miR-30c-5p	hsa-miR-30d-5p	hsa-miR-30b-5p	hsa-miR-30e-5p	hsa-miR-93-5p	hsa-miR-146a-5p	hsa-miR-744-5p
CYP26B1	0.00129674	0.0113236	0.12524	4	hsa-miR-103a-3p	hsa-miR-16-5p	hsa-miR-503-5p	hsa-miR-15b-5p
FAM122B	0.00129674	0.0113236	0.12524	4	hsa-miR-103a-3p	hsa-miR-16-5p	hsa-miR-144-3p	hsa-miR-15b-5p
IFRD2	0.00129674	0.0113236	0.12524	4	hsa-miR-16-5p	hsa-miR-30a-5p	hsa-miR-26b-5p	hsa-miR-125a-5p
KMT2C	0.00129674	0.0113236	0.12524	4	hsa-miR-26b-5p	hsa-miR-106b-3p	hsa-miR-15b-5p	hsa-miR-27a-3p
METAP2	0.00129674	0.0113236	0.12524	4	hsa-miR-24-3p	hsa-miR-16-5p	hsa-miR-26a-5p	hsa-miR-26b-5p
MRPL10	0.00129674	0.0113236	0.12524	4	hsa-miR-16-5p	hsa-miR-503-5p	hsa-miR-146b-5p	hsa-miR-146a-5p
RPL15	0.00129674	0.0113236	0.12524	4	hsa-miR-503-5p	hsa-miR-221-3p	hsa-miR-10a-5p	hsa-miR-92a-3p
SNCG	0.00129674	0.0113236	0.12524	4	hsa-miR-103a-3p	hsa-miR-15b-5p	hsa-miR-16-5p	hsa-miR-27a-3p
TCP1	0.00129674	0.0113236	0.12524	4	hsa-miR-378a-3p	hsa-miR-15b-5p	hsa-miR-26a-5p	hsa-miR-16-5p
CDKN1A	0.00131467	0.0114693	0.464477	17	hsa-miR-182-5p	hsa-miR-93-5p	hsa-miR-423-3p	hsa-miR-132-3p	hsa-miR-125a-5p	hsa-miR-503-5p	hsa-miR-146a-5p	hsa-miR-146b-5p	hsa-miR-10b-5p	hsa-miR-98-5p	hsa-miR-22-3p	hsa-miR-16-5p	hsa-miR-15b-5p	hsa-miR-101-3p	hsa-miR-181a-5p	hsa-miR-148a-3p	hsa-miR-212-3p
H3F3B	0.0013335	0.0116227	0.304818	9	hsa-miR-16-5p	hsa-miR-181a-5p	hsa-miR-22-3p	hsa-miR-486-5p	hsa-miR-25-3p	hsa-miR-92a-3p	hsa-miR-10b-5p	hsa-miR-10a-5p	hsa-miR-27a-3p
ASF1A	0.00137723	0.0116794	0.0795178	3	hsa-miR-93-5p	hsa-miR-212-3p	hsa-miR-132-3p
ATN1	0.00137723	0.0116794	0.0795178	3	hsa-miR-423-5p	hsa-miR-27a-3p	hsa-miR-25-3p
AURKAIP1	0.00137723	0.0116794	0.0795178	3	hsa-miR-26a-5p	hsa-miR-15b-5p	hsa-miR-16-5p
CCL2	0.00137723	0.0116794	0.0795178	3	hsa-miR-26b-5p	hsa-miR-24-3p	hsa-miR-98-5p
CEP152	0.00137723	0.0116794	0.0795178	3	hsa-miR-21-5p	hsa-miR-30b-5p	hsa-miR-30c-5p
CRYBG1	0.00137723	0.0116794	0.0795178	3	hsa-miR-98-5p	hsa-miR-21-5p	hsa-miR-25-3p
DDX39A	0.00137723	0.0116794	0.0795178	3	hsa-miR-378a-3p	hsa-miR-99b-5p	hsa-miR-92a-3p
DNAJA4	0.00137723	0.0116794	0.0795178	3	hsa-miR-30a-5p	hsa-miR-16-5p	hsa-miR-199a-3p
GDI2	0.00137723	0.0116794	0.0795178	3	hsa-miR-744-5p	hsa-miR-222-3p	hsa-miR-30c-5p
HDAC1	0.00137723	0.0116794	0.0795178	3	hsa-miR-24-3p	hsa-miR-92a-3p	hsa-miR-30a-5p
IFT74	0.00137723	0.0116794	0.0795178	3	hsa-miR-103a-3p	hsa-miR-16-5p	hsa-miR-15b-5p
ITGA6	0.00137723	0.0116794	0.0795178	3	hsa-miR-30a-5p	hsa-miR-15b-5p	hsa-miR-140-3p
MAFB	0.00137723	0.0116794	0.0795178	3	hsa-miR-130a-3p	hsa-miR-148a-3p	hsa-miR-24-3p
PPP4R3A	0.00137723	0.0116794	0.0795178	3	hsa-miR-30d-5p	hsa-miR-26b-5p	hsa-miR-26a-5p
PTGER4	0.00137723	0.0116794	0.0795178	3	hsa-miR-101-3p	hsa-miR-92a-3p	hsa-miR-93-5p
RPRD1A	0.00137723	0.0116794	0.0795178	3	hsa-miR-30a-5p	hsa-miR-10a-5p	hsa-miR-140-3p
RPS10	0.00137723	0.0116794	0.0795178	3	hsa-miR-423-5p	hsa-miR-99b-5p	hsa-miR-92a-3p
RTKN2	0.00137723	0.0116794	0.0795178	3	hsa-miR-192-5p	hsa-miR-10b-5p	hsa-miR-10a-5p
SLC25A5	0.00137723	0.0116794	0.0795178	3	hsa-miR-10b-5p	hsa-miR-10a-5p	hsa-miR-26a-5p
SSSCA1	0.00137723	0.0116794	0.0795178	3	hsa-miR-222-3p	hsa-miR-16-5p	hsa-miR-24-3p
UBE2C	0.00137723	0.0116794	0.0795178	3	hsa-miR-140-3p	hsa-miR-24-3p	hsa-miR-16-5p
USP16	0.00137723	0.0116794	0.0795178	3	hsa-miR-182-5p	hsa-miR-30a-5p	hsa-miR-93-5p
USP31	0.00137723	0.0116794	0.0795178	3	hsa-miR-92a-3p	hsa-miR-15b-5p	hsa-miR-16-5p
XBP1	0.00137723	0.0116794	0.0795178	3	hsa-miR-127-3p	hsa-miR-93-5p	hsa-miR-30a-3p
YBX3	0.00137723	0.0116794	0.0795178	3	hsa-miR-30a-5p	hsa-miR-16-5p	hsa-miR-92a-3p
CMTM6	0.00138036	0.0116794	0.210722	6	hsa-miR-378a-3p	hsa-miR-192-5p	hsa-miR-26b-5p	hsa-miR-92a-3p	hsa-miR-101-3p	hsa-miR-144-3p
LUC7L2	0.00138036	0.0116794	0.210722	6	hsa-miR-222-3p	hsa-miR-30e-3p	hsa-miR-30a-3p	hsa-miR-199a-3p	hsa-miR-26b-5p	hsa-miR-26a-5p
SUPT16H	0.00138036	0.0116794	0.210722	6	hsa-miR-16-5p	hsa-miR-25-3p	hsa-miR-30e-3p	hsa-miR-30a-3p	hsa-miR-509-3p	hsa-miR-15b-5p
TSPAN3	0.00138036	0.0116794	0.210722	6	hsa-miR-26b-5p	hsa-miR-16-5p	hsa-miR-15b-5p	hsa-miR-199a-3p	hsa-miR-130a-3p	hsa-miR-142-5p
YWHAQ	0.00138036	0.0116794	0.210722	6	hsa-miR-423-3p	hsa-miR-93-5p	hsa-miR-92a-3p	hsa-miR-15b-5p	hsa-miR-16-5p	hsa-miR-151a-3p
ZFX	0.00138036	0.0116794	0.210722	6	hsa-miR-101-3p	hsa-miR-98-5p	hsa-miR-144-3p	hsa-miR-409-3p	hsa-miR-509-3p	hsa-miR-27a-3p
ZNF267	0.00138036	0.0116794	0.210722	6	hsa-miR-192-5p	hsa-miR-98-5p	hsa-miR-16-5p	hsa-miR-15b-5p	hsa-miR-92a-3p	hsa-miR-25-3p
FRAT2	0.00140016	0.0117932	0.171758	5	hsa-miR-22-3p	hsa-miR-92a-3p	hsa-miR-26b-5p	hsa-miR-26a-5p	hsa-miR-142-5p
IVNS1ABP	0.00140016	0.0117932	0.171758	5	hsa-miR-103a-3p	hsa-miR-26b-5p	hsa-miR-21-5p	hsa-miR-16-5p	hsa-miR-15b-5p
RPLP0	0.00140016	0.0117932	0.171758	5	hsa-miR-16-5p	hsa-miR-30e-5p	hsa-miR-15b-5p	hsa-miR-221-3p	hsa-miR-30d-5p
RPS6KB1	0.00140016	0.0117932	0.171758	5	hsa-miR-192-5p	hsa-miR-103a-3p	hsa-miR-98-5p	hsa-miR-16-5p	hsa-miR-15b-5p
SRPRB	0.00140016	0.0117932	0.171758	5	hsa-miR-16-5p	hsa-miR-92a-3p	hsa-miR-15b-5p	hsa-miR-146b-5p	hsa-miR-146a-5p
TRPS1	0.0014747	0.0122629	0.248777	7	hsa-miR-221-3p	hsa-miR-222-3p	hsa-miR-26b-5p	hsa-miR-99b-5p	hsa-miR-125a-5p	hsa-miR-28-3p	hsa-miR-203a-3p
FAM126B	0.00151679	0.0122629	0.33636	10	hsa-miR-192-5p	hsa-miR-21-5p	hsa-miR-222-3p	hsa-miR-26a-5p	hsa-miR-26b-5p	hsa-miR-142-5p	hsa-miR-93-5p	hsa-miR-30e-3p	hsa-miR-30a-3p	hsa-miR-92a-3p
CDC27	0.00152429	0.0122629	0.214698	6	hsa-miR-16-5p	hsa-miR-222-3p	hsa-miR-221-3p	hsa-miR-92a-3p	hsa-miR-15b-5p	hsa-miR-27a-3p
UCK2	0.00152429	0.0122629	0.214698	6	hsa-miR-199a-3p	hsa-miR-140-3p	hsa-miR-24-3p	hsa-miR-143-3p	hsa-miR-92a-3p	hsa-miR-25-3p
GTF2E1	0.0015568	0.0122629	0.131204	4	hsa-miR-221-3p	hsa-miR-24-3p	hsa-miR-92a-3p	hsa-miR-25-3p
HIST1H1C	0.0015568	0.0122629	0.131204	4	hsa-miR-98-5p	hsa-miR-423-5p	hsa-miR-99b-5p	hsa-miR-16-5p
SLC39A14	0.0015568	0.0122629	0.131204	4	hsa-miR-16-5p	hsa-miR-15b-5p	hsa-miR-92a-3p	hsa-miR-25-3p
SNX16	0.0015568	0.0122629	0.131204	4	hsa-miR-103a-3p	hsa-miR-16-5p	hsa-miR-93-5p	hsa-miR-15b-5p
ATP5G3	0.00157234	0.0122629	0.283282	8	hsa-miR-103a-3p	hsa-miR-16-5p	hsa-miR-744-5p	hsa-miR-15b-5p	hsa-miR-503-5p	hsa-miR-409-3p	hsa-miR-142-5p	hsa-miR-27a-3p
RPS6KA5	0.00157234	0.0122629	0.283282	8	hsa-miR-148a-3p	hsa-miR-101-3p	hsa-miR-27a-3p	hsa-miR-744-5p	hsa-miR-93-5p	hsa-miR-24-3p	hsa-miR-142-5p	hsa-miR-130a-3p
ACVR2A	0.00158952	0.0122629	0.176529	5	hsa-miR-16-5p	hsa-miR-10a-5p	hsa-miR-192-5p	hsa-miR-15b-5p	hsa-miR-10b-5p
AP2B1	0.00158952	0.0122629	0.176529	5	hsa-miR-16-5p	hsa-miR-744-5p	hsa-miR-92a-3p	hsa-miR-15b-5p	hsa-miR-503-5p
CAMK4	0.00158952	0.0122629	0.176529	5	hsa-miR-192-5p	hsa-miR-26b-5p	hsa-miR-185-5p	hsa-miR-30e-3p	hsa-miR-30a-3p
DCP1A	0.00158952	0.0122629	0.176529	5	hsa-miR-192-5p	hsa-miR-21-5p	hsa-miR-26b-5p	hsa-miR-26a-5p	hsa-miR-24-3p
EFNB2	0.00158952	0.0122629	0.176529	5	hsa-miR-192-5p	hsa-miR-103a-3p	hsa-miR-16-5p	hsa-miR-15b-5p	hsa-miR-503-5p
GANAB	0.00158952	0.0122629	0.176529	5	hsa-miR-222-3p	hsa-miR-181a-5p	hsa-miR-92a-3p	hsa-miR-16-5p	hsa-miR-15b-5p
GPR180	0.00158952	0.0122629	0.176529	5	hsa-miR-192-5p	hsa-miR-103a-3p	hsa-miR-16-5p	hsa-miR-15b-5p	hsa-miR-140-3p
HOXD11	0.00158952	0.0122629	0.176529	5	hsa-miR-744-5p	hsa-miR-10b-5p	hsa-miR-27a-3p	hsa-miR-130a-3p	hsa-miR-93-5p
IL21R	0.00158952	0.0122629	0.176529	5	hsa-miR-30a-5p	hsa-miR-30c-5p	hsa-miR-30d-5p	hsa-miR-30b-5p	hsa-miR-30e-5p
LRP6	0.00158952	0.0122629	0.176529	5	hsa-miR-221-3p	hsa-miR-92a-3p	hsa-miR-26a-5p	hsa-miR-126-3p	hsa-miR-21-5p
MFAP3	0.00158952	0.0122629	0.176529	5	hsa-miR-30a-5p	hsa-miR-30c-5p	hsa-miR-30d-5p	hsa-miR-30b-5p	hsa-miR-30e-5p
NDUFA12	0.00158952	0.0122629	0.176529	5	hsa-miR-30e-5p	hsa-miR-30d-5p	hsa-miR-30c-5p	hsa-miR-30b-5p	hsa-miR-30a-5p
PLPBP	0.00158952	0.0122629	0.176529	5	hsa-miR-132-3p	hsa-miR-181a-5p	hsa-miR-103a-3p	hsa-miR-16-5p	hsa-miR-15b-5p
SASH1	0.00158952	0.0122629	0.176529	5	hsa-miR-21-5p	hsa-miR-93-5p	hsa-miR-181a-5p	hsa-miR-25-3p	hsa-miR-92a-3p
EPHA4	0.00159855	0.0122629	0.252185	7	hsa-miR-10a-5p	hsa-miR-132-3p	hsa-miR-93-5p	hsa-miR-21-5p	hsa-miR-10b-5p	hsa-miR-92a-3p	hsa-miR-98-5p
FKBP1A	0.00159855	0.0122629	0.252185	7	hsa-miR-103a-3p	hsa-miR-92a-3p	hsa-miR-181a-5p	hsa-miR-25-3p	hsa-miR-151a-5p	hsa-miR-16-5p	hsa-miR-15b-5p
CHAC1	0.00160236	0.0122629	0.31277	9	hsa-miR-26a-5p	hsa-miR-26b-5p	hsa-miR-142-5p	hsa-miR-16-5p	hsa-miR-15b-5p	hsa-miR-503-5p	hsa-miR-144-3p	hsa-miR-212-3p	hsa-miR-132-3p
DYRK2	0.00160236	0.0122629	0.31277	9	hsa-miR-103a-3p	hsa-miR-98-5p	hsa-miR-93-5p	hsa-miR-378a-3p	hsa-miR-24-3p	hsa-miR-210-3p	hsa-miR-101-3p	hsa-miR-509-3p	hsa-miR-125a-5p
ACADM	0.00165446	0.0122629	0.035783	2	hsa-miR-98-5p	hsa-miR-26b-5p
ACADS	0.00165446	0.0122629	0.035783	2	hsa-miR-26b-5p	hsa-miR-92a-3p
ACP2	0.00165446	0.0122629	0.035783	2	hsa-miR-16-5p	hsa-miR-30a-5p
ACTR1B	0.00165446	0.0122629	0.035783	2	hsa-miR-192-5p	hsa-miR-99b-5p
AGER	0.00165446	0.0122629	0.035783	2	hsa-miR-10a-5p	hsa-miR-16-5p
ARFGAP1	0.00165446	0.0122629	0.035783	2	hsa-miR-423-3p	hsa-miR-30c-5p
ARMCX2	0.00165446	0.0122629	0.035783	2	hsa-miR-26b-5p	hsa-miR-16-5p
ASRGL1	0.00165446	0.0122629	0.035783	2	hsa-miR-192-5p	hsa-miR-21-5p
ATP11B	0.00165446	0.0122629	0.035783	2	hsa-miR-21-5p	hsa-miR-222-3p
ATP5O	0.00165446	0.0122629	0.035783	2	hsa-miR-30e-5p	hsa-miR-182-5p
AUTS2	0.00165446	0.0122629	0.035783	2	hsa-miR-21-5p	hsa-miR-222-3p
AVEN	0.00165446	0.0122629	0.035783	2	hsa-miR-30a-5p	hsa-miR-98-5p
BEX1	0.00165446	0.0122629	0.035783	2	hsa-miR-24-3p	hsa-miR-15b-5p
BMPER	0.00165446	0.0122629	0.035783	2	hsa-miR-212-3p	hsa-miR-132-3p
BRD8	0.00165446	0.0122629	0.035783	2	hsa-miR-26b-5p	hsa-miR-24-3p
C10orf88	0.00165446	0.0122629	0.035783	2	hsa-miR-101-3p	hsa-miR-98-5p
CAPN2	0.00165446	0.0122629	0.035783	2	hsa-miR-101-3p	hsa-miR-30a-5p
CARS2	0.00165446	0.0122629	0.035783	2	hsa-miR-26b-5p	hsa-miR-30d-5p
CENPU	0.00165446	0.0122629	0.035783	2	hsa-miR-146b-5p	hsa-miR-185-5p
CFI	0.00165446	0.0122629	0.035783	2	hsa-miR-181a-5p	hsa-miR-26b-5p
CHM	0.00165446	0.0122629	0.035783	2	hsa-miR-192-5p	hsa-miR-26b-5p
CHRNA5	0.00165446	0.0122629	0.035783	2	hsa-miR-132-3p	hsa-miR-10a-5p
CNPY3	0.00165446	0.0122629	0.035783	2	hsa-miR-26b-5p	hsa-miR-16-5p
CNTRL	0.00165446	0.0122629	0.035783	2	hsa-miR-26b-5p	hsa-miR-21-5p
COQ2	0.00165446	0.0122629	0.035783	2	hsa-miR-93-5p	hsa-miR-26b-5p
COQ3	0.00165446	0.0122629	0.035783	2	hsa-miR-192-5p	hsa-miR-16-5p
CSPG5	0.00165446	0.0122629	0.035783	2	hsa-miR-26b-5p	hsa-miR-92a-3p
CUZD1	0.00165446	0.0122629	0.035783	2	hsa-miR-192-5p	hsa-miR-503-5p
CXCL6	0.00165446	0.0122629	0.035783	2	hsa-miR-26b-5p	hsa-miR-140-3p
DDB2	0.00165446	0.0122629	0.035783	2	hsa-miR-26b-5p	hsa-miR-675-5p
DHX37	0.00165446	0.0122629	0.035783	2	hsa-miR-16-5p	hsa-miR-15b-5p
DTNB	0.00165446	0.0122629	0.035783	2	hsa-miR-26b-5p	hsa-miR-143-3p
EAF2	0.00165446	0.0122629	0.035783	2	hsa-miR-192-5p	hsa-miR-26b-5p
EIF5B	0.00165446	0.0122629	0.035783	2	hsa-miR-16-5p	hsa-miR-15b-5p
ELOVL2	0.00165446	0.0122629	0.035783	2	hsa-miR-10a-5p	hsa-miR-26b-5p
ENOSF1	0.00165446	0.0122629	0.035783	2	hsa-miR-192-5p	hsa-miR-26b-5p
EPM2A	0.00165446	0.0122629	0.035783	2	hsa-miR-192-5p	hsa-miR-21-5p
EXOSC1	0.00165446	0.0122629	0.035783	2	hsa-miR-222-3p	hsa-miR-24-3p
FAAP100	0.00165446	0.0122629	0.035783	2	hsa-miR-744-5p	hsa-miR-423-3p
FBXO34	0.00165446	0.0122629	0.035783	2	hsa-miR-181a-5p	hsa-miR-24-3p
FKBP7	0.00165446	0.0122629	0.035783	2	hsa-miR-181a-5p	hsa-miR-93-5p
FOXP3	0.00165446	0.0122629	0.035783	2	hsa-miR-210-3p	hsa-miR-21-5p
GABARAPL2	0.00165446	0.0122629	0.035783	2	hsa-miR-30a-5p	hsa-miR-92a-3p
GARS	0.00165446	0.0122629	0.035783	2	hsa-miR-16-5p	hsa-miR-93-5p
GPATCH2	0.00165446	0.0122629	0.035783	2	hsa-miR-93-5p	hsa-miR-26b-5p
HAGH	0.00165446	0.0122629	0.035783	2	hsa-miR-26b-5p	hsa-miR-30d-5p
HERC4	0.00165446	0.0122629	0.035783	2	hsa-miR-222-3p	hsa-miR-30c-5p
HINT3	0.00165446	0.0122629	0.035783	2	hsa-miR-192-5p	hsa-miR-30a-5p
HSPB7	0.00165446	0.0122629	0.035783	2	hsa-miR-98-5p	hsa-miR-26b-5p
IFI44	0.00165446	0.0122629	0.035783	2	hsa-miR-146a-5p	hsa-miR-26b-5p
IL36RN	0.00165446	0.0122629	0.035783	2	hsa-miR-26b-5p	hsa-miR-16-5p
INPP4B	0.00165446	0.0122629	0.035783	2	hsa-miR-222-3p	hsa-miR-181a-5p
ITGB2	0.00165446	0.0122629	0.035783	2	hsa-miR-146a-5p	hsa-miR-26b-5p
KCTD3	0.00165446	0.0122629	0.035783	2	hsa-miR-181a-5p	hsa-miR-30c-5p
KDM4C	0.00165446	0.0122629	0.035783	2	hsa-miR-409-3p	hsa-miR-432-5p
LACTB2	0.00165446	0.0122629	0.035783	2	hsa-miR-26b-5p	hsa-miR-30c-5p
LARP1B	0.00165446	0.0122629	0.035783	2	hsa-miR-192-5p	hsa-miR-423-3p
LDAH	0.00165446	0.0122629	0.035783	2	hsa-miR-16-5p	hsa-miR-21-5p
LGALS3	0.00165446	0.0122629	0.035783	2	hsa-miR-424-3p	hsa-miR-744-5p
LONP1	0.00165446	0.0122629	0.035783	2	hsa-miR-26b-5p	hsa-miR-16-5p
LRRC17	0.00165446	0.0122629	0.035783	2	hsa-miR-181a-5p	hsa-miR-26b-5p
LYSMD1	0.00165446	0.0122629	0.035783	2	hsa-miR-221-3p	hsa-miR-148a-3p
MADD	0.00165446	0.0122629	0.035783	2	hsa-miR-26b-5p	hsa-miR-181a-5p
MALSU1	0.00165446	0.0122629	0.035783	2	hsa-miR-24-3p	hsa-miR-16-5p
MANF	0.00165446	0.0122629	0.035783	2	hsa-miR-192-5p	hsa-miR-26b-5p
MCPH1	0.00165446	0.0122629	0.035783	2	hsa-miR-15b-5p	hsa-miR-10a-5p
MDH1	0.00165446	0.0122629	0.035783	2	hsa-miR-26b-5p	hsa-miR-15b-5p
MED6	0.00165446	0.0122629	0.035783	2	hsa-miR-199a-3p	hsa-miR-98-5p
MERTK	0.00165446	0.0122629	0.035783	2	hsa-miR-126-3p	hsa-miR-16-5p
METTL9	0.00165446	0.0122629	0.035783	2	hsa-miR-192-5p	hsa-miR-26b-5p
MIEN1	0.00165446	0.0122629	0.035783	2	hsa-miR-221-3p	hsa-miR-26b-5p
MPG	0.00165446	0.0122629	0.035783	2	hsa-miR-93-5p	hsa-miR-92a-3p
MRC2	0.00165446	0.0122629	0.035783	2	hsa-miR-10a-5p	hsa-miR-16-5p
NARS2	0.00165446	0.0122629	0.035783	2	hsa-miR-26b-5p	hsa-miR-16-5p
NBN	0.00165446	0.0122629	0.035783	2	hsa-miR-132-3p	hsa-miR-192-5p
NR0B2	0.00165446	0.0122629	0.035783	2	hsa-miR-26b-5p	hsa-miR-24-3p
NUF2	0.00165446	0.0122629	0.035783	2	hsa-miR-192-5p	hsa-miR-221-3p
PCDHA2	0.00165446	0.0122629	0.035783	2	hsa-miR-181a-5p	hsa-miR-221-3p
PCDHAC2	0.00165446	0.0122629	0.035783	2	hsa-miR-181a-5p	hsa-miR-221-3p
PKN1	0.00165446	0.0122629	0.035783	2	hsa-miR-26b-5p	hsa-miR-92a-3p
PLA2G4C	0.00165446	0.0122629	0.035783	2	hsa-miR-132-3p	hsa-miR-181a-5p
PLD1	0.00165446	0.0122629	0.035783	2	hsa-miR-21-5p	hsa-miR-182-5p
PLPP1	0.00165446	0.0122629	0.035783	2	hsa-miR-26b-5p	hsa-miR-21-5p
PML	0.00165446	0.0122629	0.035783	2	hsa-miR-423-3p	hsa-miR-378a-3p
POLR2H	0.00165446	0.0122629	0.035783	2	hsa-miR-26b-5p	hsa-miR-10a-5p
PPP3CA	0.00165446	0.0122629	0.035783	2	hsa-miR-30a-5p	hsa-miR-181a-5p
PRPS2	0.00165446	0.0122629	0.035783	2	hsa-miR-192-5p	hsa-miR-26b-5p
PSMB1	0.00165446	0.0122629	0.035783	2	hsa-miR-10a-5p	hsa-miR-92a-3p
PTS	0.00165446	0.0122629	0.035783	2	hsa-miR-192-5p	hsa-miR-92a-3p
RBM19	0.00165446	0.0122629	0.035783	2	hsa-miR-98-5p	hsa-miR-26b-5p
RHOT2	0.00165446	0.0122629	0.035783	2	hsa-miR-24-3p	hsa-miR-92a-3p
RNF123	0.00165446	0.0122629	0.035783	2	hsa-miR-10a-5p	hsa-miR-92a-3p
RNF139	0.00165446	0.0122629	0.035783	2	hsa-miR-423-5p	hsa-miR-27a-3p
ROGDI	0.00165446	0.0122629	0.035783	2	hsa-miR-26b-5p	hsa-miR-16-5p
RPN1	0.00165446	0.0122629	0.035783	2	hsa-miR-26b-5p	hsa-miR-103a-3p
RPS25	0.00165446	0.0122629	0.035783	2	hsa-miR-16-5p	hsa-miR-92a-3p
RSPRY1	0.00165446	0.0122629	0.035783	2	hsa-miR-21-5p	hsa-miR-92a-3p
S100A8	0.00165446	0.0122629	0.035783	2	hsa-miR-98-5p	hsa-miR-24-3p
S100P	0.00165446	0.0122629	0.035783	2	hsa-miR-26b-5p	hsa-miR-24-3p
SAP30BP	0.00165446	0.0122629	0.035783	2	hsa-miR-151a-3p	hsa-miR-92a-3p
SART1	0.00165446	0.0122629	0.035783	2	hsa-miR-222-3p	hsa-miR-16-5p
SFMBT1	0.00165446	0.0122629	0.035783	2	hsa-miR-26b-5p	hsa-miR-26a-5p
SGSH	0.00165446	0.0122629	0.035783	2	hsa-miR-30e-3p	hsa-miR-30a-3p
SNAPC4	0.00165446	0.0122629	0.035783	2	hsa-miR-744-5p	hsa-miR-30c-5p
STT3B	0.00165446	0.0122629	0.035783	2	hsa-miR-15b-5p	hsa-miR-16-5p
SUCLG1	0.00165446	0.0122629	0.035783	2	hsa-miR-423-3p	hsa-miR-92a-3p
TANC2	0.00165446	0.0122629	0.035783	2	hsa-miR-99b-5p	hsa-miR-92a-3p
TEAD4	0.00165446	0.0122629	0.035783	2	hsa-miR-98-5p	hsa-miR-181a-5p
TEX2	0.00165446	0.0122629	0.035783	2	hsa-miR-26b-5p	hsa-miR-423-5p
TMEM147	0.00165446	0.0122629	0.035783	2	hsa-miR-98-5p	hsa-miR-21-5p
TRAPPC12	0.00165446	0.0122629	0.035783	2	hsa-miR-744-5p	hsa-miR-10a-5p
TRIM22	0.00165446	0.0122629	0.035783	2	hsa-miR-146a-5p	hsa-miR-26b-5p
TSPAN33	0.00165446	0.0122629	0.035783	2	hsa-miR-10b-5p	hsa-miR-10a-5p
TTC1	0.00165446	0.0122629	0.035783	2	hsa-miR-16-5p	hsa-miR-15b-5p
UROD	0.00165446	0.0122629	0.035783	2	hsa-miR-222-3p	hsa-miR-10b-5p
VAMP7	0.00165446	0.0122629	0.035783	2	hsa-miR-26b-5p	hsa-miR-93-5p
WDR18	0.00165446	0.0122629	0.035783	2	hsa-miR-16-5p	hsa-miR-92a-3p
WDR43	0.00165446	0.0122629	0.035783	2	hsa-miR-16-5p	hsa-miR-30b-5p
XPA	0.00165446	0.0122629	0.035783	2	hsa-miR-210-3p	hsa-miR-192-5p
ZBTB14	0.00165446	0.0122629	0.035783	2	hsa-miR-378a-3p	hsa-miR-192-5p
ZNF324	0.00165446	0.0122629	0.035783	2	hsa-miR-423-3p	hsa-miR-30a-5p
ZNF420	0.00165446	0.0122629	0.035783	2	hsa-miR-423-3p	hsa-miR-92a-3p
AGO4	0.00167943	0.0123778	0.218674	6	hsa-miR-21-5p	hsa-miR-92a-3p	hsa-miR-16-5p	hsa-miR-15b-5p	hsa-miR-144-3p	hsa-miR-101-3p
ENTPD7	0.00167943	0.0123778	0.218674	6	hsa-miR-192-5p	hsa-miR-26b-5p	hsa-miR-16-5p	hsa-miR-15b-5p	hsa-miR-185-5p	hsa-miR-93-5p
IKZF2	0.00167943	0.0123778	0.218674	6	hsa-miR-92a-3p	hsa-miR-30e-5p	hsa-miR-30d-5p	hsa-miR-30b-5p	hsa-miR-30c-5p	hsa-miR-30a-5p
OCRL	0.00167943	0.0123778	0.218674	6	hsa-miR-378a-3p	hsa-miR-10a-5p	hsa-miR-93-5p	hsa-miR-16-5p	hsa-miR-15b-5p	hsa-miR-503-5p
PHF13	0.00167943	0.0123778	0.218674	6	hsa-miR-30b-5p	hsa-miR-92a-3p	hsa-miR-30a-5p	hsa-miR-30c-5p	hsa-miR-30d-5p	hsa-miR-30e-5p
PRRC2C	0.00167943	0.0123778	0.218674	6	hsa-miR-98-5p	hsa-miR-16-5p	hsa-miR-10b-5p	hsa-miR-10a-5p	hsa-miR-181a-5p	hsa-miR-15b-5p
SREBF1	0.00167943	0.0123778	0.218674	6	hsa-miR-744-5p	hsa-miR-378a-3p	hsa-miR-185-5p	hsa-miR-10a-5p	hsa-miR-25-3p	hsa-miR-10b-5p
ACTR2	0.00168333	0.0123778	0.286264	8	hsa-miR-132-3p	hsa-miR-192-5p	hsa-miR-93-5p	hsa-miR-21-5p	hsa-miR-16-5p	hsa-miR-103a-3p	hsa-miR-15b-5p	hsa-miR-503-5p
PPP1R11	0.00168333	0.0123778	0.286264	8	hsa-miR-103a-3p	hsa-miR-16-5p	hsa-miR-15b-5p	hsa-miR-423-5p	hsa-miR-146b-5p	hsa-miR-146a-5p	hsa-miR-182-5p	hsa-miR-503-5p
TUBB	0.00168333	0.0123778	0.286264	8	hsa-miR-16-5p	hsa-miR-423-5p	hsa-miR-185-5p	hsa-miR-92a-3p	hsa-miR-25-3p	hsa-miR-181a-5p	hsa-miR-15b-5p	hsa-miR-432-5p
MKNK2	0.00172603	0.0126817	0.387649	12	hsa-miR-101-3p	hsa-miR-98-5p	hsa-miR-27a-3p	hsa-miR-21-5p	hsa-miR-423-5p	hsa-miR-92a-3p	hsa-miR-93-5p	hsa-miR-140-3p	hsa-miR-25-3p	hsa-miR-10b-5p	hsa-miR-10a-5p	hsa-miR-125a-5p
LAMC1	0.00173038	0.0126835	0.255593	7	hsa-miR-16-5p	hsa-miR-98-5p	hsa-miR-10b-5p	hsa-miR-10a-5p	hsa-miR-92a-3p	hsa-miR-15b-5p	hsa-miR-93-5p
NARS	0.00173038	0.0126835	0.255593	7	hsa-miR-16-5p	hsa-miR-222-3p	hsa-miR-203a-3p	hsa-miR-142-5p	hsa-miR-93-5p	hsa-miR-24-3p	hsa-miR-130a-3p
PLSCR1	0.00173038	0.0126835	0.255593	7	hsa-miR-132-3p	hsa-miR-10a-5p	hsa-miR-30e-5p	hsa-miR-30d-5p	hsa-miR-30c-5p	hsa-miR-30b-5p	hsa-miR-30a-5p
COLEC12	0.00179711	0.0131414	0.181301	5	hsa-miR-26b-5p	hsa-miR-98-5p	hsa-miR-148a-3p	hsa-miR-30e-3p	hsa-miR-30a-3p
PPIG	0.00179711	0.0131414	0.181301	5	hsa-miR-16-5p	hsa-miR-15b-5p	hsa-miR-103a-3p	hsa-miR-142-5p	hsa-miR-130a-3p
WDR77	0.00179711	0.0131414	0.181301	5	hsa-miR-27a-3p	hsa-miR-185-5p	hsa-miR-203a-3p	hsa-miR-10b-5p	hsa-miR-10a-5p
RNF111	0.00184632	0.013288	0.22265	6	hsa-miR-98-5p	hsa-miR-26b-5p	hsa-miR-16-5p	hsa-miR-21-5p	hsa-miR-101-3p	hsa-miR-144-3p
SLC31A1	0.00184632	0.013288	0.22265	6	hsa-miR-21-5p	hsa-miR-185-5p	hsa-miR-130a-3p	hsa-miR-26b-5p	hsa-miR-26a-5p	hsa-miR-98-5p
YAP1	0.00184632	0.013288	0.22265	6	hsa-miR-26b-5p	hsa-miR-16-5p	hsa-miR-509-3p	hsa-miR-27a-3p	hsa-miR-424-3p	hsa-miR-199a-3p
ZNF449	0.00184632	0.013288	0.22265	6	hsa-miR-192-5p	hsa-miR-16-5p	hsa-miR-103a-3p	hsa-miR-15b-5p	hsa-miR-503-5p	hsa-miR-181a-5p
AMOT	0.00185113	0.013288	0.137168	4	hsa-miR-221-3p	hsa-miR-16-5p	hsa-miR-15b-5p	hsa-miR-103a-3p
ANKRD28	0.00185113	0.013288	0.137168	4	hsa-miR-132-3p	hsa-miR-21-5p	hsa-miR-221-3p	hsa-miR-142-5p
ATG2B	0.00185113	0.013288	0.137168	4	hsa-miR-130a-3p	hsa-miR-30d-5p	hsa-miR-181a-5p	hsa-miR-93-5p
CSF1	0.00185113	0.013288	0.137168	4	hsa-miR-130a-3p	hsa-miR-30b-5p	hsa-miR-30c-5p	hsa-miR-185-5p
DDX3Y	0.00185113	0.013288	0.137168	4	hsa-miR-16-5p	hsa-miR-221-3p	hsa-miR-15b-5p	hsa-miR-203a-3p
FASLG	0.00185113	0.013288	0.137168	4	hsa-miR-21-5p	hsa-miR-26b-5p	hsa-miR-25-3p	hsa-miR-92a-3p
NTRK3	0.00185113	0.013288	0.137168	4	hsa-miR-125a-5p	hsa-miR-509-3p	hsa-miR-151a-3p	hsa-miR-185-5p
PIP4P1	0.00185113	0.013288	0.137168	4	hsa-miR-103a-3p	hsa-miR-16-5p	hsa-miR-92a-3p	hsa-miR-15b-5p
RNF213	0.00185113	0.013288	0.137168	4	hsa-miR-423-3p	hsa-miR-99b-5p	hsa-miR-10a-5p	hsa-miR-101-3p
ADAM10	0.00186161	0.013288	0.0874695	3	hsa-miR-92a-3p	hsa-miR-451a	hsa-miR-103a-3p
ATP6V0D1	0.00186161	0.013288	0.0874695	3	hsa-miR-26b-5p	hsa-miR-423-3p	hsa-miR-130a-3p
BEX3	0.00186161	0.013288	0.0874695	3	hsa-miR-16-5p	hsa-miR-144-3p	hsa-miR-27a-3p
C1QBP	0.00186161	0.013288	0.0874695	3	hsa-miR-30b-5p	hsa-miR-30c-5p	hsa-miR-30a-3p
ELOVL4	0.00186161	0.013288	0.0874695	3	hsa-miR-21-5p	hsa-miR-30b-5p	hsa-miR-30c-5p
FBN1	0.00186161	0.013288	0.0874695	3	hsa-miR-192-5p	hsa-miR-30a-5p	hsa-miR-486-5p
IL1RAP	0.00186161	0.013288	0.0874695	3	hsa-miR-192-5p	hsa-miR-146a-5p	hsa-miR-146b-5p
PPARG	0.00186161	0.013288	0.0874695	3	hsa-miR-130a-3p	hsa-miR-192-5p	hsa-miR-27a-3p
PPT1	0.00186161	0.013288	0.0874695	3	hsa-miR-26b-5p	hsa-miR-16-5p	hsa-miR-15b-5p
RAPGEF4	0.00186161	0.013288	0.0874695	3	hsa-miR-98-5p	hsa-miR-26b-5p	hsa-miR-93-5p
SAP30	0.00186161	0.013288	0.0874695	3	hsa-miR-192-5p	hsa-miR-92a-3p	hsa-miR-212-3p
SMARCA2	0.00186161	0.013288	0.0874695	3	hsa-miR-199a-3p	hsa-miR-192-5p	hsa-miR-423-3p
SMARCD2	0.00186161	0.013288	0.0874695	3	hsa-miR-423-3p	hsa-miR-92a-3p	hsa-miR-143-3p
SMN2	0.00186161	0.013288	0.0874695	3	hsa-miR-30a-5p	hsa-miR-26b-5p	hsa-miR-101-3p
TBC1D20	0.00186161	0.013288	0.0874695	3	hsa-miR-93-5p	hsa-miR-16-5p	hsa-miR-15b-5p
THOP1	0.00186161	0.013288	0.0874695	3	hsa-miR-192-5p	hsa-miR-24-3p	hsa-miR-222-3p
TSPAN13	0.00186161	0.013288	0.0874695	3	hsa-miR-26b-5p	hsa-miR-221-3p	hsa-miR-222-3p
USP10	0.00186161	0.013288	0.0874695	3	hsa-miR-98-5p	hsa-miR-24-3p	hsa-miR-92a-3p
IREB2	0.00187056	0.0132904	0.259001	7	hsa-miR-21-5p	hsa-miR-30a-5p	hsa-miR-30c-5p	hsa-miR-30d-5p	hsa-miR-30b-5p	hsa-miR-30e-5p	hsa-miR-151a-3p
JARID2	0.00187056	0.0132904	0.259001	7	hsa-miR-26b-5p	hsa-miR-24-3p	hsa-miR-16-5p	hsa-miR-15b-5p	hsa-miR-503-5p	hsa-miR-148a-3p	hsa-miR-130a-3p
KRAS	0.00187056	0.0132904	0.259001	7	hsa-miR-143-3p	hsa-miR-126-3p	hsa-miR-181a-5p	hsa-miR-16-5p	hsa-miR-27a-3p	hsa-miR-30e-3p	hsa-miR-30a-3p
PDPK1	0.00187056	0.0132904	0.259001	7	hsa-miR-125a-5p	hsa-miR-10a-5p	hsa-miR-24-3p	hsa-miR-744-5p	hsa-miR-423-5p	hsa-miR-185-5p	hsa-miR-93-5p
PSMB5	0.00187056	0.0132904	0.259001	7	hsa-miR-423-3p	hsa-miR-30e-5p	hsa-miR-221-3p	hsa-miR-130a-3p	hsa-miR-16-5p	hsa-miR-15b-5p	hsa-miR-192-5p
TPRG1L	0.00187056	0.0132904	0.259001	7	hsa-miR-21-5p	hsa-miR-93-5p	hsa-miR-30a-5p	hsa-miR-30c-5p	hsa-miR-30d-5p	hsa-miR-30b-5p	hsa-miR-30e-5p
GPRC5A	0.0019134	0.013574	0.320722	9	hsa-miR-30a-5p	hsa-miR-26b-5p	hsa-miR-148a-3p	hsa-miR-130a-3p	hsa-miR-103a-3p	hsa-miR-16-5p	hsa-miR-15b-5p	hsa-miR-30e-3p	hsa-miR-30a-3p
SON	0.0019134	0.013574	0.320722	9	hsa-miR-103a-3p	hsa-miR-30a-5p	hsa-miR-16-5p	hsa-miR-222-3p	hsa-miR-10b-5p	hsa-miR-10a-5p	hsa-miR-203a-3p	hsa-miR-142-5p	hsa-miR-93-5p
SRSF1	0.00192398	0.0136386	0.292228	8	hsa-miR-10a-5p	hsa-miR-10b-5p	hsa-miR-103a-3p	hsa-miR-16-5p	hsa-miR-744-5p	hsa-miR-423-3p	hsa-miR-27a-3p	hsa-miR-15b-5p
CDKN1B	0.00197863	0.0140046	0.348288	10	hsa-miR-222-3p	hsa-miR-221-3p	hsa-miR-181a-5p	hsa-miR-24-3p	hsa-miR-192-5p	hsa-miR-98-5p	hsa-miR-148a-3p	hsa-miR-182-5p	hsa-miR-30e-3p	hsa-miR-30a-3p
HIC2	0.00197863	0.0140046	0.348288	10	hsa-miR-30b-5p	hsa-miR-24-3p	hsa-miR-28-3p	hsa-miR-378a-3p	hsa-miR-30a-5p	hsa-miR-30c-5p	hsa-miR-30d-5p	hsa-miR-30e-5p	hsa-miR-103a-3p	hsa-miR-21-5p
CD180	0.00201943	0.0142387	0.262409	7	hsa-miR-103a-3p	hsa-miR-16-5p	hsa-miR-15b-5p	hsa-miR-185-5p	hsa-miR-101-3p	hsa-miR-25-3p	hsa-miR-92a-3p
FLCN	0.00201943	0.0142387	0.262409	7	hsa-miR-103a-3p	hsa-miR-16-5p	hsa-miR-15b-5p	hsa-miR-409-3p	hsa-miR-24-3p	hsa-miR-25-3p	hsa-miR-92a-3p
LMBR1L	0.00201943	0.0142387	0.262409	7	hsa-miR-10a-5p	hsa-miR-92a-3p	hsa-miR-30e-5p	hsa-miR-30d-5p	hsa-miR-30c-5p	hsa-miR-30b-5p	hsa-miR-30a-5p
PSAT1	0.00201943	0.0142387	0.262409	7	hsa-miR-16-5p	hsa-miR-26b-5p	hsa-miR-15b-5p	hsa-miR-26a-5p	hsa-miR-203a-3p	hsa-miR-140-3p	hsa-miR-503-5p
MTHFR	0.00202395	0.0142387	0.186072	5	hsa-miR-103a-3p	hsa-miR-16-5p	hsa-miR-423-3p	hsa-miR-15b-5p	hsa-miR-22-3p
PHC3	0.00202395	0.0142387	0.186072	5	hsa-miR-103a-3p	hsa-miR-93-5p	hsa-miR-16-5p	hsa-miR-181a-5p	hsa-miR-15b-5p
DVL3	0.00202553	0.0142387	0.226626	6	hsa-miR-26b-5p	hsa-miR-93-5p	hsa-miR-24-3p	hsa-miR-10a-5p	hsa-miR-10b-5p	hsa-miR-98-5p
GNG12	0.00202553	0.0142387	0.226626	6	hsa-miR-423-5p	hsa-miR-144-3p	hsa-miR-27a-3p	hsa-miR-103a-3p	hsa-miR-16-5p	hsa-miR-15b-5p
PTBP3	0.00202553	0.0142387	0.226626	6	hsa-miR-221-3p	hsa-miR-21-5p	hsa-miR-30c-5p	hsa-miR-210-3p	hsa-miR-181a-5p	hsa-miR-222-3p
SERBP1	0.00202726	0.01424	0.323372	9	hsa-miR-26a-5p	hsa-miR-10a-5p	hsa-miR-16-5p	hsa-miR-30b-5p	hsa-miR-15b-5p	hsa-miR-27a-3p	hsa-miR-22-3p	hsa-miR-146b-5p	hsa-miR-146a-5p
TAOK1	0.00209662	0.0147161	0.416551	13	hsa-miR-30b-5p	hsa-miR-27a-3p	hsa-miR-144-3p	hsa-miR-16-5p	hsa-miR-15b-5p	hsa-miR-503-5p	hsa-miR-24-3p	hsa-miR-130a-3p	hsa-miR-185-5p	hsa-miR-30e-5p	hsa-miR-30d-5p	hsa-miR-30c-5p	hsa-miR-30a-5p
ATF3	0.002182	0.0152002	0.143132	4	hsa-miR-26b-5p	hsa-miR-30e-3p	hsa-miR-30a-3p	hsa-miR-24-3p
ATP1A1	0.002182	0.0152002	0.143132	4	hsa-miR-26b-5p	hsa-miR-30d-5p	hsa-miR-92a-3p	hsa-miR-26a-5p
ATXN2L	0.002182	0.0152002	0.143132	4	hsa-miR-26b-5p	hsa-miR-16-5p	hsa-miR-744-5p	hsa-miR-92a-3p
BSG	0.002182	0.0152002	0.143132	4	hsa-miR-92a-3p	hsa-miR-22-3p	hsa-miR-16-5p	hsa-miR-15b-5p
GLRX	0.002182	0.0152002	0.143132	4	hsa-miR-103a-3p	hsa-miR-30a-5p	hsa-miR-26b-5p	hsa-miR-16-5p
HACD3	0.002182	0.0152002	0.143132	4	hsa-miR-132-3p	hsa-miR-181a-5p	hsa-miR-192-5p	hsa-miR-24-3p
HNRNPH1	0.002182	0.0152002	0.143132	4	hsa-miR-21-5p	hsa-miR-222-3p	hsa-miR-30d-5p	hsa-miR-181a-5p
SLC35B4	0.002182	0.0152002	0.143132	4	hsa-miR-181a-5p	hsa-miR-192-5p	hsa-miR-744-5p	hsa-miR-26a-5p
TLR4	0.002182	0.0152002	0.143132	4	hsa-miR-146a-5p	hsa-miR-21-5p	hsa-miR-146b-5p	hsa-miR-26b-5p
TRAM1	0.002182	0.0152002	0.143132	4	hsa-miR-26b-5p	hsa-miR-93-5p	hsa-miR-16-5p	hsa-miR-15b-5p
CASKIN1	0.00221766	0.0153677	0.230602	6	hsa-miR-185-5p	hsa-miR-432-5p	hsa-miR-25-3p	hsa-miR-92a-3p	hsa-miR-15b-5p	hsa-miR-16-5p
ETS1	0.00221766	0.0153677	0.230602	6	hsa-miR-221-3p	hsa-miR-222-3p	hsa-miR-10a-5p	hsa-miR-30c-5p	hsa-miR-181a-5p	hsa-miR-144-3p
FOS	0.00221766	0.0153677	0.230602	6	hsa-miR-101-3p	hsa-miR-221-3p	hsa-miR-222-3p	hsa-miR-181a-5p	hsa-miR-192-5p	hsa-miR-146a-5p
HNRNPA2B1	0.00221766	0.0153677	0.230602	6	hsa-miR-103a-3p	hsa-miR-16-5p	hsa-miR-30c-5p	hsa-miR-92a-3p	hsa-miR-140-3p	hsa-miR-15b-5p
INCENP	0.00221766	0.0153677	0.230602	6	hsa-miR-181a-5p	hsa-miR-423-3p	hsa-miR-92a-3p	hsa-miR-25-3p	hsa-miR-182-5p	hsa-miR-185-5p
PLXNA1	0.00221766	0.0153677	0.230602	6	hsa-miR-30a-5p	hsa-miR-93-5p	hsa-miR-30c-5p	hsa-miR-30d-5p	hsa-miR-30b-5p	hsa-miR-30e-5p
RNF44	0.00221766	0.0153677	0.230602	6	hsa-miR-221-3p	hsa-miR-101-3p	hsa-miR-98-5p	hsa-miR-93-5p	hsa-miR-92a-3p	hsa-miR-25-3p
DNAJA1	0.00227109	0.0156793	0.190843	5	hsa-miR-30a-5p	hsa-miR-16-5p	hsa-miR-103a-3p	hsa-miR-15b-5p	hsa-miR-101-3p
FAM136A	0.00227109	0.0156793	0.190843	5	hsa-miR-192-5p	hsa-miR-26b-5p	hsa-miR-92a-3p	hsa-miR-27a-3p	hsa-miR-21-5p
RNF6	0.00227109	0.0156793	0.190843	5	hsa-miR-192-5p	hsa-miR-26b-5p	hsa-miR-26a-5p	hsa-miR-21-5p	hsa-miR-181a-5p
TMEM101	0.00227109	0.0156793	0.190843	5	hsa-miR-125a-5p	hsa-miR-10a-5p	hsa-miR-146b-5p	hsa-miR-146a-5p	hsa-miR-10b-5p
TUBA1B	0.00227109	0.0156793	0.190843	5	hsa-miR-744-5p	hsa-miR-140-3p	hsa-miR-182-5p	hsa-miR-10b-5p	hsa-miR-30a-5p
BZW1	0.00230667	0.0159131	0.355444	10	hsa-miR-16-5p	hsa-miR-25-3p	hsa-miR-15b-5p	hsa-miR-98-5p	hsa-miR-24-3p	hsa-miR-503-5p	hsa-miR-142-5p	hsa-miR-93-5p	hsa-miR-101-3p	hsa-miR-144-3p
SLC7A11	0.00233531	0.0160867	0.301174	8	hsa-miR-30a-5p	hsa-miR-181a-5p	hsa-miR-192-5p	hsa-miR-26b-5p	hsa-miR-27a-3p	hsa-miR-25-3p	hsa-miR-92a-3p	hsa-miR-93-5p
TSPYL1	0.00233531	0.0160867	0.301174	8	hsa-miR-30e-5p	hsa-miR-30d-5p	hsa-miR-30c-5p	hsa-miR-30b-5p	hsa-miR-30a-5p	hsa-miR-27a-3p	hsa-miR-144-3p	hsa-miR-423-5p
MED29	0.00234473	0.0161396	0.269224	7	hsa-miR-25-3p	hsa-miR-92a-3p	hsa-miR-30e-5p	hsa-miR-30d-5p	hsa-miR-30c-5p	hsa-miR-30b-5p	hsa-miR-30a-5p
ZNF207	0.00240186	0.0165206	0.331324	9	hsa-miR-26b-5p	hsa-miR-21-5p	hsa-miR-16-5p	hsa-miR-30e-5p	hsa-miR-26a-5p	hsa-miR-409-3p	hsa-miR-101-3p	hsa-miR-144-3p	hsa-miR-140-3p
ACER2	0.00242327	0.0165625	0.234577	6	hsa-miR-98-5p	hsa-miR-93-5p	hsa-miR-182-5p	hsa-miR-27a-3p	hsa-miR-140-3p	hsa-miR-199a-3p
FBXO45	0.00242327	0.0165625	0.234577	6	hsa-miR-92a-3p	hsa-miR-30a-5p	hsa-miR-30c-5p	hsa-miR-30d-5p	hsa-miR-30b-5p	hsa-miR-30e-5p
MOGAT1	0.00242327	0.0165625	0.234577	6	hsa-miR-432-5p	hsa-miR-30e-5p	hsa-miR-30d-5p	hsa-miR-30c-5p	hsa-miR-30b-5p	hsa-miR-30a-5p
ADAP2	0.00244013	0.0165625	0.0954213	3	hsa-miR-26b-5p	hsa-miR-744-5p	hsa-miR-30d-5p
ANO6	0.00244013	0.0165625	0.0954213	3	hsa-miR-192-5p	hsa-miR-182-5p	hsa-miR-10a-5p
ARHGAP19	0.00244013	0.0165625	0.0954213	3	hsa-miR-192-5p	hsa-miR-24-3p	hsa-miR-10a-5p
GAK	0.00244013	0.0165625	0.0954213	3	hsa-miR-744-5p	hsa-miR-92a-3p	hsa-miR-93-5p
GRHL1	0.00244013	0.0165625	0.0954213	3	hsa-miR-192-5p	hsa-miR-125a-5p	hsa-miR-99b-5p
MGAT4A	0.00244013	0.0165625	0.0954213	3	hsa-miR-21-5p	hsa-miR-16-5p	hsa-miR-409-3p
PHF20L1	0.00244013	0.0165625	0.0954213	3	hsa-miR-21-5p	hsa-miR-132-3p	hsa-miR-212-3p
PHLDB2	0.00244013	0.0165625	0.0954213	3	hsa-miR-16-5p	hsa-miR-432-5p	hsa-miR-148a-3p
SGTA	0.00244013	0.0165625	0.0954213	3	hsa-miR-16-5p	hsa-miR-221-3p	hsa-miR-30d-5p
SUPT5H	0.00244013	0.0165625	0.0954213	3	hsa-miR-26b-5p	hsa-miR-92a-3p	hsa-miR-16-5p
TBC1D12	0.00244013	0.0165625	0.0954213	3	hsa-miR-103a-3p	hsa-miR-101-3p	hsa-miR-22-3p
TP63	0.00244013	0.0165625	0.0954213	3	hsa-miR-203a-3p	hsa-miR-92a-3p	hsa-miR-21-5p
TPGS2	0.00244013	0.0165625	0.0954213	3	hsa-miR-192-5p	hsa-miR-423-5p	hsa-miR-26a-5p
UBR1	0.00244013	0.0165625	0.0954213	3	hsa-miR-93-5p	hsa-miR-92a-3p	hsa-miR-25-3p
ZNF776	0.00244013	0.0165625	0.0954213	3	hsa-miR-125a-5p	hsa-miR-92a-3p	hsa-miR-192-5p
ARID1A	0.00248685	0.0168549	0.304155	8	hsa-miR-101-3p	hsa-miR-221-3p	hsa-miR-98-5p	hsa-miR-92a-3p	hsa-miR-203a-3p	hsa-miR-144-3p	hsa-miR-185-5p	hsa-miR-222-3p
SGPL1	0.00248685	0.0168549	0.304155	8	hsa-miR-27a-3p	hsa-miR-199a-3p	hsa-miR-125a-5p	hsa-miR-101-3p	hsa-miR-144-3p	hsa-miR-93-5p	hsa-miR-143-3p	hsa-miR-24-3p
CBX3	0.0025219	0.0170675	0.272632	7	hsa-miR-148a-3p	hsa-miR-93-5p	hsa-miR-30a-5p	hsa-miR-30c-5p	hsa-miR-30d-5p	hsa-miR-30b-5p	hsa-miR-30e-5p
EEF2	0.0025219	0.0170675	0.272632	7	hsa-miR-16-5p	hsa-miR-99b-5p	hsa-miR-185-5p	hsa-miR-222-3p	hsa-miR-10a-5p	hsa-miR-92a-3p	hsa-miR-30a-5p
HMGA2	0.00253836	0.0170997	0.333975	9	hsa-miR-26a-5p	hsa-miR-98-5p	hsa-miR-185-5p	hsa-miR-16-5p	hsa-miR-25-3p	hsa-miR-92a-3p	hsa-miR-181a-5p	hsa-miR-30a-3p	hsa-miR-30e-3p
DENND6A	0.00253957	0.0170997	0.195614	5	hsa-miR-210-3p	hsa-miR-92a-3p	hsa-miR-432-5p	hsa-miR-15b-5p	hsa-miR-16-5p
DHX40	0.00253957	0.0170997	0.195614	5	hsa-miR-30a-5p	hsa-miR-30c-5p	hsa-miR-30d-5p	hsa-miR-30b-5p	hsa-miR-30e-5p
IPPK	0.00253957	0.0170997	0.195614	5	hsa-miR-103a-3p	hsa-miR-16-5p	hsa-miR-15b-5p	hsa-miR-140-3p	hsa-miR-125a-5p
RAB23	0.00253957	0.0170997	0.195614	5	hsa-miR-192-5p	hsa-miR-103a-3p	hsa-miR-26b-5p	hsa-miR-16-5p	hsa-miR-15b-5p
SERP1	0.00253957	0.0170997	0.195614	5	hsa-miR-98-5p	hsa-miR-744-5p	hsa-miR-26b-5p	hsa-miR-26a-5p	hsa-miR-27a-3p
ZNF543	0.00253957	0.0170997	0.195614	5	hsa-miR-30b-5p	hsa-miR-30a-5p	hsa-miR-30c-5p	hsa-miR-30d-5p	hsa-miR-30e-5p
MSANTD4	0.00254888	0.017131	0.360215	10	hsa-miR-93-5p	hsa-miR-130a-3p	hsa-miR-16-5p	hsa-miR-15b-5p	hsa-miR-30c-5p	hsa-miR-30d-5p	hsa-miR-30a-5p	hsa-miR-30e-5p	hsa-miR-30b-5p	hsa-miR-24-3p
AP3D1	0.00255162	0.017131	0.149096	4	hsa-miR-16-5p	hsa-miR-744-5p	hsa-miR-92a-3p	hsa-miR-27a-3p
RALBP1	0.00255162	0.017131	0.149096	4	hsa-miR-125a-5p	hsa-miR-10b-5p	hsa-miR-10a-5p	hsa-miR-185-5p
SMC2	0.00255162	0.017131	0.149096	4	hsa-miR-192-5p	hsa-miR-125a-5p	hsa-miR-222-3p	hsa-miR-221-3p
MBD4	0.00264297	0.0177314	0.238553	6	hsa-miR-182-5p	hsa-miR-146b-5p	hsa-miR-146a-5p	hsa-miR-15b-5p	hsa-miR-16-5p	hsa-miR-486-5p
GATAD2A	0.00264604	0.0177392	0.307137	8	hsa-miR-10a-5p	hsa-miR-103a-3p	hsa-miR-98-5p	hsa-miR-16-5p	hsa-miR-92a-3p	hsa-miR-15b-5p	hsa-miR-675-5p	hsa-miR-744-5p
FXR1	0.00270925	0.0181498	0.27604	7	hsa-miR-30a-5p	hsa-miR-212-3p	hsa-miR-132-3p	hsa-miR-92a-3p	hsa-miR-130a-3p	hsa-miR-148a-3p	hsa-miR-151a-3p
COL4A1	0.00283045	0.0189071	0.200385	5	hsa-miR-21-5p	hsa-miR-125a-5p	hsa-miR-92a-3p	hsa-miR-16-5p	hsa-miR-140-3p
MTMR12	0.00283045	0.0189071	0.200385	5	hsa-miR-181a-5p	hsa-miR-192-5p	hsa-miR-21-5p	hsa-miR-26b-5p	hsa-miR-26a-5p
SREK1	0.00283045	0.0189071	0.200385	5	hsa-miR-21-5p	hsa-miR-503-5p	hsa-miR-16-5p	hsa-miR-15b-5p	hsa-miR-103a-3p
STOX2	0.00283045	0.0189071	0.200385	5	hsa-miR-192-5p	hsa-miR-222-3p	hsa-miR-142-5p	hsa-miR-125a-5p	hsa-miR-143-3p
MECP2	0.00290716	0.0193916	0.279448	7	hsa-miR-199a-3p	hsa-miR-212-3p	hsa-miR-92a-3p	hsa-miR-30a-3p	hsa-miR-432-5p	hsa-miR-93-5p	hsa-miR-130a-3p
ZIC5	0.00290716	0.0193916	0.279448	7	hsa-miR-192-5p	hsa-miR-93-5p	hsa-miR-148a-3p	hsa-miR-486-5p	hsa-miR-92a-3p	hsa-miR-25-3p	hsa-miR-130a-3p
GLB1L3	0.00296217	0.0196735	0.15506	4	hsa-miR-185-5p	hsa-miR-10b-5p	hsa-miR-10a-5p	hsa-miR-16-5p
ITPR1	0.00296217	0.0196735	0.15506	4	hsa-miR-25-3p	hsa-miR-92a-3p	hsa-miR-16-5p	hsa-miR-15b-5p
KANSL3	0.00296217	0.0196735	0.15506	4	hsa-miR-26b-5p	hsa-miR-92a-3p	hsa-miR-16-5p	hsa-miR-21-5p
NME2	0.00296217	0.0196735	0.15506	4	hsa-miR-423-5p	hsa-miR-125a-5p	hsa-miR-221-3p	hsa-miR-27a-3p
PTPN3	0.00296217	0.0196735	0.15506	4	hsa-miR-103a-3p	hsa-miR-21-5p	hsa-miR-16-5p	hsa-miR-432-5p
TMEM131L	0.00296217	0.0196735	0.15506	4	hsa-miR-98-5p	hsa-miR-26b-5p	hsa-miR-744-5p	hsa-miR-93-5p
CAND1	0.00311604	0.0199641	0.282856	7	hsa-miR-192-5p	hsa-miR-203a-3p	hsa-miR-30c-5p	hsa-miR-30d-5p	hsa-miR-30b-5p	hsa-miR-30e-5p	hsa-miR-30a-5p
HOXA10	0.00311604	0.0199641	0.282856	7	hsa-miR-192-5p	hsa-miR-130a-3p	hsa-miR-27a-3p	hsa-miR-144-3p	hsa-miR-142-5p	hsa-miR-15b-5p	hsa-miR-16-5p
BNIP3L	0.00311852	0.0199641	0.103373	3	hsa-miR-221-3p	hsa-miR-30d-5p	hsa-miR-30a-5p
CACNA1E	0.00311852	0.0199641	0.103373	3	hsa-miR-30e-3p	hsa-miR-30a-3p	hsa-miR-106b-3p
COX3	0.00311852	0.0199641	0.103373	3	hsa-miR-744-5p	hsa-miR-28-3p	hsa-miR-26a-5p
GSS	0.00311852	0.0199641	0.103373	3	hsa-miR-125a-5p	hsa-miR-10b-5p	hsa-miR-10a-5p
MIS18BP1	0.00311852	0.0199641	0.103373	3	hsa-miR-192-5p	hsa-miR-103a-3p	hsa-miR-22-3p
MTA2	0.00311852	0.0199641	0.103373	3	hsa-miR-146a-5p	hsa-miR-423-3p	hsa-miR-222-3p
PCDHA4	0.00311852	0.0199641	0.103373	3	hsa-miR-26b-5p	hsa-miR-181a-5p	hsa-miR-221-3p
UBE2Q2	0.00311852	0.0199641	0.103373	3	hsa-miR-93-5p	hsa-miR-16-5p	hsa-miR-15b-5p
UVRAG	0.00311852	0.0199641	0.103373	3	hsa-miR-203a-3p	hsa-miR-92a-3p	hsa-miR-192-5p
CLSTN1	0.00312703	0.0199641	0.246505	6	hsa-miR-192-5p	hsa-miR-26b-5p	hsa-miR-423-5p	hsa-miR-30e-3p	hsa-miR-30a-3p	hsa-miR-24-3p
CTNND1	0.00312703	0.0199641	0.246505	6	hsa-miR-30a-5p	hsa-miR-10a-5p	hsa-miR-143-3p	hsa-miR-409-3p	hsa-miR-27a-3p	hsa-miR-98-5p
KLF6	0.00312703	0.0199641	0.246505	6	hsa-miR-181a-5p	hsa-miR-101-3p	hsa-miR-93-5p	hsa-miR-148a-3p	hsa-miR-130a-3p	hsa-miR-142-5p
MAST3	0.00312703	0.0199641	0.246505	6	hsa-miR-30a-5p	hsa-miR-30c-5p	hsa-miR-30d-5p	hsa-miR-30b-5p	hsa-miR-30e-5p	hsa-miR-92a-3p
SLC25A32	0.00312703	0.0199641	0.246505	6	hsa-miR-98-5p	hsa-miR-16-5p	hsa-miR-25-3p	hsa-miR-92a-3p	hsa-miR-212-3p	hsa-miR-132-3p
YRDC	0.00312703	0.0199641	0.246505	6	hsa-miR-30a-5p	hsa-miR-24-3p	hsa-miR-103a-3p	hsa-miR-503-5p	hsa-miR-15b-5p	hsa-miR-16-5p
DCAF17	0.00314478	0.0199641	0.205156	5	hsa-miR-503-5p	hsa-miR-16-5p	hsa-miR-15b-5p	hsa-miR-212-3p	hsa-miR-132-3p
HNRNPDL	0.00314478	0.0199641	0.205156	5	hsa-miR-98-5p	hsa-miR-16-5p	hsa-miR-30c-5p	hsa-miR-15b-5p	hsa-miR-203a-3p
ITGB3	0.00314478	0.0199641	0.205156	5	hsa-miR-30c-5p	hsa-miR-98-5p	hsa-miR-24-3p	hsa-miR-30a-5p	hsa-miR-192-5p
MAP3K3	0.00314478	0.0199641	0.205156	5	hsa-miR-132-3p	hsa-miR-181a-5p	hsa-miR-93-5p	hsa-miR-140-3p	hsa-miR-182-5p
TRAM2	0.00314478	0.0199641	0.205156	5	hsa-miR-98-5p	hsa-miR-26b-5p	hsa-miR-424-3p	hsa-miR-92a-3p	hsa-miR-25-3p
WEE1	0.00317645	0.0199641	0.394697	11	hsa-miR-503-5p	hsa-miR-27a-3p	hsa-miR-221-3p	hsa-miR-10a-5p	hsa-miR-103a-3p	hsa-miR-16-5p	hsa-miR-92a-3p	hsa-miR-93-5p	hsa-miR-26a-5p	hsa-miR-15b-5p	hsa-miR-140-3p
ACTL6A	0.00325804	0.0199641	0.0477107	2	hsa-miR-24-3p	hsa-miR-25-3p
ACTL8	0.00325804	0.0199641	0.0477107	2	hsa-miR-98-5p	hsa-miR-26a-5p
ADGRG6	0.00325804	0.0199641	0.0477107	2	hsa-miR-192-5p	hsa-miR-26b-5p
ARMCX3	0.00325804	0.0199641	0.0477107	2	hsa-miR-21-5p	hsa-miR-10a-5p
ATAD3A	0.00325804	0.0199641	0.0477107	2	hsa-miR-24-3p	hsa-miR-92a-3p
ATP5G2	0.00325804	0.0199641	0.0477107	2	hsa-miR-185-5p	hsa-miR-125a-5p
ATP8A1	0.00325804	0.0199641	0.0477107	2	hsa-miR-181a-5p	hsa-miR-140-3p
ATXN10	0.00325804	0.0199641	0.0477107	2	hsa-miR-30a-5p	hsa-miR-21-5p
BUB1B	0.00325804	0.0199641	0.0477107	2	hsa-miR-192-5p	hsa-miR-22-3p
CA2	0.00325804	0.0199641	0.0477107	2	hsa-miR-26b-5p	hsa-miR-26a-5p
[truncated: 3,863 more rows]

## Sheet: Table S6 - Top DE snRNA in FFE 
Obese PCOS vs Obese non-PCOS
MP			EX			FFD			GC
[truncated: 130 more rows]
